# Supplementary material for: Soy Peptide Supplementation Mitigates Undernutrition through Reprogramming Hepatic Metabolism in a Novel Undernourished Non‐Human Primate Model
Source: Adv Sci (Weinh). 2024 May 30;11(29):2306890. doi: 10.1002/advs.202306890 (PMC11304262; doi:10.1002/advs.202306890)
Supplement: Supplementary file 2 — Supporting Information Table 1 [file ADVS-11-2306890-s005.xlsx]

## Sheet: Table S1 
Table S1: Charateristics of nomal Macaca fascicularis monkeys (N = 1387; BCS ≥ 2)
ID	Status	Gender	BCS	Age (years)	Weight (kg)	Weight-for-Age ratio	Age group (years)
5062002	Normal	Female	2.5	4.95	3.08	0.622222	(4,5]
6012101	Normal	Male	3	4.59	4.84	1.05447	(4,5]
6021401	Normal	Male	3	4.795	3.17	0.661106	(4,5]
6041001	Normal	Male	2	5.22	4.7	0.900383	(5,6]
6042202	Normal	Female	2.5	4.5	2.94	0.653333	(4,5]
6042602	Normal	Female	2	4.74	3.74	0.78903	(4,5]
6052102	Normal	Female	2	4.65	3.51	0.754839	(4,5]
6070902	Normal	Female	2	4.51	2.98	0.660754	(4,5]
6082202	Normal	Female	2.5	4.66	2.6	0.55794	(4,5]
6090501	Normal	Male	2.5	4.56	3.65	0.800439	(4,5]
6102201	Normal	Male	2.5	4.24	3.52	0.830189	(4,5]
6110101	Normal	Male	2	4.51	4.64	1.02882	(4,5]
6110402	Normal	Female	3	4.16	3	0.721154	(4,5]
6111401	Normal	Male	2.5	4.79	5.51	1.15031	(4,5]
6111502	Normal	Female	2	4.39	3.23	0.735763	(4,5]
6111601	Normal	Male	2.5	4.78	4.33	0.905858	(4,5]
7011101	Normal	Male	2	4	2.42	0.605	(3,4]
7011102	Normal	Female	2	4.58	2.68	0.585153	(4,5]
7020801	Normal	Male	2.5	4.51	2.8	0.620843	(4,5]
7021701	Normal	Male	2.5	4.11	3.6	0.875912	(4,5]
7021804	Normal	Female	2.5	4.15	2.5	0.60241	(4,5]
7022703	Normal	Male	2	4.14	3.8	0.917874	(4,5]
7050701	Normal	Male	2.5	3.64	3.32	0.912088	(3,4]
7052201	Normal	Male	2	4.24	3.35	0.790094	(4,5]
7052701	Normal	Male	2	4.24	2.95	0.695755	(4,5]
7052706	Normal	Female	2.5	3.85	2.8	0.727273	(3,4]
7052810	Normal	Female	2.5	3.88	3.2	0.824742	(3,4]
7060401	Normal	Male	2	3.83	3.55	0.926893	(3,4]
7062001	Normal	Male	2.5	3.59	3.69	1.02786	(3,4]
7100501	Normal	Male	2	2.97	2.75	0.925926	(2,3]
7121101	Normal	Male	2	3.15	2.685	0.853241	(3,4]
7121701	Normal	Male	2.5	3.06	2.91	0.95098	(3,4]
7121901	Normal	Male	2	3.54	3.1	0.875706	(3,4]
8011201	Normal	Male	2	3.43	2.9	0.845481	(3,4]
15022204	Normal	Female	3.5	5	2.72	0.544	(4,5]
15031316	Normal	Female	2.5	4.91	2.92	0.594705	(4,5]
15032416	Normal	Female	2	5.12	3.29	0.642578	(5,6]
15032510	Normal	Female	2	5.86	2.76	0.47099	(5,6]
15033114	Normal	Female	2	5	3.57	0.714	(4,5]
15060804	Normal	Female	2.5	4.96	2.82	0.568548	(4,5]
15061512	Normal	Female	2.5	5.1	3.31	0.64902	(5,6]
15080114	Normal	Female	2.5	5.02	3.06	0.609562	(5,6]
15080319	Normal	Male	2.5	4.92	4.1	0.833333	(4,5]
15082819	Normal	Male	2.5	5.21	4.59	0.880998	(5,6]
15090722	Normal	Female	2	4.99	3.34	0.669339	(4,5]
15092009	Normal	Male	2.5	5.1	5.27	1.03333	(5,6]
15092120	Normal	Female	2	4.81	3.08	0.640333	(4,5]
15093002	Normal	Female	2.5	5.16	2.75	0.532946	(5,6]
15100301	Normal	Male	2.5	5.05	3.96	0.784158	(5,6]
15100406	Normal	Female	2	5.2	2.73	0.525	(5,6]
15102303	Normal	Male	2	4.98	4.22	0.84739	(4,5]
15103014	Normal	Female	2.5	4.99	2.98	0.597194	(4,5]
15110206	Normal	Female	2	4.87	3.12	0.640657	(4,5]
15111206	Normal	Female	2	5.1	3.05	0.598039	(5,6]
15112008	Normal	Female	2	5.17	3.48	0.673114	(5,6]
15121810	Normal	Female	2.5	5.02	4.18	0.832669	(5,6]
15123120	Normal	Female	2.5	5.06	3.85	0.76087	(5,6]
16011509	Normal	Male	2	4.56	5.16	1.13158	(4,5]
16020501	Normal	Male	2.5	4.99	4.8	0.961924	(4,5]
16020705	Normal	Male	2.5	4.16	4.49	1.07933	(4,5]
16021015	Normal	Male	2.5	4.8	4.82	1.00417	(4,5]
16021307	Normal	Male	2.5	4.98	3.66	0.73494	(4,5]
16021708	Normal	Female	2.5	4.64	3.77	0.8125	(4,5]
16021903	Normal	Male	2	4.81	4.33	0.900208	(4,5]
16022309	Normal	Male	2.5	5.13	4.97	0.968811	(5,6]
16022311	Normal	Male	2.5	5.05	2.52	0.49901	(5,6]
16022406	Normal	Female	2.5	4.83	2.85	0.590062	(4,5]
16022809	Normal	Male	2	4.91	4.85	0.98778	(4,5]
16030505	Normal	Male	2	5.01	4.03	0.804391	(5,6]
16030703	Normal	Male	2.5	4.98	5.31	1.06627	(4,5]
16030809	Normal	Male	2	4.48	3.85	0.859375	(4,5]
16031215	Normal	Male	2.5	4.98	5.6	1.1245	(4,5]
16031405	Normal	Male	2.5	4.92	5.01	1.01829	(4,5]
16031415	Normal	Male	2	4.97	5.32	1.07042	(4,5]
16031417	Normal	Male	2	5.17	3.96	0.765957	(5,6]
16031511	Normal	Male	2	4.4	4.14	0.940909	(4,5]
16031803	Normal	Male	2	5.24	4.2	0.801527	(5,6]
16031815	Normal	Male	2	5.35	3.6	0.672897	(5,6]
16032309	Normal	Male	2	4.84	5.33	1.10124	(4,5]
16040315	Normal	Male	2.5	4.77	4.9	1.02725	(4,5]
16040905	Normal	Male	2.5	4.9	4.87	0.993878	(4,5]
16041407	Normal	Male	2.5	5.09	3	0.589391	(5,6]
16041507	Normal	Male	2.5	4.47	5.13	1.14765	(4,5]
16041615	Normal	Male	2.5	5.16	4.73	0.916667	(5,6]
16041803	Normal	Male	2.5	4.88	2.6	0.532787	(4,5]
16042015	Normal	Male	2	5.1	5.31	1.04118	(5,6]
16042519	Normal	Male	2.5	5.2	3.74	0.719231	(5,6]
16042715	Normal	Male	2	4.59	3	0.653595	(4,5]
16042803	Normal	Male	2	4.8	5.05	1.05208	(4,5]
16043001	Normal	Male	2	4.51	3.2	0.709534	(4,5]
16050113	Normal	Male	2	5.08	3.97	0.781496	(5,6]
16050408	Normal	Female	2.5	4.39	2.9	0.660592	(4,5]
16050819	Normal	Male	2.5	5.07	4.25	0.838264	(5,6]
16050917	Normal	Male	2.5	4.73	4.08	0.862579	(4,5]
16051509	Normal	Male	2.5	4.835	3.35	0.692954	(4,5]
16051511	Normal	Male	2	4.65	5.58	1.2	(4,5]
16051903	Normal	Male	2	4.46	4.4	0.987386	(4,5]
16052003	Normal	Male	2	4.46	5.25	1.17713	(4,5]
16052503	Normal	Male	2.5	4.88	5.43	1.1127	(4,5]
16052901	Normal	Male	2	4.59	3.675	0.800714	(4,5]
16060111	Normal	Male	2.5	5.14	3.72	0.723735	(5,6]
16060201	Normal	Male	2.5	4.63	3.4	0.734341	(4,5]
16061003	Normal	Male	2.5	4.35	3.855	0.886207	(4,5]
16061411	Normal	Male	2	4.11667	2.98333	0.724709	(4,5]
16062105	Normal	Male	2	4.63	3.4	0.734341	(4,5]
16071001	Normal	Male	2	5.16	4.8	0.930233	(5,6]
16071202	Normal	Female	2.5	4.37	2.8	0.640732	(4,5]
16071707	Normal	Male	2	5.09	4.8	0.943026	(5,6]
16071813	Normal	Male	2	5.005	4.545	0.908202	(5,6]
16080705	Normal	Male	2	4.185	3.33	0.7957	(4,5]
16081617	Normal	Male	2	4.89	4.8	0.981595	(4,5]
16090205	Normal	Male	2.5	4.46	3	0.672646	(4,5]
16090409	Normal	Male	2.5	4.77	5.01	1.05031	(4,5]
16092105	Normal	Male	2	4.83	5.29	1.09524	(4,5]
16092903	Normal	Male	2	5.01	5.87	1.17166	(5,6]
16100209	Normal	Male	2	4.19	2.65	0.632458	(4,5]
16101503	Normal	Male	2.5	4.64	3.4	0.732759	(4,5]
16101605	Normal	Male	2.5	4.78	3.9	0.8159	(4,5]
16102103	Normal	Male	2.5	4.72	5.63	1.1928	(4,5]
16102207	Normal	Male	2.5	3.93	2.69	0.684478	(3,4]
16102407	Normal	Male	2	3.96	3.25	0.820707	(3,4]
16110604	Normal	Female	2.5	4.09	2.95	0.721271	(4,5]
16112107	Normal	Male	2.5	4.82	3.9	0.809129	(4,5]
16112403	Normal	Male	2.5	4.48	3.56	0.794643	(4,5]
16112813	Normal	Male	2	3.87	2.82	0.728682	(3,4]
16112903	Normal	Male	2.5	4.61	3.25	0.704989	(4,5]
16113005	Normal	Male	2	4.86	4.17	0.858025	(4,5]
16120208	Normal	Female	2.5	3.78	3.15	0.833333	(3,4]
16120501	Normal	Male	2	4.98	5.25	1.05422	(4,5]
16122211	Normal	Male	2.5	4.31	3.03	0.703016	(4,5]
16122901	Normal	Male	2	4.13	3.25	0.786925	(4,5]
17010103	Normal	Male	2.5	4.74	5.28	1.11392	(4,5]
17010107	Normal	Male	2.5	4.07	2.95	0.724816	(4,5]
17010402	Normal	Female	2.5	4.11	2.63	0.639903	(4,5]
17011101	Normal	Male	2.5	3.9	2.49	0.638462	(3,4]
17011112	Normal	Female	2.5	3.92	2.62	0.668367	(3,4]
17011405	Normal	Male	2	3.74	3.54	0.946524	(3,4]
17011909	Normal	Male	2.5	4.17	3.4	0.815348	(4,5]
17012004	Normal	Female	2	4.15	2.26	0.544578	(4,5]
17012818	Normal	Female	2	3.99	3.1	0.776942	(3,4]
17020201	Normal	Male	2	3.97	2.41	0.607053	(3,4]
17020205	Normal	Male	2.5	3.8	2.92	0.768421	(3,4]
17020517	Normal	Male	2	4.2	3	0.714286	(4,5]
17020606	Normal	Female	2.5	3.94	2.98	0.756345	(3,4]
17020615	Normal	Male	2.5	4.07	2.91	0.714988	(4,5]
17020719	Normal	Male	2	3.98	3.16	0.79397	(3,4]
17020806	Normal	Female	2.5	3.74	2.95	0.78877	(3,4]
17021118	Normal	Female	2.5	3.9	2.16	0.553846	(3,4]
17021301	Normal	Male	2.5	3.83	3.55	0.926893	(3,4]
17021520	Normal	Female	2	4.17	2.97	0.71223	(4,5]
17022001	Normal	Male	2	3.85	4.7	1.22078	(3,4]
17022006	Normal	Female	2.5	3.71	2.9	0.781671	(3,4]
17022119	Normal	Male	2	3.68	3.4	0.923913	(3,4]
17022418	Normal	Female	2.5	3.78	2.54	0.671958	(3,4]
17031302	Normal	Female	2	3.98	3.52	0.884422	(3,4]
17031304	Normal	Female	2.5	3.93	2.67	0.679389	(3,4]
17031904	Normal	Female	2.5	3.68	2.65	0.720109	(3,4]
17031914	Normal	Female	2.5	3.77	2.76	0.732095	(3,4]
17032216	Normal	Female	2.5	4.08	2.88	0.705882	(4,5]
17032303	Normal	Male	2.5	3.82	3.41	0.89267	(3,4]
17032305	Normal	Male	2.5	3.57	2.83	0.792717	(3,4]
17040114	Normal	Female	2	4.31	2.08	0.482599	(4,5]
17040406	Normal	Female	2	3.98	2.89	0.726131	(3,4]
17041214	Normal	Female	2.5	3.68	2.375	0.645457	(3,4]
17041415	Normal	Male	2.5	3.69	3.08	0.834688	(3,4]
17041812	Normal	Female	2.5	3.88	2.89	0.744845	(3,4]
17041814	Normal	Female	2.5	3.88	2.62	0.675258	(3,4]
17041819	Normal	Male	2.5	3.79	2.77	0.730871	(3,4]
17042018	Normal	Female	2.5	3.95	2.78	0.703797	(3,4]
17042608	Normal	Female	2	4.23	2.56	0.605201	(4,5]
17042719	Normal	Male	2.5	3.86	3.05	0.790155	(3,4]
17051208	Normal	Female	2.5	3.65	2.78	0.761644	(3,4]
17051807	Normal	Male	2.5	3.56	2.39	0.671433	(3,4]
17052201	Normal	Male	2.5	3.53	2.97	0.84136	(3,4]
17052205	Normal	Male	2.5	3.55	2.76	0.777619	(3,4]
17052407	Normal	Male	2.5	3.63	2.98	0.820937	(3,4]
17052905	Normal	Male	2.5	3.66	4.24	1.15847	(3,4]
17061209	Normal	Male	2	3.73	2.9	0.77748	(3,4]
17061812	Normal	Female	2	3.89	2.27	0.583548	(3,4]
17062209	Normal	Male	2	3.65	3.68	1.00822	(3,4]
17062215	Normal	Male	2	3.34	3.05	0.913174	(3,4]
17071511	Normal	Male	2.5	3.65	3.2	0.876712	(3,4]
17071907	Normal	Male	2.5	3.64	3.67	1.00825	(3,4]
17072411	Normal	Male	2	3.18	2.51	0.789308	(3,4]
17072503	Normal	Male	2.5	3.035	2.67	0.879739	(3,4]
17072505	Normal	Male	2.5	3.3	2.11	0.639394	(3,4]
17072509	Normal	Male	2	3.24	2.8	0.864198	(3,4]
17072601	Normal	Male	2	3.52	2.8	0.795455	(3,4]
17072905	Normal	Male	2.5	3.23	3.23	1	(3,4]
17080801	Normal	Male	2.5	3.31	2.4	0.725076	(3,4]
17080907	Normal	Male	2	3.47	2.25	0.648415	(3,4]
17080909	Normal	Male	2.5	3.29	2.5	0.759878	(3,4]
17081109	Normal	Male	2.5	3.34	2.29	0.685629	(3,4]
17081301	Normal	Male	2.5	3.81	2.28	0.598425	(3,4]
17081304	Normal	Female	2	3.38	2.63	0.778107	(3,4]
17081705	Normal	Male	2	3.03667	3.30333	1.08785	(3,4]
17082004	Normal	Female	2.5	3.48	3.11	0.893678	(3,4]
17082104	Normal	Female	2.5	3.47	2.905	0.837238	(3,4]
17082405	Normal	Male	2.5	3.4	2.06	0.605882	(3,4]
17082503	Normal	Male	4	3.39	2.44	0.720391	(3,4]
17082604	Normal	Female	2.5	3.91	2.15	0.549872	(3,4]
17082606	Normal	Female	2.5	3.48	3.125	0.898055	(3,4]
17082608	Normal	Female	2.5	3.37	2.57	0.762611	(3,4]
17082610	Normal	Female	2.5	3.52	2.88	0.818182	(3,4]
17082710	Normal	Female	2.5	3.48	2.78	0.798851	(3,4]
17082906	Normal	Female	2	3.47	2.89	0.832853	(3,4]
17090610	Normal	Female	2	2.885	2.575	0.892679	(2,3]
17090809	Normal	Male	2.5	3.01	2.475	0.823168	(3,4]
17091107	Normal	Male	2	3.01	2.54	0.843854	(3,4]
17091303	Normal	Male	2	3.015	2.92	0.969453	(3,4]
17091903	Normal	Male	2.5	3.09	2.91	0.941748	(3,4]
17091907	Normal	Male	2.5	3.19	2.8	0.877743	(3,4]
17092404	Normal	Female	2	4.61	2.5	0.542299	(4,5]
17092406	Normal	Female	2.5	3.56	2.2	0.617978	(3,4]
17092708	Normal	Female	2.5	3.425	2.74	0.800043	(3,4]
17092903	Normal	Male	2	3.425	2.725	0.796233	(3,4]
17100601	Normal	Male	2.5	2.96	2.39	0.807432	(2,3]
17100703	Normal	Male	2.5	2.78	3.25	1.16906	(2,3]
17100707	Normal	Male	2.5	2.94	2.4	0.816327	(2,3]
17101011	Normal	Male	2	2.98	2.57	0.863388	(2,3]
17101710	Normal	Female	2.5	3.44	2.88	0.837209	(3,4]
17102102	Normal	Female	2.5	3.28	2.8	0.853659	(3,4]
17111006	Normal	Female	2	3.14	3.05	0.971338	(3,4]
17111406	Normal	Female	2	3.5	2.52	0.72	(3,4]
17121712	Normal	Female	2	3.14	2.92	0.929936	(3,4]
18010103	Normal	Male	3.5	2.2	2.6	1.18182	(2,3]
18010210	Normal	Female	2	2.2	2.85	1.29545	(2,3]
18010409	Normal	Male	2.5	2.2	3.25	1.47727	(2,3]
18010503	Normal	Male	2.5	2.2	3.5	1.59091	(2,3]
18010505	Normal	Male	2	2.2	2.6	1.18182	(2,3]
18010507	Normal	Male	2.5	2.2	2.7	1.22727	(2,3]
18010509	Normal	Male	2	2.2	3	1.36364	(2,3]
18010513	Normal	Male	2	2.2	2.8	1.27273	(2,3]
18010515	Normal	Male	2.5	2.2	3.35	1.52273	(2,3]
18011001	Normal	Male	2	2.2	2.75	1.25	(2,3]
18011007	Normal	Male	2.5	2.2	2.45	1.11364	(2,3]
18011009	Normal	Male	2	2.2	2.95	1.34091	(2,3]
18011407	Normal	Male	2.5	2.2	2.9	1.31818	(2,3]
18011414	Normal	Female	2.5	3.02	2.18	0.721854	(3,4]
18011501	Normal	Male	2	2.2	2.65	1.20455	(2,3]
18011505	Normal	Male	2.5	2.2	2.35	1.06818	(2,3]
18011507	Normal	Male	2.5	2.2	2.9	1.31818	(2,3]
18011512	Normal	Female	2.5	2.2	2.25	1.02273	(2,3]
18011603	Normal	Male	2	2.2	3	1.36364	(2,3]
18011608	Normal	Female	2.5	2.2	2.35	1.06818	(2,3]
18011610	Normal	Female	2.5	2.2	2.35	1.06818	(2,3]
18011613	Normal	Male	2.5	2.2	2.6	1.18182	(2,3]
18011801	Normal	Male	2	2.98	2.19	0.734899	(2,3]
18011816	Normal	Female	2	2.98	2.93	0.983221	(2,3]
18011907	Normal	Male	2	3.43	2.65	0.772595	(3,4]
18012001	Normal	Male	2	2.99	2.68	0.896321	(2,3]
18012012	Normal	Female	2.5	2.94	2.99	1.01701	(2,3]
18012213	Normal	Male	2.5	3.52	3.05	0.866477	(3,4]
18012401	Normal	Male	2.5	2.2	2.95	1.34091	(2,3]
18012411	Normal	Male	2.5	2.2	3.95	1.79545	(2,3]
18020109	Normal	Male	2.5	3.1	2.525	0.815365	(3,4]
18020217	Normal	Male	2.5	2.2	2.4	1.09091	(2,3]
18020315	Normal	Male	2	2.2	2.95	1.34091	(2,3]
18020316	Normal	Female	2.5	3.43	2.8	0.816327	(3,4]
18020319	Normal	Male	2	2.2	3	1.36364	(2,3]
18020409	Normal	Male	2.5	2.2	3.1	1.40909	(2,3]
18020411	Normal	Male	2.5	2.2	2.9	1.31818	(2,3]
18020413	Normal	Male	2.5	2.2	3.2	1.45455	(2,3]
18020419	Normal	Male	2.5	2.2	2.3	1.04545	(2,3]
18020501	Normal	Male	2.5	2.2	2.65	1.20455	(2,3]
18020510	Normal	Female	2.5	2.2	2.25	1.02273	(2,3]
18020511	Normal	Male	2	2.2	2.65	1.20455	(2,3]
18020512	Normal	Female	2.5	2.2	2.65	1.20455	(2,3]
18020513	Normal	Male	2.5	2.2	3.5	1.59091	(2,3]
18020515	Normal	Male	2	2.2	3.4	1.54545	(2,3]
18020517	Normal	Male	2.5	2.2	2.8	1.27273	(2,3]
18020518	Normal	Female	2	2.2	2.55	1.15909	(2,3]
18020604	Normal	Female	2.5	2.2	2.95	1.34091	(2,3]
18020613	Normal	Male	2.5	2.2	2.9	1.31818	(2,3]
18020615	Normal	Male	2	2.2	2.65	1.20455	(2,3]
18020701	Normal	Male	2.5	3.02	2.12	0.701987	(3,4]
18020704	Normal	Female	2	2.2	2.95	1.34091	(2,3]
18020706	Normal	Female	2.5	2.2	2.5	1.13636	(2,3]
18020712	Normal	Female	2.5	2.2	2.75	1.25	(2,3]
18020715	Normal	Male	2	2.2	3.15	1.43182	(2,3]
18020805	Normal	Male	2	2.2	2.4	1.09091	(2,3]
18020811	Normal	Male	2.5	2.2	4.05	1.84091	(2,3]
18020813	Normal	Male	2.5	2.2	3.1	1.40909	(2,3]
18020814	Normal	Female	2.5	2.2	3.3	1.5	(2,3]
18020815	Normal	Male	2.5	2.2	2.65	1.20455	(2,3]
18020817	Normal	Male	2	2.2	2.5	1.13636	(2,3]
18020819	Normal	Male	3.5	2.2	2.5	1.13636	(2,3]
18020907	Normal	Male	2.5	2.2	3.2	1.45455	(2,3]
18020912	Normal	Female	2	2.2	2.65	1.20455	(2,3]
18020913	Normal	Male	2.5	2.2	2.85	1.29545	(2,3]
18020914	Normal	Female	2.5	2.2	2.45	1.11364	(2,3]
18020917	Normal	Male	2	2.2	2.7	1.22727	(2,3]
18020919	Normal	Male	2.5	2.2	2.7	1.22727	(2,3]
18021005	Normal	Male	2.5	2.2	3.2	1.45455	(2,3]
18021008	Normal	Female	2.5	2.2	3.4	1.54545	(2,3]
18021011	Normal	Male	2.5	2.2	2.5	1.13636	(2,3]
18021013	Normal	Male	2.5	2.2	2.95	1.34091	(2,3]
18021105	Normal	Male	2.5	2.2	3.1	1.40909	(2,3]
18021113	Normal	Male	2.5	2.2	3.4	1.54545	(2,3]
18021115	Normal	Male	2.5	2.2	2.85	1.29545	(2,3]
18021203	Normal	Male	2.5	2.2	2.85	1.29545	(2,3]
18021207	Normal	Male	2	2.2	3.7	1.68182	(2,3]
18021209	Normal	Male	3.5	2.2	2.7	1.22727	(2,3]
18021213	Normal	Male	2.5	2.2	3.2	1.45455	(2,3]
18021309	Normal	Male	2.5	2.2	2.65	1.20455	(2,3]
18021313	Normal	Male	2	2.2	2.55	1.15909	(2,3]
18021315	Normal	Male	2	2.2	2.75	1.25	(2,3]
18021317	Normal	Male	2	2.2	3.45	1.56818	(2,3]
18021407	Normal	Male	2.5	2.2	2.6	1.18182	(2,3]
18021411	Normal	Male	2	2.2	2.4	1.09091	(2,3]
18021417	Normal	Male	2	2.2	3.3	1.5	(2,3]
18021419	Normal	Male	2.5	2.2	2.9	1.31818	(2,3]
18021618	Normal	Female	2.5	3.14	2.93	0.933121	(3,4]
18022217	Normal	Male	2.5	2.94	3.5	1.19048	(2,3]
18022419	Normal	Male	2	3.04	2.92	0.960526	(3,4]
18022505	Normal	Male	2	2.2	3.3	1.5	(2,3]
18022507	Normal	Male	2.5	2.2	2.7	1.22727	(2,3]
18022513	Normal	Male	2.5	2.2	2.85	1.29545	(2,3]
18022515	Normal	Male	2.5	2.2	2.75	1.25	(2,3]
18022607	Normal	Male	2	2.94	2.74	0.933052	(2,3]
18022616	Normal	Female	2.5	3.26	2.09	0.641104	(3,4]
18022702	Normal	Female	2.5	2.2	3.25	1.47727	(2,3]
18022703	Normal	Male	2.5	2.2	3.25	1.47727	(2,3]
18022704	Normal	Female	2	2.2	3.6	1.63636	(2,3]
18022708	Normal	Female	2.5	3.38	2.95	0.872781	(3,4]
18022802	Normal	Female	2.5	2.2	3.8	1.72727	(2,3]
18022809	Normal	Male	2.5	2.86	2.435	0.852441	(2,3]
18030214	Normal	Female	2.5	3.36	2.56	0.761905	(3,4]
18030407	Normal	Male	2	2.2	3.15	1.43182	(2,3]
18030411	Normal	Male	2.5	2.2	2.7	1.22727	(2,3]
18030413	Normal	Male	2.5	2.2	2.7	1.22727	(2,3]
18030415	Normal	Male	2	2.2	2.65	1.20455	(2,3]
18030503	Normal	Male	2	2.2	2.7	1.22727	(2,3]
18030505	Normal	Male	2	2.92	2.47	0.84589	(2,3]
18030515	Normal	Male	2.5	2.2	2.25	1.02273	(2,3]
18030603	Normal	Male	2	2.2	3.35	1.52273	(2,3]
18030605	Normal	Male	2.5	2.2	2.75	1.25	(2,3]
18030613	Normal	Male	2.5	2.2	3.1	1.40909	(2,3]
18030614	Normal	Female	2	2.2	3.7	1.68182	(2,3]
18030703	Normal	Male	2.5	2.2	2.95	1.34091	(2,3]
18030717	Normal	Male	2.5	2.2	2.7	1.22727	(2,3]
18030719	Normal	Male	4	2.2	3.55	1.61364	(2,3]
18030809	Normal	Male	2.5	2.2	2.35	1.06818	(2,3]
18030908	Normal	Female	2.5	3.29	2.47	0.75076	(3,4]
18030913	Normal	Male	2.5	2.2	2.25	1.02273	(2,3]
18030915	Normal	Male	2	2.83	2.76	0.975265	(2,3]
18030917	Normal	Male	2.5	2.2	3.35	1.52273	(2,3]
18031007	Normal	Male	2.5	2.2	3.25	1.47727	(2,3]
18031009	Normal	Male	2.5	2.2	2.75	1.25	(2,3]
18031012	Normal	Female	2	3.35	2.47	0.737313	(3,4]
18031015	Normal	Male	2.5	2.77	2.71	0.978339	(2,3]
18031016	Normal	Female	2	3.42	2.63	0.769006	(3,4]
18031019	Normal	Male	2.5	3.22	2.4	0.745342	(3,4]
18031101	Normal	Male	2.5	2.2	2.95	1.34091	(2,3]
18031103	Normal	Male	2.5	2.2	3.4	1.54545	(2,3]
18031105	Normal	Male	2.5	2.2	3.95	1.79545	(2,3]
18031106	Normal	Female	2	2.2	4	1.81818	(2,3]
18031109	Normal	Male	2.5	2.2	2.75	1.25	(2,3]
18031113	Normal	Male	2	2.2	3.1	1.40909	(2,3]
18031117	Normal	Male	2.5	2.2	2.35	1.06818	(2,3]
18031119	Normal	Male	2	2.2	4.15	1.88636	(2,3]
18031201	Normal	Male	2.5	2.2	2.75	1.25	(2,3]
18031203	Normal	Male	2.5	2.2	2.65	1.20455	(2,3]
18031207	Normal	Male	2	2.2	2.4	1.09091	(2,3]
18031209	Normal	Male	2	2.2	2.9	1.31818	(2,3]
18031215	Normal	Male	2.5	2.2	3.15	1.43182	(2,3]
18031217	Normal	Male	2	2.2	3.05	1.38636	(2,3]
18031219	Normal	Male	2.5	2.2	3.1	1.40909	(2,3]
18031301	Normal	Male	2	2.2	3.1	1.40909	(2,3]
18031306	Normal	Female	2	3.49	2.33	0.667622	(3,4]
18031401	Normal	Male	2.5	2.2	2.75	1.25	(2,3]
18031405	Normal	Male	2.5	2.2	3.4	1.54545	(2,3]
18031413	Normal	Male	2.5	2.2	3.65	1.65909	(2,3]
18031414	Normal	Female	2.5	2.2	3.15	1.43182	(2,3]
18031418	Normal	Female	2.5	2.2	2.75	1.25	(2,3]
18031501	Normal	Male	2	2.2	3	1.36364	(2,3]
18031518	Normal	Female	2.5	2.2	2.65	1.20455	(2,3]
18031615	Normal	Male	2	2.2	2.95	1.34091	(2,3]
18031709	Normal	Male	2.5	2.2	2.45	1.11364	(2,3]
18031715	Normal	Male	2.5	2.2	3.4	1.54545	(2,3]
18031718	Normal	Female	2.5	2.2	3.35	1.52273	(2,3]
18031808	Normal	Female	2.5	2.2	3.15	1.43182	(2,3]
18031819	Normal	Male	2.5	2.2	3.3	1.5	(2,3]
18031906	Normal	Female	2	2.2	3.1	1.40909	(2,3]
18031913	Normal	Male	2.5	2.2	2.9	1.31818	(2,3]
18032014	Normal	Female	2.5	2.2	3.5	1.59091	(2,3]
18032103	Normal	Male	2.5	2.2	3.15	1.43182	(2,3]
18032107	Normal	Male	2.5	2.2	2.75	1.25	(2,3]
18032109	Normal	Male	2.5	2.2	4.35	1.97727	(2,3]
18032110	Normal	Female	2.5	2.2	2.95	1.34091	(2,3]
18032120	Normal	Female	2.5	2.2	3.55	1.61364	(2,3]
18032214	Normal	Female	2.5	2.2	2.65	1.20455	(2,3]
18032220	Normal	Female	2	3.29	2.55	0.775076	(3,4]
18032310	Normal	Female	2.5	2.2	2.8	1.27273	(2,3]
18032317	Normal	Male	2	2.2	3.85	1.75	(2,3]
18032320	Normal	Female	2	2.2	2.95	1.34091	(2,3]
18032402	Normal	Female	2.5	2.2	2.5	1.13636	(2,3]
18032414	Normal	Female	2.5	2.2	3.05	1.38636	(2,3]
18032520	Normal	Female	2.5	2.2	2.5	1.13636	(2,3]
18032602	Normal	Female	2	2.2	2.9	1.31818	(2,3]
18032610	Normal	Female	2.5	2.2	3.45	1.56818	(2,3]
18032614	Normal	Female	2.5	2.2	2.35	1.06818	(2,3]
18032616	Normal	Female	2.5	2.2	3.1	1.40909	(2,3]
18032706	Normal	Female	2	2.2	3.4	1.54545	(2,3]
18032718	Normal	Female	2.5	2.2	3.95	1.79545	(2,3]
18032801	Normal	Male	2.5	2.2	3.75	1.70455	(2,3]
18032808	Normal	Female	2	2.2	3.2	1.45455	(2,3]
18032815	Normal	Male	2	2.2	3.25	1.47727	(2,3]
18032816	Normal	Female	2	2.85	3.01	1.05614	(2,3]
18032902	Normal	Female	2	3.18	2.35	0.738994	(3,4]
18033003	Normal	Male	2.5	2.2	3.3	1.5	(2,3]
18033005	Normal	Male	3.5	2.2	3.5	1.59091	(2,3]
18033007	Normal	Male	2	2.2	4.55	2.06818	(2,3]
18033016	Normal	Female	2	2.2	3.25	1.47727	(2,3]
18033018	Normal	Female	2	2.2	3	1.36364	(2,3]
18033103	Normal	Male	2	2.2	3.25	1.47727	(2,3]
18033121	Normal	Male	2	2.2	3.45	1.56818	(2,3]
18040208	Normal	Female	2.5	2.2	2.1	0.954545	(2,3]
18040302	Normal	Female	2	3.17	2.33	0.735016	(3,4]
18040316	Normal	Female	2	2.2	2.95	1.34091	(2,3]
18040319	Normal	Male	2.5	2.2	3.35	1.52273	(2,3]
18040401	Normal	Male	2.5	2.2	2.85	1.29545	(2,3]
18040411	Normal	Male	2	2.2	2.8	1.27273	(2,3]
18040423	Normal	Male	2.5	2.2	2.3	1.04545	(2,3]
18040501	Normal	Male	2.5	2.2	2.55	1.15909	(2,3]
18040502	Normal	Female	2.5	2.2	2.85	1.29545	(2,3]
18040505	Normal	Male	2.5	2.2	2.9	1.31818	(2,3]
18040509	Normal	Male	2.5	2.2	2.35	1.06818	(2,3]
18040511	Normal	Male	2.5	2.2	3	1.36364	(2,3]
18040513	Normal	Male	2	2.2	3.4	1.54545	(2,3]
18040515	Normal	Male	2.5	2.2	2.95	1.34091	(2,3]
18040517	Normal	Male	2.5	2.2	2.45	1.11364	(2,3]
18040601	Normal	Male	2.5	2.2	3.15	1.43182	(2,3]
18040603	Normal	Male	2.5	2.2	2.75	1.25	(2,3]
18040615	Normal	Male	2	2.2	2.85	1.29545	(2,3]
18040617	Normal	Male	4	2.2	2.95	1.34091	(2,3]
18040619	Normal	Male	2	2.2	2.2	1	(2,3]
18040623	Normal	Male	2.5	2.2	2.8	1.27273	(2,3]
18040801	Normal	Male	2.5	2.2	2.95	1.34091	(2,3]
18040803	Normal	Male	2.5	2.2	2.95	1.34091	(2,3]
18040813	Normal	Male	2	2.2	2.65	1.20455	(2,3]
18040814	Normal	Female	2.5	2.2	3.2	1.45455	(2,3]
18040817	Normal	Male	2.5	2.2	2.45	1.11364	(2,3]
18040819	Normal	Male	2	2.2	2.9	1.31818	(2,3]
18040821	Normal	Male	2.5	2.2	3.1	1.40909	(2,3]
18040825	Normal	Male	2	2.2	3.1	1.40909	(2,3]
18040905	Normal	Male	2.5	2.2	3.2	1.45455	(2,3]
18040912	Normal	Female	2	2.2	2.85	1.29545	(2,3]
18040913	Normal	Male	2.5	2.2	3.85	1.75	(2,3]
18040917	Normal	Male	2.5	2.2	3.6	1.63636	(2,3]
18041008	Normal	Female	2.5	2.2	2.55	1.15909	(2,3]
18041019	Normal	Male	2	2.2	3.25	1.47727	(2,3]
18041021	Normal	Male	2.5	2.2	3.3	1.5	(2,3]
18041101	Normal	Male	2	2.2	3.4	1.54545	(2,3]
18041206	Normal	Female	2.5	2.2	3.2	1.45455	(2,3]
18041209	Normal	Male	2	2.99	2.76	0.923077	(2,3]
18041305	Normal	Male	3.5	2.2	2.65	1.20455	(2,3]
18041310	Normal	Female	2.5	2.2	3.15	1.43182	(2,3]
18041314	Normal	Female	2.5	2.2	2.5	1.13636	(2,3]
18041315	Normal	Male	2.5	2.2	2.4	1.09091	(2,3]
18041411	Normal	Male	2	2.2	2.7	1.22727	(2,3]
18041419	Normal	Male	2.5	2.2	2.8	1.27273	(2,3]
18041503	Normal	Male	2.5	2.2	3.75	1.70455	(2,3]
18041509	Normal	Male	2.5	2.2	2	0.909091	(2,3]
18041515	Normal	Male	2	2.2	3	1.36364	(2,3]
18041603	Normal	Male	2.5	2.2	3.25	1.47727	(2,3]
18041605	Normal	Male	2.5	2.2	3.1	1.40909	(2,3]
18041718	Normal	Female	2.5	2.2	2.4	1.09091	(2,3]
18041720	Normal	Female	2.5	2.2	3	1.36364	(2,3]
18041724	Normal	Female	2	2.2	3.05	1.38636	(2,3]
18041809	Normal	Male	2.5	2.2	3.05	1.38636	(2,3]
18041813	Normal	Male	2.5	2.2	3.3	1.5	(2,3]
18041815	Normal	Male	2.5	2.2	2.95	1.34091	(2,3]
18041821	Normal	Male	2.5	2.2	2.7	1.22727	(2,3]
18041905	Normal	Male	2	2.2	3.25	1.47727	(2,3]
18041919	Normal	Male	2.5	2.2	2.75	1.25	(2,3]
18042007	Normal	Male	2.5	2.2	2.9	1.31818	(2,3]
18042015	Normal	Male	2.5	2.2	2.65	1.20455	(2,3]
18042019	Normal	Male	2	2.2	2.8	1.27273	(2,3]
18042023	Normal	Male	2	2.2	3.05	1.38636	(2,3]
18042103	Normal	Male	2.5	2.78	2.89	1.03957	(2,3]
18042109	Normal	Male	2.5	2.2	3.2	1.45455	(2,3]
18042221	Normal	Male	2.5	2.2	2.05	0.931818	(2,3]
18042304	Normal	Female	2.5	3.01	2.3	0.76412	(3,4]
18042305	Normal	Male	2.5	2.65	2.6	0.981132	(2,3]
18042311	Normal	Male	2	2.81	2.54	0.903915	(2,3]
18042319	Normal	Male	2	2.2	3.2	1.45455	(2,3]
18042323	Normal	Male	2	2.2	3	1.36364	(2,3]
18042407	Normal	Male	2.5	2.94	2	0.680272	(2,3]
18042415	Normal	Male	2.5	2.2	3.25	1.47727	(2,3]
18042424	Normal	Female	2.5	2.91	2.17	0.745704	(2,3]
18042425	Normal	Male	2	2.2	3.55	1.61364	(2,3]
18042509	Normal	Male	2.5	2.2	3.4	1.54545	(2,3]
18042511	Normal	Male	2.5	2.2	3	1.36364	(2,3]
18042514	Normal	Female	2	2.57	2.5	0.972763	(2,3]
18042517	Normal	Male	2.5	2.2	2.65	1.20455	(2,3]
18042521	Normal	Male	2	2.2	3.05	1.38636	(2,3]
18042603	Normal	Male	2.5	2.2	3.3	1.5	(2,3]
18042605	Normal	Male	2.5	2.2	3.25	1.47727	(2,3]
18042611	Normal	Male	2	2.9	3	1.03448	(2,3]
18042613	Normal	Male	2	2.2	2.85	1.29545	(2,3]
18042615	Normal	Male	2.5	2.2	2.95	1.34091	(2,3]
18042619	Normal	Male	2.5	2.2	2.5	1.13636	(2,3]
18042623	Normal	Male	2.5	2.2	3.05	1.38636	(2,3]
18042723	Normal	Male	2.5	2.2	3.7	1.68182	(2,3]
18042802	Normal	Female	2.5	2.2	2.85	1.29545	(2,3]
18042814	Normal	Female	2.5	2.2	3	1.36364	(2,3]
18042825	Normal	Male	2.5	2.2	2.65	1.20455	(2,3]
18042904	Normal	Female	2.5	2.2	2.75	1.25	(2,3]
18051206	Normal	Female	2	2.2	1.6	0.727273	(2,3]
18051501	Normal	Male	2.5	3	3.55	1.18333	(2,3]
18051616	Normal	Female	2.5	2.2	2.85	1.29545	(2,3]
18051703	Normal	Male	2.5	2.78	2.92	1.05036	(2,3]
18051815	Normal	Male	2	2.2	2.85	1.29545	(2,3]
18051901	Normal	Male	2	2.2	2.8	1.27273	(2,3]
18051912	Normal	Female	2	3.13	2.11	0.674121	(3,4]
18051915	Normal	Male	2	2.2	2.75	1.25	(2,3]
18060110	Normal	Female	4	2.88	1.89	0.65625	(2,3]
18060115	Normal	Male	2	2.1	2.25	1.07143	(2,3]
18060117	Normal	Male	2.5	2.1	3	1.42857	(2,3]
18060407	Normal	Male	2.5	2.1	2.6	1.2381	(2,3]
18060413	Normal	Male	2	2.1	2.2	1.04762	(2,3]
18060415	Normal	Male	4	2.1	2.95	1.40476	(2,3]
18060417	Normal	Male	2	2.1	3.05	1.45238	(2,3]
18060607	Normal	Male	2.5	2.1	2.05	0.97619	(2,3]
18060701	Normal	Male	2.5	2.1	2.8	1.33333	(2,3]
18060713	Normal	Male	2.5	2.1	2.65	1.2619	(2,3]
18060718	Normal	Female	2.5	3.12	2.56	0.820513	(3,4]
18060815	Normal	Male	2.5	2.1	2.75	1.30952	(2,3]
18061003	Normal	Male	2	2.1	2.4	1.14286	(2,3]
18061102	Normal	Female	2.5	2.75	2.15	0.781818	(2,3]
18061403	Normal	Male	2.5	2.1	2.45	1.16667	(2,3]
18061702	Normal	Female	2.5	2.3985	2.29333	0.956153	(2,3]
18061718	Normal	Female	2	2.1	3.1	1.47619	(2,3]
18061903	Normal	Male	2.5	2.1	2.95	1.40476	(2,3]
18062301	Normal	Male	2	2.1	2.75	1.30952	(2,3]
18062309	Normal	Male	2.5	2.1	2.9	1.38095	(2,3]
18062313	Normal	Male	2	2.1	2.75	1.30952	(2,3]
18062314	Normal	Female	2.5	2.52	2.52	1.00101	(2,3]
18062315	Normal	Male	2	2.1	2.5	1.19048	(2,3]
18062401	Normal	Male	2	2.1	2.45	1.16667	(2,3]
18062405	Normal	Male	2.5	2.1	3.4	1.61905	(2,3]
18062407	Normal	Male	2.5	2.1	2.7	1.28571	(2,3]
18062411	Normal	Male	2	2.1	2.65	1.2619	(2,3]
18062413	Normal	Male	2.5	2.1	2.8	1.33333	(2,3]
18062415	Normal	Male	2.5	2.1	2.55	1.21429	(2,3]
18062417	Normal	Male	2	2.1	2.8	1.33333	(2,3]
18062419	Normal	Male	2.5	2.1	3	1.42857	(2,3]
18062501	Normal	Male	2	2.1	2.65	1.2619	(2,3]
18062507	Normal	Male	2.5	2.1	3.1	1.47619	(2,3]
18062515	Normal	Male	2.5	2.1	2.85	1.35714	(2,3]
18062517	Normal	Male	2.5	2.1	2.8	1.33333	(2,3]
18062609	Normal	Male	2	2.1	2.45	1.16667	(2,3]
18062815	Normal	Male	2.5	2.1	2.6	1.2381	(2,3]
18070602	Normal	Female	2.5	2.394	2.09667	0.875801	(2,3]
18070610	Normal	Female	2.5	2.6	1.94	0.746154	(2,3]
18070904	Normal	Female	2	2.1	2.4	1.14286	(2,3]
18070906	Normal	Female	2.5	2.1	2.45	1.16667	(2,3]
18071202	Normal	Female	2	2.1	2.35	1.11905	(2,3]
18071302	Normal	Female	2.5	2.1	1.85	0.880952	(2,3]
18071409	Normal	Male	2	2.595	2.89	1.11517	(2,3]
18071505	Normal	Male	2	2.1	3.45	1.64286	(2,3]
18071506	Normal	Female	2.5	2.1	2.1	1	(2,3]
18071507	Normal	Male	2.5	2.1	2.7	1.28571	(2,3]
18071511	Normal	Male	2.5	2.1	3	1.42857	(2,3]
18071601	Normal	Male	2.5	2.1	2.5	1.19048	(2,3]
18071603	Normal	Male	2.5	2.1	2.85	1.35714	(2,3]
18071606	Normal	Female	2	2.1	2.05	0.97619	(2,3]
18071607	Normal	Male	2.5	2.1	2.6	1.2381	(2,3]
18071609	Normal	Male	2.5	2.1	2.6	1.2381	(2,3]
18071707	Normal	Male	2.5	2.1	2.65	1.2619	(2,3]
18071709	Normal	Male	2	2.1	2.9	1.38095	(2,3]
18071802	Normal	Female	2.5	2.1	1.7	0.809524	(2,3]
18071803	Normal	Male	2	2.1	2.75	1.30952	(2,3]
18071904	Normal	Female	2	2.1	1.9	0.904762	(2,3]
18071905	Normal	Male	2.5	2.1	2.65	1.2619	(2,3]
18071907	Normal	Male	2.5	2.1	2.3	1.09524	(2,3]
18071909	Normal	Male	2	2.1	2.85	1.35714	(2,3]
18071911	Normal	Male	2.5	2.1	2.55	1.21429	(2,3]
18072005	Normal	Male	2.5	2.1	3	1.42857	(2,3]
18072103	Normal	Male	2.5	2.1	2.65	1.2619	(2,3]
18072212	Normal	Female	2.5	2.3935	2.1	0.877376	(2,3]
18072412	Normal	Female	2.5	2.393	1.985	0.829503	(2,3]
18072809	Normal	Male	2.5	2.1	2.5	1.19048	(2,3]
18072901	Normal	Male	2	2.1	2.6	1.2381	(2,3]
18073010	Normal	Female	2.5	2.1	2.35	1.11905	(2,3]
18080707	Normal	Male	2	2.1	2.95	1.40476	(2,3]
18080808	Normal	Female	2.5	2.1	2.2	1.04762	(2,3]
18081004	Normal	Female	2.5	2.1	1.75	0.833333	(2,3]
18081008	Normal	Female	2.5	2.1	2.3	1.09524	(2,3]
18081010	Normal	Female	2.5	2.1	2.2	1.04762	(2,3]
18081205	Normal	Male	2	2.1	2.65	1.2619	(2,3]
18081806	Normal	Female	2.5	2.1	2.7	1.28571	(2,3]
18082101	Normal	Male	2	2.1	3.35	1.59524	(2,3]
18082102	Normal	Female	2.5	2.1	2.45	1.16667	(2,3]
18082106	Normal	Female	2.5	2.1	1.8	0.857143	(2,3]
18082202	Normal	Female	2.5	2.1	2.65	1.2619	(2,3]
18082206	Normal	Female	2.5	2.1	1.95	0.928571	(2,3]
18082301	Normal	Male	2.5	2.1	2.65	1.2619	(2,3]
18082302	Normal	Female	2.5	2.1	2.15	1.02381	(2,3]
18082604	Normal	Female	2	2.1	1.85	0.880952	(2,3]
18082706	Normal	Female	2	2.388	2.19	0.917085	(2,3]
18082904	Normal	Female	2.5	2.1	1.85	0.880952	(2,3]
18083005	Normal	Male	2.5	2.1	2.35	1.11905	(2,3]
18090211	Normal	Male	2	2.1	2.2	1.04762	(2,3]
18090401	Normal	Male	2	2.1	2.4	1.14286	(2,3]
18090403	Normal	Male	2.5	2.1	2	0.952381	(2,3]
18090405	Normal	Male	2.5	2.1	2.9	1.38095	(2,3]
18090409	Normal	Male	2.5	2.1	2.2	1.04762	(2,3]
18090501	Normal	Male	2.5	2.1	2.4	1.14286	(2,3]
18090503	Normal	Male	2.5	2.1	2.1	1	(2,3]
18090505	Normal	Male	2.5	2.384	1.85	0.776007	(2,3]
18090506	Normal	Female	2.5	2.76	2.21	0.800725	(2,3]
18090705	Normal	Male	2	2.1	2.4	1.14286	(2,3]
18090711	Normal	Male	2	2.1	2	0.952381	(2,3]
18090803	Normal	Male	2	2.1	2.9	1.38095	(2,3]
18090805	Normal	Male	2	2.1	2.15	1.02381	(2,3]
18090809	Normal	Male	2.5	2.1	2.1	1	(2,3]
18090902	Normal	Female	2.5	2.63	2.15	0.81749	(2,3]
18090905	Normal	Male	2.5	2.1	1.65	0.785714	(2,3]
18090907	Normal	Male	2.5	2.1	2.5	1.19048	(2,3]
18090909	Normal	Male	2	2.1	2.55	1.21429	(2,3]
18090911	Normal	Male	2	2.1	2.5	1.19048	(2,3]
18091003	Normal	Male	2	2.1	2.15	1.02381	(2,3]
18091007	Normal	Male	2.5	2.1	2.25	1.07143	(2,3]
18091011	Normal	Male	2	2.1	2.1	1	(2,3]
18091101	Normal	Male	2	2.1	2.55	1.21429	(2,3]
18091102	Normal	Female	2	2.1	1.8	0.857143	(2,3]
18091107	Normal	Male	2.5	2.1	1.95	0.928571	(2,3]
18091202	Normal	Female	2	2.1	2.3	1.09524	(2,3]
18091207	Normal	Male	2.5	2.1	2.55	1.21429	(2,3]
18091306	Normal	Female	2.5	2.78	2.1	0.755396	(2,3]
18091307	Normal	Male	2	2.1	2.25	1.07143	(2,3]
18091309	Normal	Male	2.5	2.1	2.95	1.40476	(2,3]
18091311	Normal	Male	2	2.1	2.45	1.16667	(2,3]
18091401	Normal	Male	2.5	2.1	1.8	0.857143	(2,3]
18091407	Normal	Male	2.5	2.1	2.65	1.2619	(2,3]
18091408	Normal	Female	2.5	2.1	1.7	0.809524	(2,3]
18091506	Normal	Female	2.5	2.1	1.75	0.833333	(2,3]
18091509	Normal	Male	2	2.1	2.1	1	(2,3]
18091602	Normal	Female	2.5	2.1	2.1	1	(2,3]
18091603	Normal	Male	2	2.1	2.5	1.19048	(2,3]
18091610	Normal	Female	2.5	2.1	2.1	1	(2,3]
18091612	Normal	Female	2	2.1	2.05	0.97619	(2,3]
18091702	Normal	Female	2	2.1	1.8	0.857143	(2,3]
18091704	Normal	Female	2.5	2.1	1.75	0.833333	(2,3]
18091705	Normal	Male	2.5	2.1	2.15	1.02381	(2,3]
18091706	Normal	Female	2.5	2.1	1.8	0.857143	(2,3]
18091708	Normal	Female	2	2.1	2.1	1	(2,3]
18091802	Normal	Female	2.5	2.1	1.55	0.738095	(2,3]
18091804	Normal	Female	2.5	2.1	1.8	0.857143	(2,3]
18091806	Normal	Female	2.5	2.1	1.65	0.785714	(2,3]
18091808	Normal	Female	2	2.1	1.8	0.857143	(2,3]
18091810	Normal	Female	2.5	2.1	1.75	0.833333	(2,3]
18091812	Normal	Female	2.5	2.1	2.1	1	(2,3]
18091902	Normal	Female	2.5	2.1	1.9	0.904762	(2,3]
18091904	Normal	Female	2.5	2.1	1.7	0.809524	(2,3]
18091908	Normal	Female	2.5	2.1	2.5	1.19048	(2,3]
18092006	Normal	Female	2.5	2.3835	1.96367	0.823858	(2,3]
18092307	Normal	Male	2.5	2.1	2.65	1.2619	(2,3]
18092404	Normal	Female	2	2.1	1.9	0.904762	(2,3]
18092701	Normal	Male	2.5	2.1	2.3	1.09524	(2,3]
18092702	Normal	Female	2.5	2.1	1.7	0.809524	(2,3]
18092706	Normal	Female	2	2.1	1.7	0.809524	(2,3]
18092707	Normal	Male	2.5	2.1	2.35	1.11905	(2,3]
18092708	Normal	Female	2.5	2.1	1.75	0.833333	(2,3]
18092804	Normal	Female	2.5	2.1	1.8	0.857143	(2,3]
18092805	Normal	Male	2.5	2.1	2.4	1.14286	(2,3]
18092807	Normal	Male	2.5	2.1	1.35	0.642857	(2,3]
18092808	Normal	Female	2.5	2.1	1.65	0.785714	(2,3]
18092912	Normal	Female	4	2.1	1.9	0.904762	(2,3]
18093006	Normal	Female	2.5	2.1	2.45	1.16667	(2,3]
18093008	Normal	Female	2.5	2.1	1.95	0.928571	(2,3]
18093012	Normal	Female	2	2.1	2.15	1.02381	(2,3]
18100105	Normal	Male	2.5	2.1	1.8	0.857143	(2,3]
18100106	Normal	Female	2.5	2.1	2.1	1	(2,3]
18100108	Normal	Female	2	2.1	1.95	0.928571	(2,3]
18100203	Normal	Male	2.5	2.1	1.95	0.928571	(2,3]
18100206	Normal	Female	2.5	2.1	1.9	0.904762	(2,3]
18100302	Normal	Female	2.5	2.1	2.05	0.97619	(2,3]
18100304	Normal	Female	2.5	2.1	1.8	0.857143	(2,3]
18100308	Normal	Female	2	2.1	1.35	0.642857	(2,3]
18100405	Normal	Male	2.5	2.1	2.5	1.19048	(2,3]
18100406	Normal	Female	2	2.1	1.45	0.690476	(2,3]
18100407	Normal	Male	2.5	2.1	2.05	0.97619	(2,3]
18100410	Normal	Female	2	2.1	1.6	0.761905	(2,3]
18100504	Normal	Female	2	2.1	2.2	1.04762	(2,3]
18100506	Normal	Female	2.5	2.1	1.95	0.928571	(2,3]
18100507	Normal	Male	2.5	2.1	2.4	1.14286	(2,3]
18100601	Normal	Male	2.5	2.1	2.3	1.09524	(2,3]
18100602	Normal	Female	2.5	2.1	2.3	1.09524	(2,3]
18100604	Normal	Female	2	2.1	2	0.952381	(2,3]
18100804	Normal	Female	2.5	2.1	2.15	1.02381	(2,3]
18100807	Normal	Male	2.5	2.1	2.55	1.21429	(2,3]
18100810	Normal	Female	2	2.1	1.8	0.857143	(2,3]
18100904	Normal	Female	2	2.1	1.8	0.857143	(2,3]
18100906	Normal	Female	2.5	2.1	2.15	1.02381	(2,3]
18101405	Normal	Male	2.5	2.1	2.45	1.16667	(2,3]
18101504	Normal	Female	2.5	2.1	1.7	0.809524	(2,3]
18101506	Normal	Female	2.5	2.1	1.65	0.785714	(2,3]
18101705	Normal	Male	2.5	2.1	2.25	1.07143	(2,3]
18101906	Normal	Female	2.5	2.1	2.15	1.02381	(2,3]
18102006	Normal	Female	2	2.1	1.75	0.833333	(2,3]
18102008	Normal	Female	2.5	2.1	1.85	0.880952	(2,3]
18102106	Normal	Female	2.5	2.1	2.2	1.04762	(2,3]
18102108	Normal	Female	2	2.1	1.9	0.904762	(2,3]
18102208	Normal	Female	2.5	2.1	1.95	0.928571	(2,3]
18102308	Normal	Female	2.5	2.1	2.2	1.04762	(2,3]
18102402	Normal	Female	2.5	2.1	1.6	0.761905	(2,3]
18102404	Normal	Female	2	2.1	2.05	0.97619	(2,3]
18102505	Normal	Male	2	2.1	2.35	1.11905	(2,3]
18102506	Normal	Female	2	2.1	2	0.952381	(2,3]
18102507	Normal	Male	2	2.1	1.75	0.833333	(2,3]
18102508	Normal	Female	2	2.1	1.95	0.928571	(2,3]
18102602	Normal	Female	2.5	2.1	2.1	1	(2,3]
18102706	Normal	Female	2	2.1	1.6	0.761905	(2,3]
18102802	Normal	Female	2	2.1	2.3	1.09524	(2,3]
18102804	Normal	Female	2.5	2.1	2	0.952381	(2,3]
18110101	Normal	Male	2.5	2.1	1.65	0.785714	(2,3]
18110102	Normal	Female	2.5	2.1	1.55	0.738095	(2,3]
18110103	Normal	Male	2	2.1	2	0.952381	(2,3]
18110104	Normal	Female	2.5	2.1	1.75	0.833333	(2,3]
18110105	Normal	Male	2.5	2.1	2.75	1.30952	(2,3]
18110108	Normal	Female	2.5	2.1	1.7	0.809524	(2,3]
18110203	Normal	Male	2.5	2.1	1.8	0.857143	(2,3]
18110205	Normal	Male	2	2.1	2.35	1.11905	(2,3]
18110207	Normal	Male	2.5	2.1	2.1	1	(2,3]
18110208	Normal	Female	2.5	2.1	1.95	0.928571	(2,3]
18110307	Normal	Male	2.5	2.1	2.2	1.04762	(2,3]
18110401	Normal	Male	2	2.324	2.07833	0.894291	(2,3]
18110404	Normal	Female	2.5	2.1	1.45	0.690476	(2,3]
18110506	Normal	Female	4	2.1	1.7	0.809524	(2,3]
18110508	Normal	Female	2.5	2.1	1.65	0.785714	(2,3]
18110601	Normal	Male	2	2.1	2.15	1.02381	(2,3]
18110602	Normal	Female	2.5	2.1	1.85	0.880952	(2,3]
18110706	Normal	Female	2	2.1	1.85	0.880952	(2,3]
18110708	Normal	Female	2.5	2.1	1.8	0.857143	(2,3]
18110806	Normal	Female	2.5	2.1	1.75	0.833333	(2,3]
18110807	Normal	Male	2.5	2.1	2.95	1.40476	(2,3]
18110808	Normal	Female	2.5	2.1	1.65	0.785714	(2,3]
18111104	Normal	Female	2	2.1	1.85	0.880952	(2,3]
18111106	Normal	Female	2.5	2.1	1.7	0.809524	(2,3]
18111204	Normal	Female	2	2.1	1.55	0.738095	(2,3]
18111207	Normal	Male	2.5	2.57	3	1.16732	(2,3]
18111304	Normal	Female	2.5	2.1	1.7	0.809524	(2,3]
18111308	Normal	Female	2.5	2.1	1.85	0.880952	(2,3]
18111502	Normal	Female	2	2.1	1.75	0.833333	(2,3]
18111508	Normal	Female	2.5	2.1	2.5	1.19048	(2,3]
18111601	Normal	Male	2.5	2.1	2.15	1.02381	(2,3]
18111606	Normal	Female	2.5	2.1	1.9	0.904762	(2,3]
18111804	Normal	Female	2	2.1	1.85	0.880952	(2,3]
18111806	Normal	Female	2.5	2.1	2.1	1	(2,3]
18111808	Normal	Female	2.5	2.1	1.95	0.928571	(2,3]
18111902	Normal	Female	2.5	2.1	2.4	1.14286	(2,3]
18111904	Normal	Female	2	2.1	1.9	0.904762	(2,3]
18111908	Normal	Female	2.5	2.1	1.95	0.928571	(2,3]
18112004	Normal	Female	2	2.1	1.85	0.880952	(2,3]
18112106	Normal	Female	2	2.1	2.05	0.97619	(2,3]
18112108	Normal	Female	2	2.1	2.35	1.11905	(2,3]
18112204	Normal	Female	2	2.1	1.95	0.928571	(2,3]
18112207	Normal	Male	2	2.1	1.95	0.928571	(2,3]
18112208	Normal	Female	2	2.1	2.25	1.07143	(2,3]
18112301	Normal	Male	2.5	2.1	1.9	0.904762	(2,3]
18112302	Normal	Female	2	2.1	2.1	1	(2,3]
18112305	Normal	Male	2.5	2.1	2.35	1.11905	(2,3]
18112307	Normal	Male	2.5	2.1	2	0.952381	(2,3]
18112308	Normal	Female	2.5	2.1	1.9	0.904762	(2,3]
18112403	Normal	Male	2.5	2.1	2.8	1.33333	(2,3]
18112404	Normal	Female	2	2.1	2.5	1.19048	(2,3]
18112405	Normal	Male	2.5	2.1	1.85	0.880952	(2,3]
18112408	Normal	Female	2	2.1	2	0.952381	(2,3]
18112506	Normal	Female	2	2.1	2.25	1.07143	(2,3]
18112701	Normal	Male	2.5	2.1	2.1	1	(2,3]
18112702	Normal	Female	2	2.1	1.55	0.738095	(2,3]
18112703	Normal	Male	2.5	2.323	1.92	0.826517	(2,3]
18112704	Normal	Female	2	2.1	1.85	0.880952	(2,3]
18112706	Normal	Female	2.5	2.1	1.75	0.833333	(2,3]
18112801	Normal	Male	2.5	2.323	2.07333	0.892524	(2,3]
18112807	Normal	Male	2.5	2.1	2.45	1.16667	(2,3]
18112808	Normal	Female	2.5	2.1	1.75	0.833333	(2,3]
18112902	Normal	Female	2.5	2.1	2.05	0.97619	(2,3]
18112904	Normal	Female	2	2.1	2	0.952381	(2,3]
18113002	Normal	Female	2	2.1	2	0.952381	(2,3]
18113004	Normal	Female	2.5	2.1	1.75	0.833333	(2,3]
18113005	Normal	Male	2.5	2.1	3.1	1.47619	(2,3]
18113007	Normal	Male	2	2.1	2.3	1.09524	(2,3]
18113008	Normal	Female	2.5	2.1	1.95	0.928571	(2,3]
18120301	Normal	Male	2.5	2.1	2.45	1.16667	(2,3]
18120307	Normal	Male	2	2.1	2.15	1.02381	(2,3]
18120405	Normal	Male	2	2.1	1.95	0.928571	(2,3]
18120802	Normal	Female	2.5	2.1	1.9	0.904762	(2,3]
18120804	Normal	Female	2	2.1	1.75	0.833333	(2,3]
18120806	Normal	Female	2	2.1	1.6	0.761905	(2,3]
18120902	Normal	Female	2.5	2.1	1.65	0.785714	(2,3]
18120905	Normal	Male	2	2.1	1.85	0.880952	(2,3]
18120909	Normal	Male	3.5	2.1	2.25	1.07143	(2,3]
18121001	Normal	Male	3.5	2.1	2.2	1.04762	(2,3]
18121003	Normal	Male	2.5	2.1	2.4	1.14286	(2,3]
18121005	Normal	Male	2	2.1	2.5	1.19048	(2,3]
18121007	Normal	Male	2.5	2.1	2.3	1.09524	(2,3]
18121101	Normal	Male	2	2.1	3.05	1.45238	(2,3]
18121105	Normal	Male	2	2.1	2.15	1.02381	(2,3]
18121107	Normal	Male	2	2.1	2.75	1.30952	(2,3]
18121109	Normal	Male	4	2.1	2.15	1.02381	(2,3]
18121201	Normal	Male	2	2.1	1.9	0.904762	(2,3]
18121505	Normal	Male	2.5	2.1	2.55	1.21429	(2,3]
18121507	Normal	Male	2	2.1	2.2	1.04762	(2,3]
18121509	Normal	Male	2.5	2.1	2.15	1.02381	(2,3]
18121707	Normal	Male	2.5	2.1	1.95	0.928571	(2,3]
18121709	Normal	Male	2	2.1	3	1.42857	(2,3]
18121801	Normal	Male	2.5	2.1	1.8	0.857143	(2,3]
18121802	Normal	Female	2.5	2.1	2.1	1	(2,3]
18121804	Normal	Female	2	2.1	1.9	0.904762	(2,3]
18121805	Normal	Male	2	2.1	2.2	1.04762	(2,3]
18121806	Normal	Female	2	2.1	1.8	0.857143	(2,3]
18121807	Normal	Male	2.5	2.1	2.5	1.19048	(2,3]
18121808	Normal	Female	2.5	2.1	1.55	0.738095	(2,3]
18121809	Normal	Male	2.5	2.1	2.15	1.02381	(2,3]
18121810	Normal	Female	2.5	2.1	1.95	0.928571	(2,3]
18121901	Normal	Male	2.5	2.1	2.3	1.09524	(2,3]
18121902	Normal	Female	2.5	2.1	1.5	0.714286	(2,3]
18121906	Normal	Female	2	2.1	1.85	0.880952	(2,3]
18121908	Normal	Female	2	2.1	1.9	0.904762	(2,3]
18121909	Normal	Male	2	2.1	2.65	1.2619	(2,3]
18122001	Normal	Male	2.5	2.1	2.35	1.11905	(2,3]
18122005	Normal	Male	2.5	2.1	2.2	1.04762	(2,3]
18122006	Normal	Female	2.5	2.1	1.8	0.857143	(2,3]
18122009	Normal	Male	2.5	2.1	1.85	0.880952	(2,3]
18122010	Normal	Female	2.5	2.1	1.65	0.785714	(2,3]
18122106	Normal	Female	2.5	2.1	2.5	1.19048	(2,3]
18122108	Normal	Female	2.5	2.1	1.9	0.904762	(2,3]
18122109	Normal	Male	2.5	2.1	2.1	1	(2,3]
18122201	Normal	Male	2	2.1	1.95	0.928571	(2,3]
18122202	Normal	Female	2	2.1	1.9	0.904762	(2,3]
18122204	Normal	Female	2.5	2.1	1.8	0.857143	(2,3]
18122206	Normal	Female	2.5	2.1	2	0.952381	(2,3]
18122207	Normal	Male	2	2.1	2.2	1.04762	(2,3]
18122208	Normal	Female	2.5	2.1	1.85	0.880952	(2,3]
18122209	Normal	Male	2	2.1	2	0.952381	(2,3]
18122210	Normal	Female	2.5	2.1	1.65	0.785714	(2,3]
18122303	Normal	Male	2	2.1	1.8	0.857143	(2,3]
18122307	Normal	Male	2.5	2.1	2.4	1.14286	(2,3]
18122309	Normal	Male	2	2.1	1.65	0.785714	(2,3]
18122401	Normal	Male	2.5	2.1	1.6	0.761905	(2,3]
18122403	Normal	Male	2.5	2.1	1.8	0.857143	(2,3]
18122405	Normal	Male	2.5	2.1	2.25	1.07143	(2,3]
18122409	Normal	Male	2.5	2.1	1.75	0.833333	(2,3]
18122505	Normal	Male	2.5	2.1	2	0.952381	(2,3]
18122507	Normal	Male	2.5	2.1	1.65	0.785714	(2,3]
18122605	Normal	Male	2.5	2.1	1.95	0.928571	(2,3]
18122609	Normal	Male	2.5	2.1	1.85	0.880952	(2,3]
18122704	Normal	Female	2.5	2.1	1.75	0.833333	(2,3]
18122705	Normal	Male	2	2.1	2.3	1.09524	(2,3]
18122709	Normal	Male	2	2.1	1.4	0.666667	(2,3]
18122801	Normal	Male	2.5	2.1	1.95	0.928571	(2,3]
18122805	Normal	Male	2	2.1	1.55	0.738095	(2,3]
18122808	Normal	Female	2.5	2.1	2.3	1.09524	(2,3]
18122810	Normal	Female	2.5	2.1	1.6	0.761905	(2,3]
18122902	Normal	Female	2.5	2.1	1.65	0.785714	(2,3]
18122903	Normal	Male	2	2.1	1.95	0.928571	(2,3]
18122905	Normal	Male	2.5	2.1	1.85	0.880952	(2,3]
18122908	Normal	Female	3.5	2.1	1.9	0.904762	(2,3]
18122910	Normal	Female	2.5	2.1	2.2	1.04762	(2,3]
18123001	Normal	Male	2	2.1	2.3	1.09524	(2,3]
18123002	Normal	Female	2.5	2.1	1.8	0.857143	(2,3]
18123003	Normal	Male	2.5	2.1	2.25	1.07143	(2,3]
18123004	Normal	Female	2.5	2.1	1.85	0.880952	(2,3]
18123005	Normal	Male	2.5	2.318	1.85333	0.79954	(2,3]
18123007	Normal	Male	2.5	2.1	1.85	0.880952	(2,3]
18123008	Normal	Female	2.5	2.1	1.95	0.928571	(2,3]
19011908	Normal	Female	2.5	1.4235	2.01	1.41201	(0,2]
19012004	Normal	Female	2.5	1.4235	2.02	1.41904	(0,2]
19012006	Normal	Female	2	1.4235	2.24333	1.57593	(0,2]
19012106	Normal	Female	2.5	1.4235	2.23333	1.5689	(0,2]
19012410	Normal	Female	2.5	1.2	2.05	1.70833	(0,2]
19013008	Normal	Female	2	1.2	1.85	1.54167	(0,2]
19013010	Normal	Female	2	1.2	1.9	1.58333	(0,2]
19013011	Normal	Male	2	1.2	1.95	1.625	(0,2]
19020103	Normal	Male	2	1.2	1.65	1.375	(0,2]
19020104	Normal	Female	2	1.2	2.25	1.875	(0,2]
19020105	Normal	Male	2.5	1.2	1.75	1.45833	(0,2]
19020107	Normal	Male	2.5	1.2	1.65	1.375	(0,2]
19020108	Normal	Female	2	1.2	2.15	1.79167	(0,2]
19020109	Normal	Male	2.5	1.2	1.9	1.58333	(0,2]
19020113	Normal	Male	2.5	1.2	2	1.66667	(0,2]
19020115	Normal	Male	2	1.2	1.95	1.625	(0,2]
19020119	Normal	Male	2.5	1.2	2.35	1.95833	(0,2]
19020301	Normal	Male	2.5	1.2	2.8	2.33333	(0,2]
19020302	Normal	Female	2.5	1.2	1.9	1.58333	(0,2]
19020303	Normal	Male	2	1.2	2.3	1.91667	(0,2]
19020307	Normal	Male	2	1.2	1.85	1.54167	(0,2]
19020311	Normal	Male	2	1.2	2.15	1.79167	(0,2]
19020315	Normal	Male	2	1.2	2.2	1.83333	(0,2]
19020317	Normal	Male	2.5	1.2	1.85	1.54167	(0,2]
19020319	Normal	Male	2.5	1.2	1.8	1.5	(0,2]
19020401	Normal	Male	2	1.2	2.15	1.79167	(0,2]
19020403	Normal	Male	2	1.2	2.1	1.75	(0,2]
19020405	Normal	Male	2.5	1.2	2.55	2.125	(0,2]
19020501	Normal	Male	2.5	1.2	2.4	2	(0,2]
19020502	Normal	Female	2.5	1.2	1.5	1.25	(0,2]
19020505	Normal	Male	2	1.2	1.85	1.54167	(0,2]
19020509	Normal	Male	2	1.2	1.85	1.54167	(0,2]
19020511	Normal	Male	2	1.2	1.7	1.41667	(0,2]
19020513	Normal	Male	2	1.2	1.55	1.29167	(0,2]
19020515	Normal	Male	2.5	1.2	2	1.66667	(0,2]
19020517	Normal	Male	2.5	1.2	1.9	1.58333	(0,2]
19020701	Normal	Male	2	1.2	2.05	1.70833	(0,2]
19020703	Normal	Male	2.5	1.2	2.05	1.70833	(0,2]
19020705	Normal	Male	2.5	1.2	1.95	1.625	(0,2]
19020707	Normal	Male	2	1.2	2.25	1.875	(0,2]
19020711	Normal	Male	2	1.2	2.3	1.91667	(0,2]
19020715	Normal	Male	2.5	1.2	2.9	2.41667	(0,2]
19020717	Normal	Male	2	1.2	1.95	1.625	(0,2]
19020803	Normal	Male	2	1.2	1.6	1.33333	(0,2]
19020805	Normal	Male	2.5	1.2	2.4	2	(0,2]
19020807	Normal	Male	2	1.2	1.75	1.45833	(0,2]
19020808	Normal	Female	2.5	1.2	2.25	1.875	(0,2]
19020811	Normal	Male	2.5	1.2	2.1	1.75	(0,2]
19020813	Normal	Male	2	1.2	1.45	1.20833	(0,2]
19020815	Normal	Male	2.5	1.2	2	1.66667	(0,2]
19020817	Normal	Male	2	1.2	2.1	1.75	(0,2]
19020819	Normal	Male	2	1.2	2.25	1.875	(0,2]
19020902	Normal	Female	2.5	1.2	2.2	1.83333	(0,2]
19020904	Normal	Female	2.5	1.2	1.85	1.54167	(0,2]
19020906	Normal	Female	2.5	1.2	2.15	1.79167	(0,2]
19020907	Normal	Male	2	1.419	2.01667	1.42119	(0,2]
19020911	Normal	Male	2.5	1.2	2.1	1.75	(0,2]
19020917	Normal	Male	2	1.2	1.95	1.625	(0,2]
19021003	Normal	Male	2.5	1.2	2.05	1.70833	(0,2]
19021005	Normal	Male	2	1.2	2.3	1.91667	(0,2]
19021007	Normal	Male	2.5	1.2	1.7	1.41667	(0,2]
19021009	Normal	Male	2.5	1.2	1.8	1.5	(0,2]
19021013	Normal	Male	2.5	1.2	2.65	2.20833	(0,2]
19021015	Normal	Male	2	1.2	2.2	1.83333	(0,2]
19021017	Normal	Male	2.5	1.2	2.15	1.79167	(0,2]
19021103	Normal	Male	2	1.2	1.85	1.54167	(0,2]
19021107	Normal	Male	2	1.419	2.11	1.48696	(0,2]
19021111	Normal	Male	2	1.2	1.8	1.5	(0,2]
19021115	Normal	Male	2.5	1.2	2.3	1.91667	(0,2]
19021117	Normal	Male	2	1.2	1.95	1.625	(0,2]
19021203	Normal	Male	2.5	1.2	1.95	1.625	(0,2]
19021207	Normal	Male	2.5	1.2	2.05	1.70833	(0,2]
19021209	Normal	Male	2	1.2	1.9	1.58333	(0,2]
19021211	Normal	Male	2.5	1.2	1.9	1.58333	(0,2]
19021219	Normal	Male	2	1.2	2.05	1.70833	(0,2]
19021301	Normal	Male	2.5	1.2	2.05	1.70833	(0,2]
19021308	Normal	Female	2.5	1.2	1.55	1.29167	(0,2]
19021309	Normal	Male	2.5	1.2	1.55	1.29167	(0,2]
19021311	Normal	Male	2.5	1.2	2.05	1.70833	(0,2]
19021315	Normal	Male	2.5	1.2	2.15	1.79167	(0,2]
19021317	Normal	Male	2.5	1.2	2.55	2.125	(0,2]
19021319	Normal	Male	2.5	1.2	2.1	1.75	(0,2]
19021413	Normal	Male	2.5	1.2	2.35	1.95833	(0,2]
19021417	Normal	Male	2	1.2	2.35	1.95833	(0,2]
19021419	Normal	Male	2.5	1.2	2.35	1.95833	(0,2]
19021501	Normal	Male	2	1.2	1.75	1.45833	(0,2]
19021503	Normal	Male	2.5	1.2	2.5	2.08333	(0,2]
19021505	Normal	Male	2.5	1.2	1.9	1.58333	(0,2]
19021509	Normal	Male	2.5	1.2	2.3	1.91667	(0,2]
19021511	Normal	Male	2	1.2	1.75	1.45833	(0,2]
19021513	Normal	Male	2	1.2	1.9	1.58333	(0,2]
19021515	Normal	Male	2.5	1.2	2.4	2	(0,2]
19021517	Normal	Male	2.5	1.2	2.35	1.95833	(0,2]
19021519	Normal	Male	3.5	1.2	2.35	1.95833	(0,2]
19021601	Normal	Male	2.5	1.2	1.4	1.16667	(0,2]
19021603	Normal	Male	2.5	1.2	1.75	1.45833	(0,2]
19021615	Normal	Male	2.5	1.2	1.45	1.20833	(0,2]
19021619	Normal	Male	2	1.2	2.25	1.875	(0,2]
19021706	Normal	Female	2	1.2	1.5	1.25	(0,2]
19021710	Normal	Female	2.5	1.2	1.35	1.125	(0,2]
19022005	Normal	Male	2	1.2	1.9	1.58333	(0,2]
19022007	Normal	Male	3.5	1.2	1.85	1.54167	(0,2]
19022009	Normal	Male	2	1.2	1.8	1.5	(0,2]
19022011	Normal	Male	2.5	1.2	1.9	1.58333	(0,2]
19022013	Normal	Male	2	1.2	1.95	1.625	(0,2]
19022017	Normal	Male	2	1.2	1.75	1.45833	(0,2]
19022103	Normal	Male	2.5	1.2	1.8	1.5	(0,2]
19022109	Normal	Male	2	1.2	2.4	2	(0,2]
19022113	Normal	Male	2	1.2	2.35	1.95833	(0,2]
19022303	Normal	Male	2	1.2	2	1.66667	(0,2]
19022306	Normal	Female	2	1.2	1.45	1.20833	(0,2]
19022307	Normal	Male	2.5	1.2	2	1.66667	(0,2]
19022315	Normal	Male	2	1.2	1.9	1.58333	(0,2]
19022408	Normal	Female	2	1.2	1.65	1.375	(0,2]
19022419	Normal	Male	2	1.2	2.15	1.79167	(0,2]
19022505	Normal	Male	2.5	1.2	2.55	2.125	(0,2]
19022508	Normal	Female	2.5	1.2	1.55	1.29167	(0,2]
19022510	Normal	Female	2	1.2	1.65	1.375	(0,2]
19022602	Normal	Female	2.5	1.2	1.55	1.29167	(0,2]
19022606	Normal	Female	2.5	1.2	1.8	1.5	(0,2]
19022608	Normal	Female	2.5	1.2	1.65	1.375	(0,2]
19022610	Normal	Female	2.5	1.2	1.65	1.375	(0,2]
19022702	Normal	Female	2.5	1.2	1.6	1.33333	(0,2]
19022703	Normal	Male	2	1.2	1.65	1.375	(0,2]
19022704	Normal	Female	2	1.2	1.85	1.54167	(0,2]
19022706	Normal	Female	2	1.2	1.55	1.29167	(0,2]
19022708	Normal	Female	2	1.2	2	1.66667	(0,2]
19022709	Normal	Male	2.5	1.2	2	1.66667	(0,2]
19022710	Normal	Female	2.5	1.2	1.5	1.25	(0,2]
19022810	Normal	Female	2.5	1.2	1.5	1.25	(0,2]
19030611	Normal	Male	2.5	1.414	1.635	1.15629	(0,2]
19030621	Normal	Male	2	1.2	1.95	1.625	(0,2]
19030625	Normal	Male	2	1.2	1.9	1.58333	(0,2]
19030701	Normal	Male	2.5	1.2	1.55	1.29167	(0,2]
19030703	Normal	Male	2.5	1.2	1.55	1.29167	(0,2]
19030705	Normal	Male	2.5	1.2	1.9	1.58333	(0,2]
19030709	Normal	Male	2.5	1.2	2.45	2.04167	(0,2]
19030711	Normal	Male	2.5	1.2	2.05	1.70833	(0,2]
19030713	Normal	Male	2.5	1.2	2.05	1.70833	(0,2]
19030715	Normal	Male	2.5	1.2	1.8	1.5	(0,2]
19030717	Normal	Male	2.5	1.2	1.55	1.29167	(0,2]
19030721	Normal	Male	2.5	1.2	1.75	1.45833	(0,2]
19030725	Normal	Male	2.5	1.2	1.75	1.45833	(0,2]
19030801	Normal	Male	2.5	1.2	1.75	1.45833	(0,2]
19030805	Normal	Male	2	1.2	2.05	1.70833	(0,2]
19030811	Normal	Male	2.5	1.2	2	1.66667	(0,2]
19030823	Normal	Male	2.5	1.2	1.85	1.54167	(0,2]
19030917	Normal	Male	2.5	2.35	2.4	1.02128	(2,3]
19031005	Normal	Male	2	1.2	1.75	1.45833	(0,2]
19031007	Normal	Male	2.5	1.2	1.85	1.54167	(0,2]
19031009	Normal	Male	2	1.2	1.6	1.33333	(0,2]
19031011	Normal	Male	2.5	1.2	2.35	1.95833	(0,2]
19031101	Normal	Male	2.5	1.2	2	1.66667	(0,2]
19031310	Normal	Female	2.5	1.2	1.3	1.08333	(0,2]
19031514	Normal	Female	2.5	1.2	1.6	1.33333	(0,2]
19031516	Normal	Female	2	1.2	1.45	1.20833	(0,2]
19031612	Normal	Female	2	1.2	2.05	1.70833	(0,2]
19031710	Normal	Female	2	1.2	1.55	1.29167	(0,2]
19031712	Normal	Female	2.5	1.2	1.65	1.375	(0,2]
19031716	Normal	Female	2.5	1.2	1.55	1.29167	(0,2]
19031803	Normal	Male	2	1.2	2.85	2.375	(0,2]
19031921	Normal	Male	3.5	1.2	1.8	1.5	(0,2]
19032005	Normal	Male	2.5	1.2	1.6	1.33333	(0,2]
19032013	Normal	Male	2.5	1.2	1.85	1.54167	(0,2]
19032015	Normal	Male	2.5	1.2	1.8	1.5	(0,2]
19032025	Normal	Male	2	1.2	1.7	1.41667	(0,2]
19032105	Normal	Male	2.5	1.2	2.15	1.79167	(0,2]
19032107	Normal	Male	2	1.2	1.85	1.54167	(0,2]
19032121	Normal	Male	2.5	1.2	1.85	1.54167	(0,2]
19032123	Normal	Male	2.5	1.2	1.7	1.41667	(0,2]
19032201	Normal	Male	2.5	1.2	2	1.66667	(0,2]
19032209	Normal	Male	2.5	1.2	2.1	1.75	(0,2]
19032211	Normal	Male	2.5	1.2	1.85	1.54167	(0,2]
19032213	Normal	Male	2	1.2	2.1	1.75	(0,2]
19032306	Normal	Female	2	1.2	1.95	1.625	(0,2]
19032308	Normal	Female	2.5	1.2	1.75	1.45833	(0,2]
19032312	Normal	Female	2	1.2	1.9	1.58333	(0,2]
19032314	Normal	Female	2	1.2	1.7	1.41667	(0,2]
19032316	Normal	Female	2.5	1.2	1.75	1.45833	(0,2]
19032402	Normal	Female	2	1.2	1.65	1.375	(0,2]
19032408	Normal	Female	2.5	1.2	2.1	1.75	(0,2]
19032410	Normal	Female	2	1.2	1.65	1.375	(0,2]
19032411	Normal	Male	2.5	1.413	2.155	1.52512	(0,2]
19032412	Normal	Female	2.5	1.2	1.95	1.625	(0,2]
19032523	Normal	Male	2.5	1.413	1.82167	1.28922	(0,2]
19032610	Normal	Female	2.5	1.2	1.75	1.45833	(0,2]
19032612	Normal	Female	2	1.2	2.05	1.70833	(0,2]
19032613	Normal	Male	2.5	1.2	1.55	1.29167	(0,2]
19032614	Normal	Female	2	1.2	1.9	1.58333	(0,2]
19032615	Normal	Male	2.5	1.2	1.65	1.375	(0,2]
19032617	Normal	Male	2.5	1.2	1.65	1.375	(0,2]
19032619	Normal	Male	2.5	1.2	1.55	1.29167	(0,2]
19032701	Normal	Male	2	1.2	1.7	1.41667	(0,2]
19032703	Normal	Male	2.5	1.2	2	1.66667	(0,2]
19032704	Normal	Female	2	1.2	1.9	1.58333	(0,2]
19032705	Normal	Male	2.5	1.2	1.8	1.5	(0,2]
19032706	Normal	Female	2.5	1.2	1.35	1.125	(0,2]
19032708	Normal	Female	2	1.2	1.5	1.25	(0,2]
19032710	Normal	Female	2.5	1.2	1.5	1.25	(0,2]
19032711	Normal	Male	2	1.2	2.2	1.83333	(0,2]
19032713	Normal	Male	2	1.2	1.95	1.625	(0,2]
19032714	Normal	Female	2	1.2	1.6	1.33333	(0,2]
19032715	Normal	Male	2.5	1.2	2.15	1.79167	(0,2]
19032716	Normal	Female	2.5	1.2	1.55	1.29167	(0,2]
19032719	Normal	Male	2.5	1.2	1.75	1.45833	(0,2]
19032721	Normal	Male	2.5	1.2	1.75	1.45833	(0,2]
19032723	Normal	Male	2.5	1.2	2	1.66667	(0,2]
19032725	Normal	Male	2	1.2	2.3	1.91667	(0,2]
19032802	Normal	Female	2.5	1.2	1.85	1.54167	(0,2]
19032803	Normal	Male	2	1.2	1.65	1.375	(0,2]
19032804	Normal	Female	2	1.2	2.25	1.875	(0,2]
19032806	Normal	Female	2	1.2	1.5	1.25	(0,2]
19032807	Normal	Male	2.5	1.2	1.75	1.45833	(0,2]
19032808	Normal	Female	2	1.2	1.75	1.45833	(0,2]
19032810	Normal	Female	2.5	1.2	1.6	1.33333	(0,2]
19032813	Normal	Male	2	1.2	1.85	1.54167	(0,2]
19032815	Normal	Male	2.5	1.2	2.2	1.83333	(0,2]
19032823	Normal	Male	2	1.2	1.9	1.58333	(0,2]
19032825	Normal	Male	2	1.2	2.1	1.75	(0,2]
19032901	Normal	Male	2.5	1.2	2	1.66667	(0,2]
19032903	Normal	Male	2	1.2	2.15	1.79167	(0,2]
19032905	Normal	Male	2.5	1.2	2.05	1.70833	(0,2]
19032907	Normal	Male	2	1.2	1.6	1.33333	(0,2]
19032919	Normal	Male	2	1.2	1.55	1.29167	(0,2]
19032921	Normal	Male	2.5	1.2	2	1.66667	(0,2]
19032923	Normal	Male	2.5	1.2	1.95	1.625	(0,2]
19033005	Normal	Male	2.5	1.2	1.6	1.33333	(0,2]
19033025	Normal	Male	2.5	1.2	1.7	1.41667	(0,2]
19040101	Normal	Male	2	1.2	2.2	1.83333	(0,2]
19040102	Normal	Female	2.5	2.41	2.07	0.858921	(2,3]
19040103	Normal	Male	2.5	1.2	1.95	1.625	(0,2]
19040105	Normal	Male	2.5	1.2	1.7	1.41667	(0,2]
19040106	Normal	Female	2	1.2	1.75	1.45833	(0,2]
19040107	Normal	Male	2.5	1.2	1.8	1.5	(0,2]
19040109	Normal	Male	2	1.2	1.65	1.375	(0,2]
19040110	Normal	Female	2.5	1.2	1.5	1.25	(0,2]
19040111	Normal	Male	2.5	1.2	1.95	1.625	(0,2]
19040112	Normal	Female	2.5	1.2	1.35	1.125	(0,2]
19040113	Normal	Male	2.5	1.2	1.85	1.54167	(0,2]
19040115	Normal	Male	2.5	1.2	1.85	1.54167	(0,2]
19040117	Normal	Male	2	1.2	1.75	1.45833	(0,2]
19040118	Normal	Female	2.5	1.2	1.5	1.25	(0,2]
19040120	Normal	Female	2.5	1.2	2.05	1.70833	(0,2]
19040121	Normal	Male	2	1.2	2.4	2	(0,2]
19040201	Normal	Male	2.5	1.2	2.45	2.04167	(0,2]
19040203	Normal	Male	2	1.2	2	1.66667	(0,2]
19040205	Normal	Male	2.5	1.2	1.9	1.58333	(0,2]
19040208	Normal	Female	2.5	1.2	2	1.66667	(0,2]
19040209	Normal	Male	2.5	1.2	1.8	1.5	(0,2]
19040210	Normal	Female	2	1.2	2.05	1.70833	(0,2]
19040211	Normal	Male	2	1.2	1.75	1.45833	(0,2]
19040213	Normal	Male	2.5	1.2	1.7	1.41667	(0,2]
19040214	Normal	Female	2	1.2	1.7	1.41667	(0,2]
19040215	Normal	Male	2.5	1.2	1.85	1.54167	(0,2]
19040221	Normal	Male	2.5	1.2	1.65	1.375	(0,2]
19040301	Normal	Male	2.5	1.2	1.95	1.625	(0,2]
19040302	Normal	Female	2.5	1.2	1.65	1.375	(0,2]
19040303	Normal	Male	2.5	1.2	2.05	1.70833	(0,2]
19040305	Normal	Male	2.5	1.2	1.95	1.625	(0,2]
19040307	Normal	Male	2	1.2	1.75	1.45833	(0,2]
19040308	Normal	Female	2.5	1.2	1.4	1.16667	(0,2]
19040309	Normal	Male	2.5	1.2	1.65	1.375	(0,2]
19040311	Normal	Male	2.5	1.2	1.4	1.16667	(0,2]
19040313	Normal	Male	2.5	1.2	2.1	1.75	(0,2]
19040314	Normal	Female	2.5	1.2	1.5	1.25	(0,2]
19040315	Normal	Male	2.5	1.2	1.9	1.58333	(0,2]
19040401	Normal	Male	2.5	1.2	1.85	1.54167	(0,2]
19040403	Normal	Male	2.5	1.2	2.1	1.75	(0,2]
19040405	Normal	Male	2	1.2	1.7	1.41667	(0,2]
19040406	Normal	Female	2	1.2	1.65	1.375	(0,2]
19040407	Normal	Male	2.5	1.2	2.05	1.70833	(0,2]
19040408	Normal	Female	2	1.2	1.55	1.29167	(0,2]
19040409	Normal	Male	2.5	1.2	1.85	1.54167	(0,2]
19040410	Normal	Female	2.5	1.2	1.5	1.25	(0,2]
19040411	Normal	Male	2	1.2	1.9	1.58333	(0,2]
19040412	Normal	Female	2	1.2	2	1.66667	(0,2]
19040413	Normal	Male	2.5	1.2	2.2	1.83333	(0,2]
19040415	Normal	Male	2	1.2	1.65	1.375	(0,2]
19040417	Normal	Male	2.5	1.2	2	1.66667	(0,2]
19040419	Normal	Male	2.5	1.2	2.1	1.75	(0,2]
19040421	Normal	Male	2.5	1.2	1.6	1.33333	(0,2]
19040503	Normal	Male	2.5	1.2	1.2	1	(0,2]
19040505	Normal	Male	2.5	1.2	1.65	1.375	(0,2]
19040507	Normal	Male	2.5	1.2	2.2	1.83333	(0,2]
19040509	Normal	Male	2.5	1.2	1.55	1.29167	(0,2]
19040511	Normal	Male	2.5	1.2	2.1	1.75	(0,2]
19040513	Normal	Male	2.5	1.2	2.1	1.75	(0,2]
19040515	Normal	Male	2	1.2	1.8	1.5	(0,2]
19040517	Normal	Male	2.5	1.2	1.8	1.5	(0,2]
19040519	Normal	Male	2.5	1.2	1.7	1.41667	(0,2]
19040601	Normal	Male	2	1.2	1.85	1.54167	(0,2]
19040603	Normal	Male	2.5	1.2	1.9	1.58333	(0,2]
19040605	Normal	Male	2	1.2	1.55	1.29167	(0,2]
19040607	Normal	Male	2.5	1.2	2.25	1.875	(0,2]
19040609	Normal	Male	2.5	1.2	2.1	1.75	(0,2]
19040611	Normal	Male	2.5	1.2	1.5	1.25	(0,2]
19040613	Normal	Male	2.5	1.2	1.8	1.5	(0,2]
19040615	Normal	Male	2	1.2	1.7	1.41667	(0,2]
19040621	Normal	Male	2.5	1.2	1.7	1.41667	(0,2]
19040701	Normal	Male	2.5	1.2	1.75	1.45833	(0,2]
19040711	Normal	Male	2.5	1.2	1.6	1.33333	(0,2]
19040803	Normal	Male	2.5	1.2	2.05	1.70833	(0,2]
19040904	Normal	Female	2.5	1.2	1.55	1.29167	(0,2]
19040916	Normal	Female	2	1.2	1.45	1.20833	(0,2]
19040920	Normal	Female	2	1.2	1.45	1.20833	(0,2]
19041012	Normal	Female	2.5	1.2	1.4	1.16667	(0,2]
19041014	Normal	Female	2.5	1.2	1.6	1.33333	(0,2]
19041110	Normal	Female	2.5	1.2	1.4	1.16667	(0,2]
19041114	Normal	Female	2	1.2	1.75	1.45833	(0,2]
19041210	Normal	Female	2	1.2	1.65	1.375	(0,2]
19041214	Normal	Female	2	1.2	1.55	1.29167	(0,2]
19041216	Normal	Female	2.5	1.2	1.8	1.5	(0,2]
19041218	Normal	Female	2.5	1.2	1.65	1.375	(0,2]
19041416	Normal	Female	2	1.2	1.9	1.58333	(0,2]
19042807	Normal	Male	2.5	1.2	3.1	2.58333	(0,2]
19050104	Normal	Female	2.5	1.2	1.95	1.625	(0,2]
19050106	Normal	Female	2.5	1.2	1.75	1.45833	(0,2]
19050108	Normal	Female	2.5	1.2	1.8	1.5	(0,2]
19050110	Normal	Female	2.5	1.2	1.55	1.29167	(0,2]
19050116	Normal	Female	2.5	1.2	1.85	1.54167	(0,2]
19050314	Normal	Female	2.5	1.2	2.05	1.70833	(0,2]
19050404	Normal	Female	2	1.2	1.8	1.5	(0,2]
19050407	Normal	Male	2.5	1.2	1.9	1.58333	(0,2]
19050408	Normal	Female	2.5	1.2	2.1	1.75	(0,2]
19050409	Normal	Male	4	1.2	1.95	1.625	(0,2]
19050410	Normal	Female	4	1.2	1.65	1.375	(0,2]
19050411	Normal	Male	2	1.2	1.9	1.58333	(0,2]
19050412	Normal	Female	2.5	1.2	1.6	1.33333	(0,2]
19050413	Normal	Male	2.5	1.2	1.85	1.54167	(0,2]
19050414	Normal	Female	2.5	1.2	1.85	1.54167	(0,2]
19050415	Normal	Male	2	1.2	1.85	1.54167	(0,2]
19050416	Normal	Female	2	1.2	1.9	1.58333	(0,2]
19050501	Normal	Male	2.5	1.2	1.95	1.625	(0,2]
19050502	Normal	Female	2.5	1.2	1.8	1.5	(0,2]
19050503	Normal	Male	2.5	1.2	2.2	1.83333	(0,2]
19050504	Normal	Female	2.5	1.2	1.9	1.58333	(0,2]
19050505	Normal	Male	2.5	1.2	1.7	1.41667	(0,2]
19050506	Normal	Female	2.5	1.2	1.7	1.41667	(0,2]
19050507	Normal	Male	2	1.2	1.95	1.625	(0,2]
19050511	Normal	Male	2	1.2	2.2	1.83333	(0,2]
19050513	Normal	Male	2	1.2	2.05	1.70833	(0,2]
19050515	Normal	Male	2	1.2	1.75	1.45833	(0,2]
19050516	Normal	Female	2.5	1.2	1.65	1.375	(0,2]
19050517	Normal	Male	2	1.2	2.05	1.70833	(0,2]
19050601	Normal	Male	2.5	1.2	2.1	1.75	(0,2]
19050602	Normal	Female	2.5	1.2	1.7	1.41667	(0,2]
19050603	Normal	Male	2	1.2	2.05	1.70833	(0,2]
19050604	Normal	Female	2.5	1.2	1.8	1.5	(0,2]
19050605	Normal	Male	2	1.2	1.85	1.54167	(0,2]
19050606	Normal	Female	2	1.2	1.55	1.29167	(0,2]
19050608	Normal	Female	2.5	1.2	1.7	1.41667	(0,2]
19050609	Normal	Male	2	1.2	1.65	1.375	(0,2]
19050611	Normal	Male	2.5	1.2	1.9	1.58333	(0,2]
19050613	Normal	Male	2.5	1.2	1.95	1.625	(0,2]
19050614	Normal	Female	2.5	1.2	1.65	1.375	(0,2]
19050615	Normal	Male	2	1.2	1.6	1.33333	(0,2]
19050617	Normal	Male	2	1.2	1.6	1.33333	(0,2]
19050701	Normal	Male	2.5	1.2	2.15	1.79167	(0,2]
19050703	Normal	Male	2.5	1.2	1.95	1.625	(0,2]
19050705	Normal	Male	2.5	1.2	1.75	1.45833	(0,2]
19050709	Normal	Male	2	1.2	2.15	1.79167	(0,2]
19050711	Normal	Male	2	1.2	1.9	1.58333	(0,2]
19050713	Normal	Male	2.5	1.2	1.9	1.58333	(0,2]
19050715	Normal	Male	2	1.2	1.75	1.45833	(0,2]
19050717	Normal	Male	2.5	1.2	2.1	1.75	(0,2]
19050801	Normal	Male	2	1.2	1.85	1.54167	(0,2]
19050803	Normal	Male	2.5	1.2	1.6	1.33333	(0,2]
19050805	Normal	Male	2.5	1.2	1.7	1.41667	(0,2]
19050807	Normal	Male	2	1.2	1.7	1.41667	(0,2]
19050808	Normal	Female	2	1.2	2.2	1.83333	(0,2]
19050811	Normal	Male	2.5	1.2	1.6	1.33333	(0,2]
19050813	Normal	Male	2.5	1.2	2.05	1.70833	(0,2]
19050815	Normal	Male	2	1.2	2.25	1.875	(0,2]
19050817	Normal	Male	2	1.2	1.75	1.45833	(0,2]
19050901	Normal	Male	2.5	1.2	2.05	1.70833	(0,2]
19050903	Normal	Male	2	1.2	2.35	1.95833	(0,2]
19050905	Normal	Male	3.5	1.2	1.85	1.54167	(0,2]
19050907	Normal	Male	2	1.2	2.1	1.75	(0,2]
19050908	Normal	Female	2	1.2	2.1	1.75	(0,2]
19050909	Normal	Male	2	1.2	1.85	1.54167	(0,2]
19050911	Normal	Male	2.5	1.2	1.85	1.54167	(0,2]
19050913	Normal	Male	2	1.2	1.65	1.375	(0,2]
19051001	Normal	Male	2	1.2	1.9	1.58333	(0,2]
19051003	Normal	Male	2.5	1.2	1.95	1.625	(0,2]
19051005	Normal	Male	2.5	1.2	1.95	1.625	(0,2]
19051007	Normal	Male	2.5	1.2	1.7	1.41667	(0,2]
19051009	Normal	Male	2	1.2	1.55	1.29167	(0,2]
19051011	Normal	Male	2.5	1.2	1.8	1.5	(0,2]
19051012	Normal	Female	2	1.2	1.65	1.375	(0,2]
19051013	Normal	Male	2	1.2	2	1.66667	(0,2]
19051015	Normal	Male	2.5	1.2	1.6	1.33333	(0,2]
19051017	Normal	Male	2.5	1.2	2.15	1.79167	(0,2]
19051101	Normal	Male	2.5	1.2	1.8	1.5	(0,2]
19051103	Normal	Male	2	1.2	1.5	1.25	(0,2]
19051104	Normal	Female	4	1.2	1.6	1.33333	(0,2]
19051105	Normal	Male	2	1.2	2.1	1.75	(0,2]
19051107	Normal	Male	2.5	1.2	1.8	1.5	(0,2]
19051109	Normal	Male	2	1.2	2.05	1.70833	(0,2]
19051111	Normal	Male	2.5	1.2	1.6	1.33333	(0,2]
19051113	Normal	Male	2.5	1.2	2	1.66667	(0,2]
19051115	Normal	Male	2	1.2	1.9	1.58333	(0,2]
19051117	Normal	Male	2	1.2	1.8	1.5	(0,2]
19051203	Normal	Male	2.5	1.2	1.65	1.375	(0,2]
19051205	Normal	Male	2	1.2	2.15	1.79167	(0,2]
19051207	Normal	Male	2	1.2	2.2	1.83333	(0,2]
19051209	Normal	Male	2.5	1.2	1.65	1.375	(0,2]
19051211	Normal	Male	2.5	1.2	1.9	1.58333	(0,2]
19051213	Normal	Male	2.5	1.2	2.05	1.70833	(0,2]
19051215	Normal	Male	2	1.2	2.05	1.70833	(0,2]
19051217	Normal	Male	2	1.2	1.8	1.5	(0,2]
19051301	Normal	Male	2.5	1.2	1.75	1.45833	(0,2]
19051303	Normal	Male	2	1.2	2.2	1.83333	(0,2]
19051305	Normal	Male	2.5	1.2	2.1	1.75	(0,2]
19051310	Normal	Female	2.5	1.2	2.1	1.75	(0,2]
19051312	Normal	Female	2.5	1.2	1.8	1.5	(0,2]
19051313	Normal	Male	2	1.2	2	1.66667	(0,2]
19051315	Normal	Male	2.5	1.2	2.4	2	(0,2]
19051317	Normal	Male	2.5	1.2	1.8	1.5	(0,2]
19051401	Normal	Male	2.5	1.2	1.7	1.41667	(0,2]
19051403	Normal	Male	2.5	1.2	2.05	1.70833	(0,2]
19051406	Normal	Female	2.5	1.2	1.8	1.5	(0,2]
19051407	Normal	Male	2.5	1.2	1.9	1.58333	(0,2]
19051409	Normal	Male	2.5	1.2	1.8	1.5	(0,2]
19051411	Normal	Male	2.5	1.2	2	1.66667	(0,2]
19051413	Normal	Male	2.5	1.2	1.8	1.5	(0,2]
19051414	Normal	Female	2	1.2	1.65	1.375	(0,2]
19051415	Normal	Male	2.5	1.2	1.55	1.29167	(0,2]
19051417	Normal	Male	2.5	1.2	2	1.66667	(0,2]
19051501	Normal	Male	2	1.2	1.85	1.54167	(0,2]
19051503	Normal	Male	2.5	1.2	2	1.66667	(0,2]
19051505	Normal	Male	2.5	1.2	2.1	1.75	(0,2]
19051506	Normal	Female	2.5	1.2	1.9	1.58333	(0,2]
19051507	Normal	Male	3.5	1.2	2	1.66667	(0,2]
19051509	Normal	Male	2	1.2	1.75	1.45833	(0,2]
19051511	Normal	Male	2	1.2	1.9	1.58333	(0,2]
19051513	Normal	Male	2.5	1.2	1.7	1.41667	(0,2]
19051515	Normal	Male	2	1.2	1.9	1.58333	(0,2]
19051517	Normal	Male	2	1.2	1.9	1.58333	(0,2]
19051604	Normal	Female	2.5	1.2	1.75	1.45833	(0,2]
19051606	Normal	Female	2.5	1.2	1.85	1.54167	(0,2]
19051610	Normal	Female	2.5	1.2	1.85	1.54167	(0,2]
19051612	Normal	Female	2.5	1.2	1.7	1.41667	(0,2]
19051614	Normal	Female	2	1.2	1.55	1.29167	(0,2]
19051616	Normal	Female	2	1.2	1.6	1.33333	(0,2]
19051702	Normal	Female	2.5	1.2	1.65	1.375	(0,2]
19051704	Normal	Female	2.5	1.2	1.4	1.16667	(0,2]
19051706	Normal	Female	2.5	1.2	1.85	1.54167	(0,2]
19051708	Normal	Female	2.5	1.2	1.95	1.625	(0,2]
19051710	Normal	Female	2.5	1.2	2.15	1.79167	(0,2]
19051716	Normal	Female	2	1.2	1.65	1.375	(0,2]
19051802	Normal	Female	2	1.2	2.05	1.70833	(0,2]
19051816	Normal	Female	2.5	1.2	1.75	1.45833	(0,2]
19051903	Normal	Male	2.5	1.2	1.9	1.58333	(0,2]
19051912	Normal	Female	2.5	1.2	1.6	1.33333	(0,2]
19051914	Normal	Female	2	1.2	1.65	1.375	(0,2]
19051916	Normal	Female	2.5	1.2	1.35	1.125	(0,2]
19052002	Normal	Female	2	1.2	2.05	1.70833	(0,2]
19052006	Normal	Female	2	1.2	1.75	1.45833	(0,2]
19052008	Normal	Female	2.5	1.2	1.85	1.54167	(0,2]
19052010	Normal	Female	2.5	1.2	1.85	1.54167	(0,2]
19052012	Normal	Female	2	1.2	1.6	1.33333	(0,2]
19052014	Normal	Female	2.5	1.2	1.7	1.41667	(0,2]
19052102	Normal	Female	2.5	1.2	2.1	1.75	(0,2]
19052106	Normal	Female	2	1.2	1.95	1.625	(0,2]
19052110	Normal	Female	2.5	1.2	1.85	1.54167	(0,2]
19052204	Normal	Female	2.5	1.2	2.1	1.75	(0,2]
19052206	Normal	Female	2.5	1.2	1.75	1.45833	(0,2]
19052208	Normal	Female	2.5	1.2	1.65	1.375	(0,2]
19052210	Normal	Female	2.5	1.2	1.85	1.54167	(0,2]
19052214	Normal	Female	2	1.2	1.7	1.41667	(0,2]
19052302	Normal	Female	2.5	1.2	1.65	1.375	(0,2]
19052304	Normal	Female	2	1.2	1.9	1.58333	(0,2]
19052306	Normal	Female	2.5	1.2	1.9	1.58333	(0,2]
19052308	Normal	Female	2.5	1.2	1.85	1.54167	(0,2]
19052310	Normal	Female	2.5	1.2	1.9	1.58333	(0,2]
19052312	Normal	Female	2	1.2	1.5	1.25	(0,2]
19052314	Normal	Female	2	1.2	1.9	1.58333	(0,2]
19052402	Normal	Female	2.5	1.2	2	1.66667	(0,2]
19052404	Normal	Female	2	1.2	2.2	1.83333	(0,2]
19052515	Normal	Male	2	1.2	1.45	1.20833	(0,2]
19060204	Normal	Female	2.5	1.1	1.65	1.5	(0,2]
19060304	Normal	Female	2	1.1	1.6	1.45455	(0,2]
19060306	Normal	Female	2.5	1.1	1.75	1.59091	(0,2]
19061502	Normal	Female	2	1.1	1.65	1.5	(0,2]
19061514	Normal	Female	2	1.1	1.65	1.5	(0,2]
19061602	Normal	Female	3.5	1.1	1.9	1.72727	(0,2]
19070216	Normal	Female	2	1.1	1.6	1.45455	(0,2]
19070606	Normal	Female	2	1.1	1.55	1.40909	(0,2]
19070610	Normal	Female	2.5	1.1	1.65	1.5	(0,2]
19070612	Normal	Female	2.5	1.1	1.9	1.72727	(0,2]
19070614	Normal	Female	2.5	1.1	1.85	1.68182	(0,2]
19070616	Normal	Female	2	1.1	1.4	1.27273	(0,2]
19071502	Normal	Female	2.5	1.1	1.45	1.31818	(0,2]
19071506	Normal	Female	2	1.1	1.6	1.45455	(0,2]
19071508	Normal	Female	2	1.1	1.4	1.27273	(0,2]
19071510	Normal	Female	2.5	1.1	1.6	1.45455	(0,2]
19071512	Normal	Female	2	1.1	1.7	1.54545	(0,2]
19071614	Normal	Female	2	1.1	1.55	1.40909	(0,2]
19071616	Normal	Female	2.5	1.1	1.4	1.27273	(0,2]
19072510	Normal	Female	2.5	1.1	1.25	1.13636	(0,2]
19072616	Normal	Female	2.5	1.1	1.6	1.45455	(0,2]
19072710	Normal	Female	2	1.1	1.3	1.18182	(0,2]
19080814	Normal	Female	2.5	1.1	1.35	1.22727	(0,2]
19080902	Normal	Female	2	1.1	1.4	1.27273	(0,2]
19080910	Normal	Female	2	1.1	1.55	1.40909	(0,2]
19081106	Normal	Female	2.5	1.1	1.3	1.18182	(0,2]
19081110	Normal	Female	2.5	1.1	1.6	1.45455	(0,2]
19081112	Normal	Female	2	1.1	1.25	1.13636	(0,2]
19081114	Normal	Female	2.5	1.1	1.5	1.36364	(0,2]
19081202	Normal	Female	2	1.1	1.65	1.5	(0,2]
19081204	Normal	Female	2.5	1.1	1.45	1.31818	(0,2]
19081206	Normal	Female	2.5	1.1	1.45	1.31818	(0,2]
19081210	Normal	Female	2.5	1.1	1.3	1.18182	(0,2]
19081212	Normal	Female	2.5	1.1	1.6	1.45455	(0,2]
19081214	Normal	Female	2.5	1.1	1.5	1.36364	(0,2]
19081302	Normal	Female	2	1.1	1.55	1.40909	(0,2]
19081814	Normal	Female	2.5	1.1	1.45	1.31818	(0,2]

## Sheet: Table S2
Table S2: Charateristics of non-thriving Macaca fascicularis monkeys (N = 249; BCS < 2)
ID	Status	Gender	BCS	Age (years)	Weight (kg)	Weight-for-Age ratio	Age group (years)	WAZ
11100204	Non-thriving	Female	1	8.99	1.83	0.20356	(5,6]	-2.69541
12030214	Non-thriving	Female	1	8.06	1.94	0.240695	(5,6]	-2.58619
12053002	Non-thriving	Female	1	8.04	1.98	0.246269	(5,6]	-2.5698
12062201	Non-thriving	Male	1	8.1479	2.5	0.306828	(5,6]	-2.62698
12112009	Non-thriving	Male	1	8.09809	2.2	0.271669	(5,6]	-2.73039
13091410	Non-thriving	Female	1	7	1.84	0.262857	(5,6]	-2.52101
13121309	Non-thriving	Male	1	7.08879	1.9	0.268029	(5,6]	-2.74109
14010306	Non-thriving	Female	1	6.19979	2.08	0.335495	(5,6]	-2.30737
14022709	Non-thriving	Male	1.5	6.18739	1.75	0.282833	(5,6]	-2.69755
14040101	Non-thriving	Male	1	6.17	1.78	0.288493	(5,6]	-2.6809
14052302	Non-thriving	Female	1	6.1578	1.9	0.308552	(5,6]	-2.38661
14071605	Non-thriving	Male	1.5	6.02	1.71	0.284053	(5,6]	-2.69396
14080703	Non-thriving	Male	1	6.5393	2.17	0.33184	(5,6]	-2.55341
14081001	Non-thriving	Male	1	6.539	1.9	0.290564	(5,6]	-2.67481
14091804	Non-thriving	Female	1.5	6.1183	1.56	0.254973	(5,6]	-2.5442
14110904	Non-thriving	Female	1	6.0992	2	0.327912	(5,6]	-2.32967
14112205	Non-thriving	Male	1.5	6.0979	2.1	0.344381	(5,6]	-2.51653
14120304	Non-thriving	Female	1	5.97	1.55	0.259631	(5,6]	-2.5305
14120311	Non-thriving	Male	1.5	6.49969	3.2	0.492331	(5,6]	-2.08138
15010903	Non-thriving	Male	1	5.1992	1.75	0.33659	(5,6]	-2.53944
15011808	Non-thriving	Female	1	5.19829	2.3	0.442453	(5,6]	-1.99279
15020110	Non-thriving	Female	1	5.07	1.5	0.295858	(5,6]	-2.42395
15030199	Non-thriving	Male	1	5.08091	1.4	0.275541	(5,6]	-2.719
15030204	Non-thriving	Female	1	5.04	1.72	0.34127	(4,5]	-2.29038
15031111	Non-thriving	Male	1	5.58889	2.2	0.393638	(5,6]	-2.37165
15031302	Non-thriving	Female	1	5.5887	1.95	0.348919	(5,6]	-2.26789
15032201	Non-thriving	Male	1	5.1779	1.72	0.332181	(5,6]	-2.55241
15040313	Non-thriving	Male	1	5.57969	1.62	0.290339	(5,6]	-2.67547
15043011	Non-thriving	Male	1	5.0681	2.17	0.428168	(5,6]	-2.27009
15052203	Non-thriving	Male	1	5.1579	1.77	0.343163	(5,6]	-2.52011
15071607	Non-thriving	Male	1	5.54839	2.04	0.367674	(5,6]	-2.44802
15072805	Non-thriving	Male	1.5	5.54719	2.05	0.369556	(5,6]	-2.44248
15080211	Non-thriving	Male	1.5	5.12989	1.83	0.356733	(5,6]	-2.4802
15080305	Non-thriving	Male	1.5	5.1298	1.9	0.370385	(5,6]	-2.44004
15080608	Non-thriving	Female	1.5	5.12949	1.77	0.345063	(5,6]	-2.27923
15090503	Non-thriving	Male	1	5.5295	3.9	0.705308	(5,6]	-1.45498
15092119	Non-thriving	Male	1	5.11798	1.32	0.257914	(5,6]	-2.77084
15092301	Non-thriving	Male	1.5	5	1.35	0.27	(4,5]	-2.73529
15100212	Non-thriving	Female	1	4.99	1.42	0.284569	(4,5]	-2.45715
15100703	Non-thriving	Male	1	4.99	1.73	0.346693	(4,5]	-2.50973
15101301	Non-thriving	Male	1.5	4.99	1.41	0.282565	(4,5]	-2.69834
15111305	Non-thriving	Male	1	5.0988	2.2	0.431474	(5,6]	-2.26037
15112404	Non-thriving	Female	1	5.5076	2.57	0.466628	(5,6]	-1.92168
15120303	Non-thriving	Male	1	4.97	1.35	0.27163	(4,5]	-2.7305
15120701	Non-thriving	Male	1	5.4993	2.5	0.454603	(5,6]	-2.19234
15121704	Non-thriving	Female	1	4.97	1.69	0.34004	(4,5]	-2.294
15122510	Non-thriving	Female	1.5	4.97	1.4	0.28169	(4,5]	-2.46562
16010202	Non-thriving	Female	1	4.08	1.8	0.441176	(4,5]	-1.99654
16011210	Non-thriving	Female	1	4.19889	2.13	0.507277	(4,5]	-1.80213
16011407	Non-thriving	Male	1.5	4.60859	2.17	0.47086	(4,5]	-2.14453
16011703	Non-thriving	Male	1	4.08	1.69	0.414216	(4,5]	-2.31113
16022105	Non-thriving	Male	1	4.59789	2.1	0.456731	(4,5]	-2.18609
16022924	Non-thriving	Female	1.5	4.07	1.52	0.373464	(4,5]	-2.19569
16030807	Non-thriving	Male	1	4.17929	2.1	0.502477	(4,5]	-2.05154
16031319	Non-thriving	Male	1.5	4.17878	2.1	0.502539	(4,5]	-2.05136
16032910	Non-thriving	Female	1	4.17719	1.73	0.414154	(4,5]	-2.07602
16040302	Non-thriving	Female	1	4.05	1.35	0.333333	(4,5]	-2.31373
16041701	Non-thriving	Male	1	4.5783	3.9	0.851845	(4,5]	-1.02399
16042821	Non-thriving	Male	1.5	4.57718	2.35	0.513417	(4,5]	-2.01936
16051718	Non-thriving	Female	1.5	4.15838	1.75	0.420837	(4,5]	-2.05636
16052616	Non-thriving	Female	1	4.04	1.43	0.35396	(3,4]	-2.25306
16061807	Non-thriving	Male	1	4.55819	1.96	0.429995	(4,5]	-2.26472
16071105	Non-thriving	Male	1	4.02	1.55	0.385572	(3,4]	-2.39538
16072203	Non-thriving	Male	1	4.02	1.36	0.338308	(3,4]	-2.53439
16081004	Non-thriving	Female	1.5	4.1291	2	0.484367	(4,5]	-1.86951
16081407	Non-thriving	Male	1.5	4.0297	2.25	0.558354	(3,4]	-1.8872
16090108	Non-thriving	Female	1.5	4.11999	1.9	0.461166	(4,5]	-1.93775
16090302	Non-thriving	Female	1.5	4.5297	1.82	0.401793	(4,5]	-2.11237
16091604	Non-thriving	Female	1	4.52839	1.82	0.401908	(4,5]	-2.11203
16092209	Non-thriving	Male	1.5	4.52779	1.7	0.375459	(4,5]	-2.42512
16092701	Non-thriving	Male	1	4.5273	2.66	0.587547	(4,5]	-1.80133
16100210	Non-thriving	Female	1	4.51979	1.53	0.338511	(4,5]	-2.2985
16101307	Non-thriving	Male	1	4.10879	1.7	0.413747	(4,5]	-2.31251
16101808	Non-thriving	Female	1.5	3.99	1.2	0.300752	(3,4]	-2.40955
16110103	Non-thriving	Male	1	4.1	1.85	0.45122	(4,5]	-2.20229
16110314	Non-thriving	Female	1	4.09979	2.05	0.500026	(4,5]	-1.82345
16110514	Non-thriving	Female	1	3.98	1.39	0.349246	(3,4]	-2.26692
16111304	Non-thriving	Female	1	4.0988	3	0.731922	(4,5]	-1.14141
16111507	Non-thriving	Male	1.5	3.9996	1.895	0.473797	(3,4]	-2.13589
16112112	Non-thriving	Female	1.5	4.09799	1.8	0.43924	(4,5]	-2.00224
16120114	Non-thriving	Female	1.5	4.08999	2	0.488999	(4,5]	-1.85588
16121002	Non-thriving	Female	1	4.0891	2	0.489105	(4,5]	-1.85557
16121101	Non-thriving	Male	1.5	4.4989	1.65	0.366756	(4,5]	-2.45072
16121213	Non-thriving	Male	1	4.49879	2	0.444564	(4,5]	-2.22187
16121308	Non-thriving	Female	1	4.08879	1.2	0.293485	(4,5]	-2.43093
16121314	Non-thriving	Female	1	4.49869	2.4	0.533489	(4,5]	-1.72503
16121514	Non-thriving	Female	1.5	3.97	1.41	0.355164	(3,4]	-2.24952
16121701	Non-thriving	Male	1.5	4.4983	1.6	0.35569	(4,5]	-2.48326
16121802	Non-thriving	Female	1	4.4982	1.95	0.433507	(4,5]	-2.0191
16122209	Non-thriving	Male	1.5	4.49779	1.39	0.309041	(4,5]	-2.62047
16122603	Non-thriving	Male	1	3.97	1.34	0.337531	(3,4]	-2.53667
16122818	Non-thriving	Female	1	4.08728	1.15	0.281361	(4,5]	-2.46659
17010410	Non-thriving	Female	1	3.19969	1.7	0.531301	(3,4]	-1.73147
17010506	Non-thriving	Female	1.5	3.19959	2.45	0.765722	(3,4]	-1.04199
17011104	Non-thriving	Female	1.5	3.199	2.1	0.656456	(3,4]	-1.36337
17011718	Non-thriving	Female	1	3.09939	2.24	0.722722	(3,4]	-1.16846
17011819	Non-thriving	Male	1.5	3.60818	1.87	0.518267	(3,4]	-2.0051
17012308	Non-thriving	Female	1	3.19779	2.32	0.7255	(3,4]	-1.16029
17012503	Non-thriving	Male	1.5	3.6075	2.5	0.693001	(3,4]	-1.49117
17012711	Non-thriving	Male	1	3.19739	2	0.62551	(3,4]	-1.68968
17020218	Non-thriving	Female	1	3.09089	1.605	0.519267	(3,4]	-1.76686
17020901	Non-thriving	Male	1	3.5991	1.86	0.516796	(3,4]	-2.00942
17021018	Non-thriving	Female	1	3.18908	1.9	0.595783	(3,4]	-1.54182
17021803	Non-thriving	Male	1	3.1883	1.8	0.564565	(3,4]	-1.86893
17022405	Non-thriving	Male	1	3.1877	1.82	0.570945	(3,4]	-1.85016
17022415	Non-thriving	Male	1	3.18769	1.45	0.454875	(3,4]	-2.19154
17030317	Non-thriving	Male	1	3.17978	1.2	0.377384	(3,4]	-2.41946
17030608	Non-thriving	Female	1	3.17949	1.4	0.440322	(3,4]	-1.99905
17030609	Non-thriving	Male	1.5	3.17949	1.67	0.525241	(3,4]	-1.98458
17031109	Non-thriving	Male	1	3.17899	2	0.62913	(3,4]	-1.67903
17031210	Non-thriving	Female	1	3.17889	2	0.62915	(3,4]	-1.44368
17031313	Non-thriving	Male	1	3.17879	2.1	0.660629	(3,4]	-1.58638
17031402	Non-thriving	Female	1.5	3.06	1.51	0.493464	(3,4]	-1.84275
17031718	Non-thriving	Female	1.5	3.06	1.39	0.454248	(3,4]	-1.95809
17032218	Non-thriving	Female	1	3.17788	1.9	0.597882	(3,4]	-1.53564
17032813	Non-thriving	Male	1.5	3.17729	2	0.629468	(3,4]	-1.67804
17040707	Non-thriving	Male	1	3.0704	1.785	0.581357	(3,4]	-1.81954
17040803	Non-thriving	Male	1	3.1	1.905	0.614516	(3,4]	-1.72201
17041411	Non-thriving	Male	1	3.16869	2.5	0.78897	(3,4]	-1.20891
17041505	Non-thriving	Male	1.5	3.06961	1.365	0.444682	(3,4]	-2.22152
17041715	Non-thriving	Male	1	3.0694	1.94	0.632046	(3,4]	-1.67045
17042004	Non-thriving	Female	1	3.06911	1.425	0.464304	(3,4]	-1.92852
17042006	Non-thriving	Female	1.5	3.1681	2.1	0.662859	(3,4]	-1.34453
17042419	Non-thriving	Male	1.5	3.16768	2.1	0.662945	(3,4]	-1.57957
17042504	Non-thriving	Female	1	3.06861	1.935	0.630579	(3,4]	-1.43947
17051112	Non-thriving	Female	1.5	3.06	1.96	0.640523	(3,4]	-1.41023
17051214	Non-thriving	Female	1.5	3.0599	1.895	0.619302	(3,4]	-1.47264
17052312	Non-thriving	Female	1	3.0588	1.485	0.485485	(3,4]	-1.86622
17052602	Non-thriving	Female	1.5	3.1575	1.37	0.433888	(3,4]	-2.01798
17052806	Non-thriving	Female	1.5	3.0583	2.11	0.689925	(3,4]	-1.26493
17060113	Non-thriving	Male	1	3.55989	2.35	0.660133	(3,4]	-1.58784
17060203	Non-thriving	Male	1	3.5598	2.12	0.59554	(3,4]	-1.77782
17060215	Non-thriving	Male	1.5	3.14989	2.54	0.806378	(3,4]	-1.15771
17060220	Non-thriving	Female	1	3.14988	2.6	0.825428	(3,4]	-0.866388
17060308	Non-thriving	Female	1	3.03	1.31	0.432343	(2,3]	-2.02252
17060613	Non-thriving	Male	1	3.0505	1.485	0.486806	(3,4]	-2.09763
17060712	Non-thriving	Female	1	3.55929	1.77	0.497291	(3,4]	-1.8315
17061111	Non-thriving	Male	1	3.55889	1.42	0.399001	(3,4]	-2.35588
17061316	Non-thriving	Female	1.5	3.14879	2.25	0.714561	(3,4]	-1.19247
17061518	Non-thriving	Female	1	3.04959	1.97	0.645988	(2,3]	-1.39415
17061619	Non-thriving	Male	1.5	3.55838	1.53	0.429971	(3,4]	-2.26479
17062005	Non-thriving	Male	1	3.55799	1.91	0.536819	(3,4]	-1.95053
17062202	Non-thriving	Female	1	3.1479	1.5	0.476508	(3,4]	-1.89262
17062604	Non-thriving	Female	1	3.5574	2.4	0.674651	(3,4]	-1.30985
17062807	Non-thriving	Male	1	3.55719	1.74	0.48915	(3,4]	-2.09074
17062820	Non-thriving	Female	1	3.55718	1.66	0.466662	(3,4]	-1.92158
17062909	Non-thriving	Male	1	3.55709	2.04	0.573502	(3,4]	-1.84264
17070712	Non-thriving	Female	1	3.0404	1.4	0.460466	(2,3]	-1.93981
17071010	Non-thriving	Female	1	3.54899	2.16	0.608624	(3,4]	-1.50405
17071407	Non-thriving	Male	1	3.54859	1.96	0.552332	(3,4]	-1.90491
17072410	Non-thriving	Female	1	3.54759	1.77	0.49893	(3,4]	-1.82668
17072702	Non-thriving	Female	1.5	3.5473	2.2	0.620191	(3,4]	-1.47003
17072811	Non-thriving	Male	1	3.0383	1.54	0.506862	(2,3]	-2.03864
17072911	Non-thriving	Male	1	3.54709	1.6	0.451074	(3,4]	-2.20272
17073008	Non-thriving	Female	1.5	3.54699	2	0.563858	(3,4]	-1.63571
17080108	Non-thriving	Female	1	3.12999	1.7	0.543132	(3,4]	-1.69667
17080702	Non-thriving	Female	1	3.1294	1.7	0.543235	(3,4]	-1.69637
17081202	Non-thriving	Female	1	3.1289	1.8	0.575282	(3,4]	-1.60211
17081701	Non-thriving	Male	1	3.5383	1.53	0.432411	(3,4]	-2.25761
17082106	Non-thriving	Female	1	3.12799	2.3	0.735295	(3,4]	-1.13148
17083004	Non-thriving	Female	1	3.1271	1.4	0.4477	(3,4]	-1.97735
17090212	Non-thriving	Female	1	3.11989	2.1	0.673101	(3,4]	-1.31441
17090508	Non-thriving	Female	1	3.11959	1.65	0.528915	(3,4]	-1.73848
17090608	Non-thriving	Female	1.5	3.52939	1.7	0.48167	(3,4]	-1.87744
17090812	Non-thriving	Female	1	3.11929	2	0.641172	(3,4]	-1.40832
17091008	Non-thriving	Female	1	3.11909	2.4	0.769454	(3,4]	-1.03102
17092703	Non-thriving	Male	1.5	3.1174	2.12	0.680054	(3,4]	-1.52925
17092704	Non-thriving	Female	1	3.01841	1.89	0.626158	(2,3]	-1.45248
17100112	Non-thriving	Female	1	2.99	1.11	0.371237	(2,3]	-2.20224
17101008	Non-thriving	Female	1	3.10909	2	0.643274	(3,4]	-1.40213
17101905	Non-thriving	Male	1	3.1082	1.8	0.579114	(3,4]	-1.82614
17102011	Non-thriving	Male	1	3.10809	1.5	0.482612	(3,4]	-2.10997
17102501	Non-thriving	Male	1	3.5175	2.4	0.682303	(3,4]	-1.52264
17102805	Non-thriving	Male	1	3.1073	2	0.643646	(3,4]	-1.63633
17103005	Non-thriving	Male	1	3.51699	2.06	0.585727	(3,4]	-1.80668
17110803	Non-thriving	Male	1	3.00031	1.57	0.52328	(2,3]	-1.99035
17111602	Non-thriving	Female	1	3.0985	2.05	0.661611	(3,4]	-1.3482
17112507	Non-thriving	Male	1	3.09759	2.3	0.742512	(3,4]	-1.34555
17120412	Non-thriving	Female	1.5	2.9907	1.6	0.534992	(2,3]	-1.72061
17121702	Non-thriving	Female	1.5	3.4983	1.7	0.485951	(3,4]	-1.86485
17122001	Non-thriving	Male	1.5	2.98911	1.76	0.588804	(2,3]	-1.79764
17123010	Non-thriving	Female	1	3.49699	1.81	0.517588	(3,4]	-1.7718
18010510	Non-thriving	Female	1.5	2.60949	1.5	0.574825	(2,3]	-1.60346
18010709	Non-thriving	Male	1.5	2.5295	2.18	0.861831	(2,3]	-0.994613
18011508	Non-thriving	Female	1.5	2.19859	1.5	0.682255	(2,3]	-1.28749
18012403	Non-thriving	Male	1	2.6076	2.1	0.805339	(2,3]	-1.16077
18012412	Non-thriving	Female	1.5	2.60759	1.8	0.690293	(2,3]	-1.26384
18012713	Non-thriving	Male	1	2.60729	1.95	0.747904	(2,3]	-1.32969
18020414	Non-thriving	Female	1	2.59958	2	0.769354	(2,3]	-1.03131
18020714	Non-thriving	Female	1	2.07	1.36	0.657005	(2,3]	-1.36175
18022003	Non-thriving	Male	1	2.08911	1.85	0.885545	(2,3]	-0.924866
18022402	Non-thriving	Female	1	2.08871	1.635	0.78278	(2,3]	-0.991823
18030617	Non-thriving	Male	1	2.17948	1.9	0.871766	(2,3]	-0.965394
18030820	Non-thriving	Female	1.5	2.58918	1.8	0.695201	(2,3]	-1.24941
18030911	Non-thriving	Male	1	2.17919	2	0.917772	(2,3]	-0.830082
18031104	Non-thriving	Female	1	2.58889	1.75	0.675964	(2,3]	-1.30599
18031107	Non-thriving	Male	1	2.5295	1.08	0.426962	(2,3]	-2.27364
18031211	Non-thriving	Male	1.5	2.5295	2.18	0.861831	(2,3]	-0.994613
18031917	Non-thriving	Male	1.5	2.06	1.14	0.553398	(2,3]	-1.90177
18032006	Non-thriving	Female	1	2.58799	1.8	0.69552	(2,3]	-1.24847
18032306	Non-thriving	Female	1.5	2.1778	1.8	0.826524	(2,3]	-0.863164
18032909	Non-thriving	Male	1	2.58709	2	0.773069	(2,3]	-1.25568
18040102	Non-thriving	Female	1	2.17	1.6	0.737328	(2,3]	-1.12551
18040201	Non-thriving	Male	1	2.5798	1.7	0.658966	(2,3]	-1.59128
18040408	Non-thriving	Female	1.5	2.05	0.98	0.478049	(2,3]	-1.88809
18040822	Non-thriving	Female	1	2.57918	1.5	0.581581	(2,3]	-1.58359
18041014	Non-thriving	Female	1.5	2.57898	1.46	0.566114	(2,3]	-1.62908
18041104	Non-thriving	Female	1	2.05	1.25	0.609756	(2,3]	-1.50072
18041424	Non-thriving	Female	1	2.05	1.36	0.663415	(2,3]	-1.3429
18041616	Non-thriving	Female	1	2.06949	1.42	0.686158	(2,3]	-1.27601
18041825	Non-thriving	Male	1	2.5295	1.65	0.652304	(2,3]	-1.61087
18041904	Non-thriving	Female	1.5	2.1682	1.45	0.668758	(2,3]	-1.32718
18042513	Non-thriving	Male	1	2.5295	1.9	0.751137	(2,3]	-1.32018
18042622	Non-thriving	Female	1.5	2.57738	1.7	0.659585	(2,3]	-1.35416
18050814	Non-thriving	Female	1	2.56919	1.4	0.54492	(2,3]	-1.69141
18050914	Non-thriving	Female	1.5	2.04	1.05	0.514706	(0,2]	-1.78028
18051905	Non-thriving	Male	1.5	2.1582	1.6	0.74136	(2,3]	-1.34894
18060511	Non-thriving	Male	1.5	2.0506	1.56	0.760753	(2,3]	-1.2919
18060717	Non-thriving	Male	1.5	2.14938	1.6	0.744399	(2,3]	-1.34
18061303	Non-thriving	Male	1.5	2.1488	1.4	0.651527	(2,3]	-1.61316
18062108	Non-thriving	Female	1.5	2.14799	1.6	0.744881	(2,3]	-1.10329
18062918	Non-thriving	Female	1	2.55708	1.94	0.758678	(2,3]	-1.06271
18070812	Non-thriving	Female	1	2.5295	1.5	0.593003	(2,3]	-1.54999
18070903	Non-thriving	Male	1	2.04021	1.75	0.857756	(0,2]	-1.0066
18071701	Non-thriving	Male	1	2.5295	2.02	0.798578	(2,3]	-1.18065
18080604	Non-thriving	Female	1	2.03051	1.63	0.802755	(0,2]	-0.933073
18081003	Non-thriving	Male	1	2.01	0.92	0.457711	(0,2]	-2.1832
18081906	Non-thriving	Female	1	2.53809	1.6	0.630395	(2,3]	-1.44002
18082505	Non-thriving	Male	1	2.01	1.17	0.58209	(0,2]	-1.81738
18082806	Non-thriving	Female	1	2.02831	1.5	0.739534	(0,2]	-1.11902
18090502	Non-thriving	Female	1	2.02061	1.26	0.623574	(0,2]	-1.46008
18091405	Non-thriving	Male	1.5	2.52859	1.2	0.474572	(2,3]	-2.13361
18092406	Non-thriving	Female	1	2.52759	1.9	0.751703	(2,3]	-1.08323
18092610	Non-thriving	Female	1.5	2.52739	2.05	0.811114	(2,3]	-0.908489
18100409	Non-thriving	Male	1	2.51959	2.15	0.853313	(2,3]	-1.01967
18100902	Non-thriving	Female	1.5	2.5191	1.5	0.595451	(2,3]	-1.54279
18101006	Non-thriving	Female	1	2.0101	1.33	0.661657	(0,2]	-1.34807
18101407	Non-thriving	Male	1	2.0097	1.79	0.890678	(0,2]	-0.909769
18110504	Non-thriving	Female	1	1.98	1.12	0.565657	(0,2]	-1.63042
18112005	Non-thriving	Male	1.5	2.50799	2.1	0.837323	(2,3]	-1.0667
18120601	Non-thriving	Male	1.5	2.4994	1.93	0.772186	(2,3]	-1.25828
18121910	Non-thriving	Female	1.5	2.49809	1.4	0.560428	(2,3]	-1.6458
18122102	Non-thriving	Female	1	2.4979	1.5	0.600505	(2,3]	-1.52793
18122203	Non-thriving	Male	1	2.4978	1.33	0.532469	(2,3]	-1.96333
18122701	Non-thriving	Male	1.5	2.4973	1.64	0.65671	(2,3]	-1.59791
18122803	Non-thriving	Male	1	2.4972	1.52	0.608683	(2,3]	-1.73917
19020102	Non-thriving	Female	1	1.5999	1.27	0.793801	(0,2]	-0.959409
19040321	Non-thriving	Male	1	1.57968	1.38	0.873595	(0,2]	-0.960016
20012305	Non-thriving	Male	1	1	0.85	0.85	(0,2]	-1.02941

## Sheet: Table S3
Table S3: Charateristics of normal Macaca fascicularis monkeys (N = 454; BCS ≥ 2)
ID	Status	Gender	BCS	Age (years)	Weight (kg)	Weight-for-Age ratio	Age group (years)	WAZ
5062002	Normal	Female	2.5	4.95	3.08	0.622222	(4,5]	-1.4914
6012101	Normal	Male	3	4.59	4.84	1.05447	(4,5]	-0.723904
6041001	Normal	Male	2	5.22	4.7	0.900383	(5,6]	-1.1723
6042202	Normal	Female	2.5	4.5	2.94	0.653333	(4,5]	-1.3989
6042602	Normal	Female	2	4.74	3.74	0.78903	(4,5]	-0.995451
6052102	Normal	Female	2	4.65	3.51	0.754839	(4,5]	-1.09711
6070902	Normal	Female	2	4.51	2.98	0.660754	(4,5]	-1.37684
6082202	Normal	Female	2.5	4.66	2.6	0.55794	(4,5]	-1.68252
6090501	Normal	Male	2.5	4.56	3.65	0.800439	(4,5]	-1.46315
6102201	Normal	Male	2.5	4.24	3.52	0.830189	(4,5]	-1.37658
6110101	Normal	Male	2	4.51	4.64	1.02882	(4,5]	-0.798523
6110402	Normal	Female	3	4.16	3	0.721154	(4,5]	-1.19726
6111401	Normal	Male	2.5	4.79	5.51	1.15031	(4,5]	-0.444979
6111502	Normal	Female	2	4.39	3.23	0.735763	(4,5]	-1.15382
6111601	Normal	Male	2.5	4.78	4.33	0.905858	(4,5]	-1.15637
7011102	Normal	Female	2	4.58	2.68	0.585153	(4,5]	-1.60161
7021701	Normal	Male	2	4.11	3.6	0.875912	(4,5]	-1.24352
7021804	Normal	Female	2.5	4.15	2.5	0.60241	(4,5]	-1.5503
7022703	Normal	Male	2	4.14	3.8	0.917874	(4,5]	-1.1214
7050701	Normal	Male	2.5	3.64	3.32	0.912088	(3,4]	-1.13824
7052201	Normal	Male	2	4.24	3.35	0.790094	(4,5]	-1.49326
7052706	Normal	Female	2.5	3.85	2.8	0.727273	(3,4]	-1.17906
7052810	Normal	Female	2.5	3.88	3.2	0.824742	(3,4]	-0.889272
7060401	Normal	Male	2	3.83	3.55	0.926893	(3,4]	-1.09516
7062001	Normal	Male	2.5	3.59	3.69	1.02786	(3,4]	-0.801345
7121101	Normal	Male	2	3.15	2.685	0.853241	(3,4]	-1.31199
7121701	Normal	Male	2.5	3.06	2.91	0.95098	(3,4]	-1.02506
7121901	Normal	Male	2	3.54	3.1	0.875706	(3,4]	-1.24412
8011201	Normal	Male	2	3.43	2.9	0.845481	(3,4]	-1.33207
15022204	Normal	Female	3.5	5	2.72	0.544	(4,5]	-1.72396
15031316	Normal	Female	2.5	4.91	2.92	0.594705	(4,5]	-1.57321
15032416	Normal	Female	2	5.12	3.29	0.642578	(5,6]	-1.43088
15032510	Normal	Female	2	5.86	2.76	0.47099	(5,6]	-1.94104
15033114	Normal	Female	2	5	3.57	0.714	(4,5]	-1.21853
15060804	Normal	Female	2.5	4.96	2.82	0.568548	(4,5]	-1.65098
15061512	Normal	Female	2.5	5.1	3.31	0.64902	(5,6]	-1.41172
15080114	Normal	Female	2.5	5.02	3.06	0.609562	(5,6]	-1.52904
15080319	Normal	Male	2.5	4.92	4.1	0.833333	(4,5]	-1.36742
15082819	Normal	Male	2.5	5.21	4.59	0.880998	(5,6]	-1.22872
15090722	Normal	Female	2	4.99	3.34	0.669339	(4,5]	-1.35131
15092009	Normal	Male	2.5	5.1	5.27	1.03333	(5,6]	-0.785403
15092120	Normal	Female	2	4.81	3.08	0.640333	(4,5]	-1.43755
15093002	Normal	Female	2.5	5.16	2.75	0.532946	(5,6]	-1.75683
15100301	Normal	Male	2.5	5.05	3.96	0.784158	(5,6]	-1.51053
15100406	Normal	Female	2	5.2	2.73	0.525	(5,6]	-1.78045
15102303	Normal	Male	2	4.98	4.22	0.84739	(4,5]	-1.32652
15103014	Normal	Female	2.5	4.99	2.98	0.597194	(4,5]	-1.56581
15110206	Normal	Female	2	4.87	3.12	0.640657	(4,5]	-1.43659
15111206	Normal	Female	2	5.1	3.05	0.598039	(5,6]	-1.5633
15112008	Normal	Female	2	5.17	3.48	0.673114	(5,6]	-1.34009
15121810	Normal	Female	2.5	5.02	4.18	0.832669	(5,6]	-0.865703
15123120	Normal	Female	2.5	5.06	3.85	0.76087	(5,6]	-1.07918
16011509	Normal	Male	2	4.56	5.16	1.13158	(4,5]	-0.499497
16020501	Normal	Male	2.5	4.99	4.8	0.961924	(4,5]	-0.993212
16020705	Normal	Male	2.5	4.16	4.49	1.07933	(4,5]	-0.651557
16021015	Normal	Male	2.5	4.8	4.82	1.00417	(4,5]	-0.870281
16021307	Normal	Male	2.5	4.98	3.66	0.73494	(4,5]	-1.65376
16021708	Normal	Female	2.5	4.64	3.77	0.8125	(4,5]	-0.92567
16021903	Normal	Male	2	4.81	4.33	0.900208	(4,5]	-1.17281
16022309	Normal	Male	2.5	5.13	4.97	0.968811	(5,6]	-0.97317
16022311	Normal	Male	2.5	5.05	2.52	0.49901	(5,6]	-2.34034
16022406	Normal	Female	2.5	4.83	2.85	0.590062	(4,5]	-1.58701
16022809	Normal	Male	2	4.91	4.85	0.98778	(4,5]	-0.917968
16030505	Normal	Male	2	5.01	4.03	0.804391	(5,6]	-1.45165
16030703	Normal	Male	2.5	4.98	5.31	1.06627	(4,5]	-0.689568
16030809	Normal	Male	2	4.48	3.85	0.859375	(4,5]	-1.29164
16031215	Normal	Male	2.5	4.98	5.6	1.1245	(4,5]	-0.520104
16031405	Normal	Male	2.5	4.92	5.01	1.01829	(4,5]	-0.829173
16031415	Normal	Male	2	4.97	5.32	1.07042	(4,5]	-0.677469
16031417	Normal	Male	2	5.17	3.96	0.765957	(5,6]	-1.5635
16031511	Normal	Male	2	4.4	4.14	0.940909	(4,5]	-1.05437
16031803	Normal	Male	2	5.24	4.2	0.801527	(5,6]	-1.45999
16031815	Normal	Male	2	5.35	3.6	0.672897	(5,6]	-1.83431
16032309	Normal	Male	2	4.84	5.33	1.10124	(4,5]	-0.587788
16040315	Normal	Male	2.5	4.77	4.9	1.02725	(4,5]	-0.803095
16040905	Normal	Male	2.5	4.9	4.87	0.993878	(4,5]	-0.900224
16041407	Normal	Male	2.5	5.09	3	0.589391	(5,6]	-2.07732
16041507	Normal	Male	2.5	4.47	5.13	1.14765	(4,5]	-0.452726
16041615	Normal	Male	2.5	5.16	4.73	0.916667	(5,6]	-1.12492
16042015	Normal	Male	2	5.1	5.31	1.04118	(5,6]	-0.762579
16042519	Normal	Male	2.5	5.2	3.74	0.719231	(5,6]	-1.69948
16042803	Normal	Male	2	4.8	5.05	1.05208	(4,5]	-0.730838
16050113	Normal	Male	2	5.08	3.97	0.781496	(5,6]	-1.51828
16050408	Normal	Female	2.5	4.39	2.9	0.660592	(4,5]	-1.37732
16050819	Normal	Male	2.5	5.07	4.25	0.838264	(5,6]	-1.35308
16050917	Normal	Male	2.5	4.73	4.08	0.862579	(4,5]	-1.28232
16051511	Normal	Male	2	4.65	5.58	1.2	(4,5]	-0.300385
16051903	Normal	Male	2	4.46	4.4	0.987386	(4,5]	-0.921556
16052003	Normal	Male	2	4.46	5.25	1.17713	(4,5]	-0.366939
16052503	Normal	Male	2.5	4.88	5.43	1.1127	(4,5]	-0.554423
16052901	Normal	Male	2	4.59	3.675	0.800714	(4,5]	-1.46253
16060111	Normal	Male	2.5	5.14	3.72	0.723735	(5,6]	-1.68637
16060201	Normal	Male	2.5	4.63	3.4	0.734341	(4,5]	-1.6555
16061003	Normal	Male	2.5	4.35	3.855	0.886207	(4,5]	-1.21356
16062105	Normal	Male	2	4.63	3.4	0.734341	(4,5]	-1.6555
16071001	Normal	Male	2	5.16	4.8	0.930233	(5,6]	-1.08544
16071202	Normal	Female	2.5	4.37	2.8	0.640732	(4,5]	-1.43636
16071707	Normal	Male	2	5.09	4.8	0.943026	(5,6]	-1.04821
16071813	Normal	Male	2	5.005	4.545	0.908202	(5,6]	-1.14987
16080705	Normal	Male	2	4.185	3.33	0.7957	(4,5]	-1.47695
16081617	Normal	Male	2	4.89	4.8	0.981595	(4,5]	-0.935967
16090409	Normal	Male	2.5	4.77	5.01	1.05031	(4,5]	-0.735986
16092105	Normal	Male	2	4.83	5.29	1.09524	(4,5]	-0.605253
16092903	Normal	Male	2	5.01	5.87	1.17166	(5,6]	-0.382867
16101605	Normal	Male	2.5	4.78	3.9	0.8159	(4,5]	-1.41816
16102103	Normal	Male	2.5	4.72	5.63	1.1928	(4,5]	-0.321347
16102407	Normal	Male	2.5	3.96	3.25	0.820707	(3,4]	-1.40417
16110604	Normal	Female	2.5	4.09	2.95	0.721271	(4,5]	-1.19691
16112107	Normal	Male	2.5	4.82	3.9	0.809129	(4,5]	-1.43786
16112403	Normal	Male	2.5	4.48	3.56	0.794643	(4,5]	-1.48002
16113005	Normal	Male	2	4.86	4.17	0.858025	(4,5]	-1.29557
16120208	Normal	Female	2.5	3.78	3.15	0.833333	(3,4]	-0.863729
16120501	Normal	Male	2	4.98	5.25	1.05422	(4,5]	-0.72463
16122901	Normal	Male	2	4.13	3.25	0.786925	(4,5]	-1.50248
17010103	Normal	Male	2.5	4.74	5.28	1.11392	(4,5]	-0.550875
17010402	Normal	Female	2.5	4.11	2.63	0.639903	(4,5]	-1.43883
17011112	Normal	Female	2.5	3.92	2.62	0.668367	(3,4]	-1.3542
17011405	Normal	Male	2	3.74	3.54	0.946524	(3,4]	-1.03803
17011909	Normal	Male	2.5	4.17	3.4	0.815348	(4,5]	-1.41976
17012004	Normal	Female	2	4.15	2.26	0.544578	(4,5]	-1.72224
17012818	Normal	Female	2	3.99	3.1	0.776942	(3,4]	-1.03139
17020205	Normal	Male	2.5	3.8	2.92	0.768421	(3,4]	-1.55633
17020606	Normal	Female	2.5	3.94	2.98	0.756345	(3,4]	-1.09263
17020719	Normal	Male	2	3.98	3.16	0.79397	(3,4]	-1.48198
17020806	Normal	Female	2.5	3.74	2.95	0.78877	(3,4]	-0.996223
17021118	Normal	Female	2.5	3.9	2.16	0.553846	(3,4]	-1.69469
17021301	Normal	Male	2.5	3.83	3.55	0.926893	(3,4]	-1.09516
17021520	Normal	Female	2	4.17	2.97	0.71223	(4,5]	-1.22379
17022001	Normal	Male	2	3.85	4.7	1.22078	(3,4]	-0.239915
17022006	Normal	Female	2.5	3.71	2.9	0.781671	(3,4]	-1.01733
17022119	Normal	Male	2	3.68	3.4	0.923913	(3,4]	-1.10383
17022418	Normal	Female	2.5	3.78	2.54	0.671958	(3,4]	-1.34353
17031302	Normal	Female	2	3.98	3.52	0.884422	(3,4]	-0.711834
17031304	Normal	Female	2.5	3.93	2.67	0.679389	(3,4]	-1.32143
17031904	Normal	Female	2.5	3.68	2.65	0.720109	(3,4]	-1.20036
17031914	Normal	Female	2.5	3.77	2.76	0.732095	(3,4]	-1.16473
17032216	Normal	Female	2.5	4.08	2.88	0.705882	(4,5]	-1.24266
17032303	Normal	Male	2.5	3.82	3.41	0.89267	(3,4]	-1.19475
17032305	Normal	Male	2.5	3.57	2.83	0.792717	(3,4]	-1.48562
17040114	Normal	Female	2	4.31	2.08	0.482599	(4,5]	-1.90652
17040406	Normal	Female	2	3.98	2.89	0.726131	(3,4]	-1.18246
17041214	Normal	Female	2.5	3.68	2.375	0.645457	(3,4]	-1.42254
17041415	Normal	Male	2.5	3.69	3.08	0.834688	(3,4]	-1.36348
17041812	Normal	Female	2.5	3.88	2.89	0.744845	(3,4]	-1.12682
17041814	Normal	Female	2.5	3.88	2.62	0.675258	(3,4]	-1.33371
17042018	Normal	Female	2.5	3.95	2.78	0.703797	(3,4]	-1.24886
17042608	Normal	Female	2	4.23	2.56	0.605201	(4,5]	-1.542
17042719	Normal	Male	2.5	3.86	3.05	0.790155	(3,4]	-1.49308
17051208	Normal	Female	2.5	3.65	2.78	0.761644	(3,4]	-1.07687
17052201	Normal	Male	2.5	3.53	2.97	0.84136	(3,4]	-1.34407
17052205	Normal	Male	2.5	3.55	2.76	0.777619	(3,4]	-1.53001
17052407	Normal	Male	2.5	3.63	2.98	0.820937	(3,4]	-1.4035
17052905	Normal	Male	2.5	3.66	4.24	1.15847	(3,4]	-0.421242
17061209	Normal	Male	2	3.73	2.9	0.77748	(3,4]	-1.52996
17061812	Normal	Female	2	3.89	2.27	0.583548	(3,4]	-1.60638
17062209	Normal	Male	2	3.65	3.68	1.00822	(3,4]	-0.858488
17062215	Normal	Male	2	3.34	3.05	0.913174	(3,4]	-1.13508
17071511	Normal	Male	2.5	3.65	3.2	0.876712	(3,4]	-1.24119
17071907	Normal	Male	2.5	3.64	3.67	1.00825	(3,4]	-0.858422
17072411	Normal	Male	2	3.18	2.51	0.789308	(3,4]	-1.49554
17072503	Normal	Male	2.5	3.035	2.67	0.879739	(3,4]	-1.23239
17072509	Normal	Male	2	3.24	2.8	0.864198	(3,4]	-1.27761
17072601	Normal	Male	2	3.52	2.8	0.795455	(3,4]	-1.47766
17072905	Normal	Male	2.5	3.23	3.23	1	(3,4]	-0.882407
17080909	Normal	Male	2.5	3.29	2.5	0.759878	(3,4]	-1.58119
17081304	Normal	Female	2	3.38	2.63	0.778107	(3,4]	-1.02793
17081705	Normal	Male	2	3.03667	3.30333	1.08785	(3,4]	-0.626854
17082004	Normal	Female	2.5	3.48	3.11	0.893678	(3,4]	-0.684314
17082104	Normal	Female	2.5	3.47	2.905	0.837238	(3,4]	-0.852305
17082604	Normal	Female	2.5	3.91	2.15	0.549872	(3,4]	-1.70651
17082606	Normal	Female	2.5	3.48	3.125	0.898055	(3,4]	-0.671499
17082608	Normal	Female	2.5	3.37	2.57	0.762611	(3,4]	-1.074
17082610	Normal	Female	2.5	3.52	2.88	0.818182	(3,4]	-0.908777
17082710	Normal	Female	2.5	3.48	2.78	0.798851	(3,4]	-0.966252
17082906	Normal	Female	2	3.47	2.89	0.832853	(3,4]	-0.865157
17090809	Normal	Male	2.5	3.01	2.475	0.823168	(3,4]	-1.39965
17091107	Normal	Male	2	3.01	2.54	0.843854	(3,4]	-1.33681
17091303	Normal	Male	2	3.015	2.92	0.969453	(3,4]	-0.974102
17091903	Normal	Male	2.5	3.09	2.91	0.941748	(3,4]	-1.05193
17091907	Normal	Male	2.5	3.19	2.8	0.877743	(3,4]	-1.23819
17092404	Normal	Female	2	4.61	2.5	0.542299	(4,5]	-1.72902
17092406	Normal	Female	2.5	3.56	2.2	0.617978	(3,4]	-1.50402
17092708	Normal	Female	2.5	3.425	2.74	0.800043	(3,4]	-0.962834
17092903	Normal	Male	2	3.425	2.725	0.796233	(3,4]	-1.47717
17101710	Normal	Female	2.5	3.44	2.88	0.837209	(3,4]	-0.852205
17102102	Normal	Female	2.5	3.28	2.8	0.853659	(3,4]	-0.803299
17111006	Normal	Female	2	3.14	3.05	0.971338	(3,4]	-0.45342
17111406	Normal	Female	2	3.5	2.52	0.72	(3,4]	-1.20069
17121712	Normal	Female	2	3.14	2.92	0.929936	(3,4]	-0.576512
18010210	Normal	Female	2	2.2	2.85	1.29545	(2,3]	0.510233
18010409	Normal	Male	2.5	2.2	3.25	1.47727	(2,3]	0.506509
18010503	Normal	Male	2.5	2.2	3.5	1.59091	(2,3]	0.837204
18010515	Normal	Male	2.5	2.2	3.35	1.52273	(2,3]	0.638787
18011414	Normal	Female	2.5	3.02	2.18	0.721854	(3,4]	-1.19517
18011512	Normal	Female	2.5	2.2	2.25	1.02273	(2,3]	-0.30063
18011608	Normal	Female	2.5	2.2	2.35	1.06818	(2,3]	-0.165486
18011610	Normal	Female	2.5	2.2	2.35	1.06818	(2,3]	-0.165486
18011907	Normal	Male	2	3.43	2.65	0.772595	(3,4]	-1.54418
18012012	Normal	Female	2.5	2.94	2.99	1.01701	(2,3]	-0.317638
18012213	Normal	Male	2.5	3.52	3.05	0.866477	(3,4]	-1.27097
18012411	Normal	Male	2.5	2.2	3.95	1.79545	(2,3]	1.43245
18020109	Normal	Male	2.5	3.1	2.525	0.815365	(3,4]	-1.42218
18020316	Normal	Female	2.5	3.43	2.8	0.816327	(3,4]	-0.914293
18020413	Normal	Male	2.5	2.2	3.2	1.45455	(2,3]	0.44037
18020510	Normal	Female	2.5	2.2	2.25	1.02273	(2,3]	-0.30063
18020512	Normal	Female	2.5	2.2	2.65	1.20455	(2,3]	0.239945
18020513	Normal	Male	2.5	2.2	3.5	1.59091	(2,3]	0.837204
18020515	Normal	Male	2	2.2	3.4	1.54545	(2,3]	0.704926
18020518	Normal	Female	2	2.2	2.55	1.15909	(2,3]	0.104802
18020604	Normal	Female	2.5	2.2	2.95	1.34091	(2,3]	0.645377
18020704	Normal	Female	2	2.2	2.95	1.34091	(2,3]	0.645377
18020706	Normal	Female	2.5	2.2	2.5	1.13636	(2,3]	0.0372297
18020712	Normal	Female	2.5	2.2	2.75	1.25	(2,3]	0.375089
18020715	Normal	Male	2	2.2	3.15	1.43182	(2,3]	0.374232
18020811	Normal	Male	2.5	2.2	4.05	1.84091	(2,3]	1.56473
18020814	Normal	Female	2.5	2.2	3.3	1.5	(2,3]	1.11838
18020907	Normal	Male	2.5	2.2	3.2	1.45455	(2,3]	0.44037
18020912	Normal	Female	2	2.2	2.65	1.20455	(2,3]	0.239945
18020914	Normal	Female	2.5	2.2	2.45	1.11364	(2,3]	-0.0303422
18021005	Normal	Male	2.5	2.2	3.2	1.45455	(2,3]	0.44037
18021008	Normal	Female	2.5	2.2	3.4	1.54545	(2,3]	1.25352
18021113	Normal	Male	2.5	2.2	3.4	1.54545	(2,3]	0.704926
18021207	Normal	Male	2	2.2	3.7	1.68182	(2,3]	1.10176
18021213	Normal	Male	2.5	2.2	3.2	1.45455	(2,3]	0.44037
18021317	Normal	Male	2	2.2	3.45	1.56818	(2,3]	0.771065
18021417	Normal	Male	2	2.2	3.3	1.5	(2,3]	0.572648
18021618	Normal	Female	2.5	3.14	2.93	0.933121	(3,4]	-0.567044
18022419	Normal	Male	2	3.04	2.92	0.960526	(3,4]	-0.997279
18022505	Normal	Male	2	2.2	3.3	1.5	(2,3]	0.572648
18022616	Normal	Female	2.5	3.26	2.09	0.641104	(3,4]	-1.43526
18022702	Normal	Female	2.5	2.2	3.25	1.47727	(2,3]	1.05081
18022703	Normal	Male	2.5	2.2	3.25	1.47727	(2,3]	0.506509
18022704	Normal	Female	2	2.2	3.6	1.63636	(2,3]	1.52381
18022708	Normal	Female	2.5	3.38	2.95	0.872781	(3,4]	-0.746444
18022802	Normal	Female	2.5	2.2	3.8	1.72727	(2,3]	1.7941
18030214	Normal	Female	2.5	3.36	2.56	0.761905	(3,4]	-1.0761
18030407	Normal	Male	2	2.2	3.15	1.43182	(2,3]	0.374232
18030603	Normal	Male	2	2.2	3.35	1.52273	(2,3]	0.638787
18030614	Normal	Female	2	2.2	3.7	1.68182	(2,3]	1.65896
18030719	Normal	Male	4	2.2	3.55	1.61364	(2,3]	0.903342
18030908	Normal	Female	2.5	3.29	2.47	0.75076	(3,4]	-1.10923
18030917	Normal	Male	2.5	2.2	3.35	1.52273	(2,3]	0.638787
18031007	Normal	Male	2.5	2.2	3.25	1.47727	(2,3]	0.506509
18031012	Normal	Female	2	3.35	2.47	0.737313	(3,4]	-1.14921
18031016	Normal	Female	2	3.42	2.63	0.769006	(3,4]	-1.05499
18031103	Normal	Male	2.5	2.2	3.4	1.54545	(2,3]	0.704926
18031105	Normal	Male	2.5	2.2	3.95	1.79545	(2,3]	1.43245
18031106	Normal	Female	2	2.2	4	1.81818	(2,3]	2.06439
18031119	Normal	Male	2	2.2	4.15	1.88636	(2,3]	1.69701
18031215	Normal	Male	2.5	2.2	3.15	1.43182	(2,3]	0.374232
18031306	Normal	Female	2	3.49	2.33	0.667622	(3,4]	-1.35642
18031405	Normal	Male	2.5	2.2	3.4	1.54545	(2,3]	0.704926
18031413	Normal	Male	2.5	2.2	3.65	1.65909	(2,3]	1.03562
18031414	Normal	Female	2.5	2.2	3.15	1.43182	(2,3]	0.915664
18031418	Normal	Female	2.5	2.2	2.75	1.25	(2,3]	0.375089
18031518	Normal	Female	2.5	2.2	2.65	1.20455	(2,3]	0.239945
18031715	Normal	Male	2.5	2.2	3.4	1.54545	(2,3]	0.704926
18031718	Normal	Female	2.5	2.2	3.35	1.52273	(2,3]	1.18595
18031808	Normal	Female	2.5	2.2	3.15	1.43182	(2,3]	0.915664
18031819	Normal	Male	2.5	2.2	3.3	1.5	(2,3]	0.572648
18031906	Normal	Female	2	2.2	3.1	1.40909	(2,3]	0.848092
18032014	Normal	Female	2.5	2.2	3.5	1.59091	(2,3]	1.38867
18032103	Normal	Male	2.5	2.2	3.15	1.43182	(2,3]	0.374232
18032109	Normal	Male	2.5	2.2	4.35	1.97727	(2,3]	1.96156
18032110	Normal	Female	2.5	2.2	2.95	1.34091	(2,3]	0.645377
18032120	Normal	Female	2.5	2.2	3.55	1.61364	(2,3]	1.45624
18032214	Normal	Female	2.5	2.2	2.65	1.20455	(2,3]	0.239945
18032220	Normal	Female	2	3.29	2.55	0.775076	(3,4]	-1.03694
18032310	Normal	Female	2.5	2.2	2.8	1.27273	(2,3]	0.442661
18032317	Normal	Male	2	2.2	3.85	1.75	(2,3]	1.30018
18032320	Normal	Female	2	2.2	2.95	1.34091	(2,3]	0.645377
18032402	Normal	Female	2.5	2.2	2.5	1.13636	(2,3]	0.0372297
18032414	Normal	Female	2.5	2.2	3.05	1.38636	(2,3]	0.78052
18032520	Normal	Female	2.5	2.2	2.5	1.13636	(2,3]	0.0372297
18032602	Normal	Female	2	2.2	2.9	1.31818	(2,3]	0.577805
18032610	Normal	Female	2.5	2.2	3.45	1.56818	(2,3]	1.3211
18032614	Normal	Female	2.5	2.2	2.35	1.06818	(2,3]	-0.165486
18032616	Normal	Female	2.5	2.2	3.1	1.40909	(2,3]	0.848092
18032706	Normal	Female	2	2.2	3.4	1.54545	(2,3]	1.25352
18032718	Normal	Female	2.5	2.2	3.95	1.79545	(2,3]	1.99681
18032801	Normal	Male	2.5	2.2	3.75	1.70455	(2,3]	1.1679
18032808	Normal	Female	2	2.2	3.2	1.45455	(2,3]	0.983236
18032815	Normal	Male	2	2.2	3.25	1.47727	(2,3]	0.506509
18032816	Normal	Female	2	2.85	3.01	1.05614	(2,3]	-0.201287
18032902	Normal	Female	2	3.18	2.35	0.738994	(3,4]	-1.14422
18033003	Normal	Male	2.5	2.2	3.3	1.5	(2,3]	0.572648
18033005	Normal	Male	3.5	2.2	3.5	1.59091	(2,3]	0.837204
18033007	Normal	Male	2	2.2	4.55	2.06818	(2,3]	2.22612
18033016	Normal	Female	2	2.2	3.25	1.47727	(2,3]	1.05081
18033018	Normal	Female	2	2.2	3	1.36364	(2,3]	0.712949
18033103	Normal	Male	2	2.2	3.25	1.47727	(2,3]	0.506509
18033121	Normal	Male	2	2.2	3.45	1.56818	(2,3]	0.771065
18040302	Normal	Female	2	3.17	2.33	0.735016	(3,4]	-1.15604
18040316	Normal	Female	2	2.2	2.95	1.34091	(2,3]	0.645377
18040319	Normal	Male	2.5	2.2	3.35	1.52273	(2,3]	0.638787
18040502	Normal	Female	2.5	2.2	2.85	1.29545	(2,3]	0.510233
18040513	Normal	Male	2	2.2	3.4	1.54545	(2,3]	0.704926
18040601	Normal	Male	2.5	2.2	3.15	1.43182	(2,3]	0.374232
18040814	Normal	Female	2.5	2.2	3.2	1.45455	(2,3]	0.983236
18040905	Normal	Male	2.5	2.2	3.2	1.45455	(2,3]	0.44037
18040912	Normal	Female	2	2.2	2.85	1.29545	(2,3]	0.510233
18040913	Normal	Male	2.5	2.2	3.85	1.75	(2,3]	1.30018
18040917	Normal	Male	2.5	2.2	3.6	1.63636	(2,3]	0.969481
18041008	Normal	Female	2.5	2.2	2.55	1.15909	(2,3]	0.104802
18041019	Normal	Male	2	2.2	3.25	1.47727	(2,3]	0.506509
18041021	Normal	Male	2.5	2.2	3.3	1.5	(2,3]	0.572648
18041101	Normal	Male	2	2.2	3.4	1.54545	(2,3]	0.704926
18041206	Normal	Female	2.5	2.2	3.2	1.45455	(2,3]	0.983236
18041310	Normal	Female	2.5	2.2	3.15	1.43182	(2,3]	0.915664
18041314	Normal	Female	2.5	2.2	2.5	1.13636	(2,3]	0.0372297
18041503	Normal	Male	2.5	2.2	3.75	1.70455	(2,3]	1.1679
18041603	Normal	Male	2.5	2.2	3.25	1.47727	(2,3]	0.506509
18041718	Normal	Female	2.5	2.2	2.4	1.09091	(2,3]	-0.0979141
18041720	Normal	Female	2.5	2.2	3	1.36364	(2,3]	0.712949
18041724	Normal	Female	2	2.2	3.05	1.38636	(2,3]	0.78052
18041813	Normal	Male	2.5	2.2	3.3	1.5	(2,3]	0.572648
18041905	Normal	Male	2	2.2	3.25	1.47727	(2,3]	0.506509
18042109	Normal	Male	2.5	2.2	3.2	1.45455	(2,3]	0.44037
18042304	Normal	Female	2.5	3.01	2.3	0.76412	(3,4]	-1.06951
18042319	Normal	Male	2	2.2	3.2	1.45455	(2,3]	0.44037
18042415	Normal	Male	2.5	2.2	3.25	1.47727	(2,3]	0.506509
18042425	Normal	Male	2	2.2	3.55	1.61364	(2,3]	0.903342
18042509	Normal	Male	2.5	2.2	3.4	1.54545	(2,3]	0.704926
18042603	Normal	Male	2.5	2.2	3.3	1.5	(2,3]	0.572648
18042605	Normal	Male	2.5	2.2	3.25	1.47727	(2,3]	0.506509
18042723	Normal	Male	2.5	2.2	3.7	1.68182	(2,3]	1.10176
18042802	Normal	Female	2.5	2.2	2.85	1.29545	(2,3]	0.510233
18042814	Normal	Female	2.5	2.2	3	1.36364	(2,3]	0.712949
18042904	Normal	Female	2.5	2.2	2.75	1.25	(2,3]	0.375089
18051616	Normal	Female	2.5	2.2	2.85	1.29545	(2,3]	0.510233
18051912	Normal	Female	2	3.13	2.11	0.674121	(3,4]	-1.33709
18060417	Normal	Male	2	2.1	3.05	1.45238	(2,3]	0.434072
18060718	Normal	Female	2.5	3.12	2.56	0.820513	(3,4]	-0.901846
18061718	Normal	Female	2	2.1	3.1	1.47619	(2,3]	1.04759
18062405	Normal	Male	2.5	2.1	3.4	1.61905	(2,3]	0.91909
18062507	Normal	Male	2.5	2.1	3.1	1.47619	(2,3]	0.50336
18070904	Normal	Female	2	2.1	2.4	1.14286	(2,3]	0.0565359
18070906	Normal	Female	2.5	2.1	2.45	1.16667	(2,3]	0.127326
18071202	Normal	Female	2	2.1	2.35	1.11905	(2,3]	-0.0142537
18071505	Normal	Male	2	2.1	3.45	1.64286	(2,3]	0.988378
18073010	Normal	Female	2.5	2.1	2.35	1.11905	(2,3]	-0.0142537
18080808	Normal	Female	2.5	2.1	2.2	1.04762	(2,3]	-0.226622
18081008	Normal	Female	2.5	2.1	2.3	1.09524	(2,3]	-0.0850433
18081010	Normal	Female	2.5	2.1	2.2	1.04762	(2,3]	-0.226622
18081806	Normal	Female	2.5	2.1	2.7	1.28571	(2,3]	0.481274
18082101	Normal	Male	2	2.1	3.35	1.59524	(2,3]	0.849801
18082102	Normal	Female	2.5	2.1	2.45	1.16667	(2,3]	0.127326
18082202	Normal	Female	2.5	2.1	2.65	1.2619	(2,3]	0.410484
18082302	Normal	Female	2.5	2.1	2.15	1.02381	(2,3]	-0.297412
18091202	Normal	Female	2	2.1	2.3	1.09524	(2,3]	-0.0850433
18091908	Normal	Female	2.5	2.1	2.5	1.19048	(2,3]	0.198115
18093006	Normal	Female	2.5	2.1	2.45	1.16667	(2,3]	0.127326
18093012	Normal	Female	2	2.1	2.15	1.02381	(2,3]	-0.297412
18100504	Normal	Female	2	2.1	2.2	1.04762	(2,3]	-0.226622
18100602	Normal	Female	2.5	2.1	2.3	1.09524	(2,3]	-0.0850433
18100804	Normal	Female	2.5	2.1	2.15	1.02381	(2,3]	-0.297412
18100906	Normal	Female	2.5	2.1	2.15	1.02381	(2,3]	-0.297412
18101906	Normal	Female	2.5	2.1	2.15	1.02381	(2,3]	-0.297412
18102106	Normal	Female	2.5	2.1	2.2	1.04762	(2,3]	-0.226622
18102308	Normal	Female	2.5	2.1	2.2	1.04762	(2,3]	-0.226622
18102802	Normal	Female	2	2.1	2.3	1.09524	(2,3]	-0.0850433
18111508	Normal	Female	2.5	2.1	2.5	1.19048	(2,3]	0.198115
18111902	Normal	Female	2.5	2.1	2.4	1.14286	(2,3]	0.0565359
18112108	Normal	Female	2	2.1	2.35	1.11905	(2,3]	-0.0142537
18112208	Normal	Female	2	2.1	2.25	1.07143	(2,3]	-0.155833
18112404	Normal	Female	2	2.1	2.5	1.19048	(2,3]	0.198115
18112506	Normal	Female	2	2.1	2.25	1.07143	(2,3]	-0.155833
18113005	Normal	Male	2.5	2.1	3.1	1.47619	(2,3]	0.50336
18121101	Normal	Male	2	2.1	3.05	1.45238	(2,3]	0.434072
18122106	Normal	Female	2.5	2.1	2.5	1.19048	(2,3]	0.198115
18122808	Normal	Female	2.5	2.1	2.3	1.09524	(2,3]	-0.0850433
18122910	Normal	Female	2.5	2.1	2.2	1.04762	(2,3]	-0.226622
19012410	Normal	Female	2.5	1.2	2.05	1.70833	(0,2]	1.73779
19013010	Normal	Female	2	1.2	1.9	1.58333	(0,2]	1.36614
19020104	Normal	Female	2	1.2	2.25	1.875	(0,2]	2.23332
19020108	Normal	Female	2	1.2	2.15	1.79167	(0,2]	1.98555
19020119	Normal	Male	2.5	1.2	2.35	1.95833	(0,2]	1.90645
19020301	Normal	Male	2.5	1.2	2.8	2.33333	(0,2]	2.99774
19020302	Normal	Female	2.5	1.2	1.9	1.58333	(0,2]	1.36614
19020303	Normal	Male	2	1.2	2.3	1.91667	(0,2]	1.78519
19020315	Normal	Male	2	1.2	2.2	1.83333	(0,2]	1.54268
19020405	Normal	Male	2.5	1.2	2.55	2.125	(0,2]	2.39147
19020501	Normal	Male	2.5	1.2	2.4	2	(0,2]	2.0277
19020707	Normal	Male	2	1.2	2.25	1.875	(0,2]	1.66394
19020711	Normal	Male	2	1.2	2.3	1.91667	(0,2]	1.78519
19020715	Normal	Male	2.5	1.2	2.9	2.41667	(0,2]	3.24025
19020805	Normal	Male	2.5	1.2	2.4	2	(0,2]	2.0277
19020808	Normal	Female	2.5	1.2	2.25	1.875	(0,2]	2.23332
19020819	Normal	Male	2	1.2	2.25	1.875	(0,2]	1.66394
19020902	Normal	Female	2.5	1.2	2.2	1.83333	(0,2]	2.10943
19020906	Normal	Female	2.5	1.2	2.15	1.79167	(0,2]	1.98555
19021005	Normal	Male	2	1.2	2.3	1.91667	(0,2]	1.78519
19021013	Normal	Male	2.5	1.2	2.65	2.20833	(0,2]	2.63398
19021015	Normal	Male	2	1.2	2.2	1.83333	(0,2]	1.54268
19021115	Normal	Male	2.5	1.2	2.3	1.91667	(0,2]	1.78519
19021317	Normal	Male	2.5	1.2	2.55	2.125	(0,2]	2.39147
19021413	Normal	Male	2.5	1.2	2.35	1.95833	(0,2]	1.90645
19021417	Normal	Male	2	1.2	2.35	1.95833	(0,2]	1.90645
19021419	Normal	Male	2.5	1.2	2.35	1.95833	(0,2]	1.90645
19021503	Normal	Male	2.5	1.2	2.5	2.08333	(0,2]	2.27021
19021509	Normal	Male	2.5	1.2	2.3	1.91667	(0,2]	1.78519
19021515	Normal	Male	2.5	1.2	2.4	2	(0,2]	2.0277
19021517	Normal	Male	2.5	1.2	2.35	1.95833	(0,2]	1.90645
19021519	Normal	Male	3.5	1.2	2.35	1.95833	(0,2]	1.90645
19021619	Normal	Male	2	1.2	2.25	1.875	(0,2]	1.66394
19022109	Normal	Male	2	1.2	2.4	2	(0,2]	2.0277
19022113	Normal	Male	2	1.2	2.35	1.95833	(0,2]	1.90645
19022505	Normal	Male	2.5	1.2	2.55	2.125	(0,2]	2.39147
19022708	Normal	Female	2	1.2	2	1.66667	(0,2]	1.61391
19030709	Normal	Male	2.5	1.2	2.45	2.04167	(0,2]	2.14896
19031011	Normal	Male	2.5	1.2	2.35	1.95833	(0,2]	1.90645
19031612	Normal	Female	2	1.2	2.05	1.70833	(0,2]	1.73779
19031803	Normal	Male	2	1.2	2.85	2.375	(0,2]	3.11899
19032306	Normal	Female	2	1.2	1.95	1.625	(0,2]	1.49003
19032312	Normal	Female	2	1.2	1.9	1.58333	(0,2]	1.36614
19032408	Normal	Female	2.5	1.2	2.1	1.75	(0,2]	1.86167
19032412	Normal	Female	2.5	1.2	1.95	1.625	(0,2]	1.49003
19032612	Normal	Female	2	1.2	2.05	1.70833	(0,2]	1.73779
19032614	Normal	Female	2	1.2	1.9	1.58333	(0,2]	1.36614
19032704	Normal	Female	2	1.2	1.9	1.58333	(0,2]	1.36614
19032725	Normal	Male	2	1.2	2.3	1.91667	(0,2]	1.78519
19032804	Normal	Female	2	1.2	2.25	1.875	(0,2]	2.23332
19040120	Normal	Female	2.5	1.2	2.05	1.70833	(0,2]	1.73779
19040121	Normal	Male	2	1.2	2.4	2	(0,2]	2.0277
19040201	Normal	Male	2.5	1.2	2.45	2.04167	(0,2]	2.14896
19040208	Normal	Female	2.5	1.2	2	1.66667	(0,2]	1.61391
19040210	Normal	Female	2	1.2	2.05	1.70833	(0,2]	1.73779
19040412	Normal	Female	2	1.2	2	1.66667	(0,2]	1.61391
19040607	Normal	Male	2.5	1.2	2.25	1.875	(0,2]	1.66394
19041416	Normal	Female	2	1.2	1.9	1.58333	(0,2]	1.36614
19042807	Normal	Male	2.5	1.2	3.1	2.58333	(0,2]	3.72527
19050104	Normal	Female	2.5	1.2	1.95	1.625	(0,2]	1.49003
19050314	Normal	Female	2.5	1.2	2.05	1.70833	(0,2]	1.73779
19050408	Normal	Female	2.5	1.2	2.1	1.75	(0,2]	1.86167
19050416	Normal	Female	2	1.2	1.9	1.58333	(0,2]	1.36614
19050808	Normal	Female	2	1.2	2.2	1.83333	(0,2]	2.10943
19050815	Normal	Male	2	1.2	2.25	1.875	(0,2]	1.66394
19050903	Normal	Male	2	1.2	2.35	1.95833	(0,2]	1.90645
19050908	Normal	Female	2	1.2	2.1	1.75	(0,2]	1.86167
19051310	Normal	Female	2.5	1.2	2.1	1.75	(0,2]	1.86167
19051315	Normal	Male	2.5	1.2	2.4	2	(0,2]	2.0277
19051708	Normal	Female	2.5	1.2	1.95	1.625	(0,2]	1.49003
19051710	Normal	Female	2.5	1.2	2.15	1.79167	(0,2]	1.98555
19051802	Normal	Female	2	1.2	2.05	1.70833	(0,2]	1.73779
19052002	Normal	Female	2	1.2	2.05	1.70833	(0,2]	1.73779
19052102	Normal	Female	2.5	1.2	2.1	1.75	(0,2]	1.86167
19052106	Normal	Female	2	1.2	1.95	1.625	(0,2]	1.49003
19052204	Normal	Female	2.5	1.2	2.1	1.75	(0,2]	1.86167
19052402	Normal	Female	2.5	1.2	2	1.66667	(0,2]	1.61391
19052404	Normal	Female	2	1.2	2.2	1.83333	(0,2]	2.10943
19060306	Normal	Female	2.5	1.1	1.75	1.59091	(0,2]	1.38867
19061602	Normal	Female	3.5	1.1	1.9	1.72727	(0,2]	1.7941
19070612	Normal	Female	2.5	1.1	1.9	1.72727	(0,2]	1.7941
19070614	Normal	Female	2.5	1.1	1.85	1.68182	(0,2]	1.65896

## Sheet: Table S4
Table S4: Summary characteristics of the study cohort
	Male monkey			Female monkey			Overall
	Non-thriving (N = 121)	Normal (N = 224)	p value	Non-thriving (N = 128)	Normal (N = 230)	p value	Non-thriving (N = 249)	Normal (N = 454)	p value
Age group, N (%)			0.327			0.068			0.137
(0,2]	6 (5.0%)	39 (17.4%)		7 (5.5%)	43 (18.7%)		13 (5.2%)	82 (18.1%)
(2,3]	28 (23.1%)	69 (30.8%)		35 (27.3%)	94 (40.9%)		63 (25.3%)	163 (35.9%)
(3,4]	42 (34.7%)	44 (19.6%)		48 (37.5%)	53 (23.0%)		90 (36.1%)	97 (21.4%)
(4,5]	20 (16.5%)	51 (22.8%)		24 (18.8%)	30 (13.0%)		44 (17.7%)	81 (17.8%)
(5,6]	25 (20.7%)	21 (9.4%)		14 (10.9%)	10 (4.3%)		39 (15.7%)	31 (6.8%)
WAZ (mean)	-1.944	0.003	< 0.0001	-1.715	-0.01	< 0.0001	-1.826	-0.004	< 0.0001
WAZ (95% CI)	[-2.04;-1.85]	[-0.17;0.18]		[-1.79;-1.64]	[-0.16;0.14]		[-1.89;-1.76]	[-0.12;0.11]

## Sheet: Table S5 & 6
Table S5: Characteristics rawdata of selected Macaca fascicularis monkeys for analysis of other anthropometric measures
Status	Gender	Age (years)	MUAC (cm)	HC (cm)	Subscapular skinfold thickness (mm)	Triceps skinfold thickness (mm)	WAZ
Normal	Female	2.3985	10.65	23.4	0.165	0.125	-0.498095
Normal	Female	2.394	9.45	23.2	0.11	0.07	-0.736771
Normal	Female	2.3935	9.8	23	0.15	0.1	-0.732091
Normal	Female	2.393	9.5	22.65	0.15	0.11	-0.874292
Normal	Female	2.388	9.6	22.05	0.1	0.1	-0.61414
Normal	Female	2.3835	8.85	22.85	0.1	0.09	-0.891057
Normal	Female	1.4235	9.2	22.7	0.12	0.1	0.855971
Normal	Female	1.4235	8.75	23.25	0.125	0.1	0.876837
Normal	Female	1.4235	9.2	23.45	0.15	0.105	1.34286
Normal	Female	1.4235	10	23.4	0.105	0.075	1.32199
Normal	Male	2.384	9.3	22.6	0.075	0.065	-1.53336
Normal	Male	2.324	9.65	22.85	0.155	0.07	-1.18934
Normal	Male	2.323	9.05	22.85	0.1	0.1	-1.38645
Normal	Male	2.323	9.6	22.85	0.075	0.075	-1.19448
Normal	Male	2.318	9.35	22.9	0.075	0.075	-1.46491
Normal	Male	1.419	9.3	22.75	0.075	0.065	0.343098
Normal	Male	1.419	9.4	22.85	0.075	0.075	0.534396
Normal	Male	1.414	9.25	22.05	0.1	0.075	-0.427324
Normal	Male	1.413	9.3	22.8	0.125	0.1	0.645384
Normal	Male	1.413	9.7	22.45	0.1	0.075	-0.0407234
Non-thriving	Female	3.1	9.5	22.95	0.09	0.05	-1.56797
Non-thriving	Female	3.1	8.05	22.4	0.05	0.045	-1.86621
Non-thriving	Female	3.1	7.75	22.25	0.075	0.05	-1.84633
Non-thriving	Female	3.1	7.9	22.1	0.045	0.045	-1.43024
Non-thriving	Female	3.1	8.4	22.45	0.075	0.05	-1.61349
Non-thriving	Female	3.1	9.55	21.4	0.09	0.05	-1.55216
Non-thriving	Female	3.1	7.4	21.85	0.065	0.035	-1.97472
Non-thriving	Female	3.1	7.8	22.95	0.075	0.05	-1.71889
Non-thriving	Female	3	8.1	23.1	0.05	0.05	-1.13272
Non-thriving	Female	3	7.85	21.5	0.05	0.05	-1.9966
Non-thriving	Female	3	8.45	22.25	0.05	0.05	-1.59313
Non-thriving	Female	3	7.9	21.8	0.05	0.05	-1.79759
Non-thriving	Female	2.1	7.5	21.9	0.05	0.04	-1.02558
Non-thriving	Female	2.1	8.25	21.3	0.065	0.05	-1.21087
Non-thriving	Female	2	7.8	22.3	0.09	0.05	-1.04213
Non-thriving	Female	2	8.25	21.4	0.055	0.05	-1.01836
Non-thriving	Female	2	7.95	20.85	0.05	0.045	-1.35253
Non-thriving	Female	2	8.05	21.1	0.075	0.065	-0.932222
Non-thriving	Female	2	9.2	22.7	0.1	0.09	-0.451024
Non-thriving	Female	1.1	6.7	20.6	0.05	0.05	0.280224
Non-thriving	Male	5.1	9.4	22.35	0.09	0.05	-2.94059
Non-thriving	Male	5.1	7.2	23.05	0.06	0.05	-2.69395
Non-thriving	Male	4	9.7	24.2	0.075	0.075	-1.76023
Non-thriving	Male	4	7.4	23.15	0.055	0.05	-2.50788
Non-thriving	Male	3.1	7.75	21.9	0.05	0.05	-2.06121
Non-thriving	Male	3.1	7.6	22.6	0.075	0.05	-2.06683
Non-thriving	Male	3.1	6.75	21.25	0.05	0.05	-2.74304
Non-thriving	Male	3.1	8.45	22.75	0.055	0.05	-2.12219
Non-thriving	Male	3.1	8	22.2	0.05	0.05	-2.31616
Non-thriving	Male	3	8.8	22.4	0.1	0.1	-2.29732
Non-thriving	Male	3	7.75	22	0.055	0.05	-2.32621
Non-thriving	Male	3	8	22.4	0.08	0.05	-2.20231
Non-thriving	Male	2.1	9.2	21.9	0.075	0.075	-1.19697
Non-thriving	Male	2.1	9.3	22.75	0.1	0.05	-0.728161
Non-thriving	Male	2.1	3.8	20.7	0.05	0.05	-1.27834
Non-thriving	Male	2.1	8.15	22.9	0.065	0.05	-1.53282
Non-thriving	Male	2	8.7	21.65	0.085	0.075	-1.51011
Non-thriving	Male	2	8.5	22.1	0.06	0.055	-1.19818
Non-thriving	Male	1.1	9.15	22.1	0.075	0.075	1.70131
Non-thriving	Male	1.1	8	22.25	0.06	0.045	1.02708
Table S6: Summary characteristics of selected monkeys for analysis of other anthropometric measures (value: Mean ± SD)
Status	Gender	Age	MUAC	HC	Subscapular skinfold thickness (mm)	Triceps skinfold thickness (mm)	WAZ
Non-thriving	Female	2.6 ± 0.6	8.1 ± 0.7	22.0 ± 0.7	0.07 ± 0.02	0.05 ± 0.01	-1.34 ± 0.56
Normal	Female	2.0 ± 0.5	9.5 ± 0.6	23.0 ± 0.4	0.13 ± 0.02	0.10 ± 0.02	0.01 ± 0.96
Non-thriving	Male	2.9 ± 1.1	8.1 ± 1.3	22.3 ± 0.7	0.07 ± 0.02	0.06 ± 0.01	-1.64 ± 1.19
Normal	Male	1.9 ± 0.5	9.4 ± 0.2	22.7 ± 0.3	0.10 ± 0.03	0.08 ± 0.01	-0.57 ± 0.88

## Sheet: Table S7 - 10
Table S7: Biological parameter rawdata of Macaca fascicularis monkeys
WAZ	Gender	Status	Age （years)	Albumin (g/L)	Prealbumin (mg/dL)	Albumin/Globulin	CRP (mg/L)	Total protein (g/L)	Globulin (mmol/L)	ALT (IU/L)	AST (IU/L)	Glucose (mmol/L)	Blood urea nitrogen (mmol/L)	Creatinine (µmol/L)	Total cholesterol (mmol/L)	Triglyceride (mmol/L)	HDLC (mmol/L)	LDLC (mmol/L)
-2.56739	Female	Non-thriving	5.97	19.88	21	0.7	NA	48.15	28.27	36.9	100.9	NA	NA	NA	NA	NA	NA	NA
-2.43963	Female	Non-thriving	5.07	16.18	17.55	0.41	NA	56.285	40.105	45.9	85.2	NA	7.4	31.5	3.065	1.06	1.31	1.27
-2.94059	Male	Non-thriving	5.1	24	16.1	0.66	24.66	61.765	37.765	27.25	64.4	2.48	2.8	86.9	3.275	1.04	1.83	1.065
-2.27148	Female	Non-thriving	5.04	22.125	15.8	0.485	24.145	67.585	45.46	35.9	128.1	1.165	6.8	36.95	2.03	0.9	0.86	0.75
-2.69395	Male	Non-thriving	5.1	30.515	16.3	0.73	14.3	71.81	41.295	38.2	68.85	3.02	5.5	58.05	2.585	0.685	1.375	0.93
-2.8807	Male	Non-thriving	5	22.355	12	0.605	7.53	58.895	36.54	26.6	45.2	2.585	5.9	47.5	3.2	0.58	1.875	1.085
-2.39547	Female	Non-thriving	4.99	26.53	17.75	0.86	9.225	57.89	31.36	63.1	131.3	3.545	8.25	35.9	2.87	1.27	1.065	1.19
-2.84619	Male	Non-thriving	4.97	19.455	18.6	0.48	NA	59.615	37.42	204.55	NA	3.035	6.5	32.4	3.51	0.73	1.38	1.57
-2.29082	Female	Non-thriving	4.97	32.37	20.55	1.065	15.475	62.855	30.485	97.95	157.3	2.98	10.75	54.65	4.51	0.82	1.79	1.665
-2.0132	Female	Non-thriving	4.08	22.97	19.3	0.67	NA	57.14	34.17	111.9	NA	NA	NA	NA	NA	NA	NA	NA
-2.34076	Female	Non-thriving	4.05	25.755	18.5	0.69	8.21	63.07	37.315	71.05	111.4	1.97	5	28.6	2.785	1.32	1.23	0.975
-2.65986	Male	Non-thriving	4.02	29.705	20.7	0.925	12.985	62.215	32.51	72.95	83.45	2.21	7.35	48.05	2.91	0.89	0.955	1.325
-2.73311	Male	Non-thriving	4.02	28.325	21.85	0.73	8.525	67.465	39.14	51.75	163.95	2.395	7.35	34.75	1.94	0.635	0.72	1.05
-1.76023	Male	Non-thriving	4	35.845	19.15	1.135	14.11	67.545	31.7	84.1	124.6	3.725	9.9	53.55	2.675	0.945	1.04	1.18
-2.35368	Female	Non-thriving	3.99	21.335	22.1	0.535	NA	61.11	39.775	84.45	110.8	3.09	NA	NA	2.66	0.64	1.19	NA
-2.50788	Male	Non-thriving	4	16.7	13.3	0.485	7.57	54.535	37.835	58.5	59.05	3.51	5.75	49.85	2.815	1.11	1.38	0.84
-2.30177	Female	Non-thriving	3.97	20.11	17.7	0.61	NA	53.08	32.97	57.2	65.85	NA	NA	NA	4.64	1.04	2.4	1.105
-1.56797	Female	Non-thriving	3.1	24.345	12.45	0.695	1.84	58.77	34.425	76.1	122.95	5.58	5.1	48.2	2.245	0.56	1.005	0.8
-1.86621	Female	Non-thriving	3.1	23.375	10.35	0.375	30.86	86.215	62.84	15.55	26.3	4.645	5.4	68.4	2.495	0.435	1.085	0.96
-2.06121	Male	Non-thriving	3.1	32.355	19.95	1.075	0.76	63.015	30.66	54.1	73.7	1.21	7.2	28.55	2.6	0.81	0.925	1.14
-2.06683	Male	Non-thriving	3.1	36.27	20.85	1.265	2.41	65.15	28.88	40.05	53.6	5.61	7.65	56.45	3.83	0.975	1.56	1.605
-2.74304	Male	Non-thriving	3.1	28.67	20.4	0.68	39.455	70.37	41.7	51.95	71.7	2.415	5.05	57.35	3.25	0.72	1.325	1.33
-2.12219	Male	Non-thriving	3.1	45.395	19.9	1.585	3.27	74.865	29.47	36.55	52.4	2.685	3.55	61.1	4.27	0.47	1.955	1.785
-1.84633	Female	Non-thriving	3.1	33.18	16.8	1.075	2.53	64.3	31.12	18.75	46.75	2.59	5.8	39.1	3.245	0.465	1.495	1.175
-1.43024	Female	Non-thriving	3.1	32.815	20.15	1.03	6.16	65.615	32.8	48.3	44.75	3.97	7.85	57.05	3.155	1.38	1.535	0.91
-1.61349	Female	Non-thriving	3.1	23.33	13.5	0.64	2.435	61.955	38.625	52.8	64.35	5.635	4.955	48.7	2.715	0.7	1.28	0.91
-1.55216	Female	Non-thriving	3.1	26.305	17.75	0.73	52.555	63	36.695	55.65	73.9	3.475	6.95	58.4	2.47	0.54	0.95	1.045
-1.97472	Female	Non-thriving	3.1	31.625	19.75	1.035	44.505	63.37	31.745	41.75	64.5	4.01	9.25	47.4	3.13	1.27	1.34	1.105
-1.71889	Female	Non-thriving	3.1	19.86	17.05	0.565	13.135	58.31	38.45	29	61.3	1.875	6.25	41.15	3.155	0.66	1.4	1.445
-2.31616	Male	Non-thriving	3.1	40.365	19.6	1.39	35.825	69.515	29.15	63.75	82.35	3.815	10.855	71.8	3.125	0.5	1.41	1.46
-1.13272	Female	Non-thriving	3	31.8	21.1	1.06	9.41	65.81	34.01	41.25	70.65	2.28	5.3	51.1	3.625	0.865	1.62	1.02
-1.9966	Female	Non-thriving	3	15.785	13.8	0.455	28.26	51.03	35.25	64.95	162.15	2.89	5.9	34.7	2.605	1.445	1.28	0.78
-2.29732	Male	Non-thriving	3	18.39	25.6	0.5	NA	55.48	37.09	20.9	79.2	2.4	3.8	33.4	NA	0.6	1.66	1.9
-1.59313	Female	Non-thriving	3	24.765	23	0.92	9.32	51.905	27.14	83.8	76.8	3.55	6.55	58.35	2.555	1.215	1.16	1.015
-2.11505	Female	Non-thriving	2.99	29.97	15.7	0.81	15.68	67.55	37.58	67.15	168.9	3.14	4.5	41.6	2.645	1.07	1.22	0.975
-2.32621	Male	Non-thriving	3	28.32	14.45	0.765	15.89	65.32	37	39.8	78.1	4.46	10.05	65.05	2.93	0.65	1.195	1.23
-1.79759	Female	Non-thriving	3	31.12	21.35	1.025	38.82	61.82	30.7	41.2	65.4	5.48	8.055	53.55	2.93	0.565	1.315	1.13
-2.20231	Male	Non-thriving	3	29.545	22.45	0.905	3.66	62.61	34.83	44.65	81.9	2.94	5.45	29.8	2.425	0.825	1.175	1.025
-1.19697	Male	Non-thriving	2.1	32.285	17.05	1.015	3.86	64.215	31.93	26	54.8	4.215	6.6	46.8	2.715	0.905	1.26	1.065
-1.02558	Female	Non-thriving	2.1	30.29	24.9	0.77	NA	69.72	39.43	50.9	70.9	2.52	4.6	41.2	3.67	0.39	1.34	0.96
-2.18785	Male	Non-thriving	2.06	18.25	23	0.51	NA	57.67	35.89	117.9	150.4	NA	NA	NA	2.33	0.69	1.21	0.68
-1.96895	Female	Non-thriving	2.05	25.935	17	0.63	16.36	66.67	40.735	38.45	67	NA	NA	NA	3.2	0.77	1.25	1.495
-1.58498	Female	Non-thriving	2.05	28.475	18.2	0.69	1.32	69.21	43.475	144.5	107.2	2.5	8.1	38.65	3.175	1.42	1.765	0.77
-1.50347	Female	Non-thriving	2.05	14.635	12.9	0.415	24.765	49.58	34.945	27.7	170.2	2.645	6.2	61.65	3.39	1.4	1.59	1.23
-1.21087	Female	Non-thriving	2.1	19.59	13.65	0.525	10.765	56.785	37.195	25.2	69.4	3.99	6.5	56.75	3.22	1.145	1.24	1.385
-0.728161	Male	Non-thriving	2.1	34.21	24.4	1.115	6.545	69.22	35.01	28.95	62.1	3.005	5.7	48.3	2.775	0.445	1.355	1.215
-1.27834	Male	Non-thriving	2.1	26	20.15	0.755	14.165	59.98	33.98	76.2	126.6	2.63	3.65	35.5	3.54	1.81	1.595	1.265
-1.53282	Male	Non-thriving	2.1	28.15	19.25	0.745	NA	66.345	38.195	23.7	107.35	4.68	5.8	40.1	2.85	0.37	1.15	1.615
-0.498095	Female	Normal	2.3985	51.29	20.8	2.19	NA	74.66	23.37	64.8	75.8	3.94	7.9	52.2	4.82	0.51	1.96	2.04
-0.736771	Female	Normal	2.394	42.97	15.5	1.69	1.27	68.4	25.43	72.2	94.9	1.72	8.1	53.8	2.32	0.41	1.05	0.91
-1.51011	Male	Non-thriving	2	33.3	17.8	1	13.965	68.16	34.86	62.75	94.8	3.275	8.95	61.8	3.675	0.875	1.41	1.32
-0.732091	Female	Normal	2.3935	49.63	15.4	1.69	3.92	78.94	29.31	35.7	62.4	3.11	8.4	61.2	2.92	0.52	1.32	1.09
-0.874292	Female	Normal	2.393	45.52	13	1.65	3.95	73.15	27.63	94.9	88.7	4.66	9.9	62.1	4.06	0.4	1.89	1.48
-1.04213	Female	Non-thriving	2	31.035	14.95	1.155	9.455	58.065	27.03	16.85	66.8	3.34	7.65	34.2	2.49	1.135	0.865	1.13
-2.41206	Male	Non-thriving	2.01	28.715	19.25	0.825	12.39	64.4	35.685	69.35	114.3	3.79	5.35	59.5	3.55	0.895	1.18	NA
-0.61414	Female	Normal	2.388	47.1	17.7	1.96	2.27	71.14	24.04	66.1	62	1.77	9.1	61.8	3.91	0.46	1.56	1.7
-1.01836	Female	Non-thriving	2	28.495	16.45	0.87	9.64	61.305	32.81	68.4	129.45	2.575	8.6	48.4	2.865	0.86	0.955	1.58
-1.35253	Female	Non-thriving	2	27.19	11.5	0.72	9.135	64.65	37.46	34.8	61.1	3.795	8.4	54.75	2.685	1.33	0.975	1.175
-1.53336	Male	Normal	2.384	48.4	24.2	1.68	1.45	77.23	28.83	44.2	50.1	2.03	7	66.8	2.74	0.48	1.15	1.14
-0.891057	Female	Normal	2.3835	47.36	18.1	2.02	3.17	70.77	23.41	71	55.7	5.04	7.8	54.3	2.83	0.55	1.23	1.11
-0.932222	Female	Non-thriving	2	29.86	17.35	0.925	7.9	66.66	36.8	53.15	120.9	2.045	7.85	39.7	2.195	0.645	1.055	0.91
-1.19818	Male	Non-thriving	2	13.58	16.3	0.33	NA	54.94	41.36	37.7	57.9	NA	NA	NA	NA	NA	1.66	1.91
-1.18934	Male	Normal	2.324	45	19.3	1.63	2	72.57	27.57	72.6	67.1	3.63	7.1	57.7	3.11	0.61	1.29	1.27
-1.55112	Female	Non-thriving	1.98	29.44	23.85	0.725	22.58	70.54	41.1	44.35	86.4	2.85	2.95	35.6	3.385	0.41	1.89	0.9
-0.451024	Female	Non-thriving	2	36.4	19.55	1.31	4.66	68.21	31.81	75	124.75	1.645	6.25	46.55	2.955	0.63	1.24	1.465
-1.38645	Male	Normal	2.323	30.24	NA	1.71	8.53	47.92	17.68	56.4	51.9	NA	NA	NA	NA	NA	NA	NA
-1.19448	Male	Normal	2.323	45.46	14	1.92	1.58	69.12	23.66	58.3	57.8	3.39	10.6	66.5	3	0.57	1.43	1.03
-1.46491	Male	Normal	2.318	48.46	13.5	1.96	1.77	73.17	24.71	35.4	57.1	6.05	8.9	46.5	2.62	0.9	0.91	1.32
0.855971	Female	Normal	1.4235	50.61	22.2	1.8	1.27	78.66	28.05	69.3	93.3	4.51	9.3	52.8	3.61	0.55	1.47	1.58
0.876837	Female	Normal	1.4235	47.36	17.7	1.75	5.85	74.42	27.06	69.9	57.6	4.07	8.1	64.1	3.89	0.54	1.29	1.97
1.34286	Female	Normal	1.4235	50.36	14.2	1.71	1.32	79.79	29.43	88.9	90	2.85	8.1	58.6	4.3	0.4	2.03	1.55
1.32199	Female	Normal	1.4235	45.19	22.1	2.2	9.07	65.7	20.51	62.1	72.1	4.51	NA	NA	NA	NA	1.98	NA
0.280224	Female	Non-thriving	1.1	25.06	15.1	0.64	NA	63.97	38.91	29.8	146.9	2.07	6.2	29.1	3.23	1.19	0.92	NA
0.343098	Male	Normal	1.419	52.27	16.3	1.87	3.09	80.21	27.94	63.9	70.9	2.21	9.2	63.4	2.16	0.56	0.97	0.84
0.534396	Male	Normal	1.419	51.4	16.3	1.91	3.85	78.38	26.98	34.7	67.2	3.59	6.2	44.3	3.21	0.5	1.38	1.25
-0.427324	Male	Normal	1.414	48.08	21.9	1.82	1.04	74.49	26.41	70.1	64.6	3.45	7.9	57.4	3.11	0.43	1.29	1.31
1.70131	Male	Non-thriving	1.1	35.835	21.35	1.065	7.1	69.6	33.765	58.25	96.85	2.785	6.9	50.6	3.395	0.965	1.225	1.52
0.645384	Male	Normal	1.413	46.46	20.9	2	1.67	69.69	23.23	94.1	94.5	3.81	7.1	54.8	4.11	0.79	1.79	1.66
1.02708	Male	Non-thriving	1.1	31.05	14	1.095	7.115	61.785	30.735	48.85	60.655	2.585	7.65	49.3	2.705	0.825	1.475	0.81
-0.0407234	Male	Normal	1.413	49.37	15.5	1.58	NA	80.61	31.24	57.2	52.8	7	8.1	56.3	3.57	0.69	1.55	1.43
Table S8: Differences of biological parameters between non-thriving and normal monkeys (Macaca fascicularis)
Biological parameters	p value	Mean in Non-thriving	Mean in normal	SD in Non-thriving	SD in normal	t statistic (Welch Modified Two-Sample t-Test)
Albumin (g/L)	4.76339e-19	27.1587	47.1265	6.51894	4.68406	-14.8613
Prealbumin (mg/dL)	0.674281	18.2025	17.8211	3.50684	3.38585	0.424267
Albumin/Globulin	8.53103e-25	0.803083	1.837	0.270464	0.179652	-19.4253
CRP (mg/L)	1.33281e-07	14.2757	3.17056	12.114	2.41827	6.03847
Total protein (g/L)	7.24318e-06	62.9778	72.951	6.5487	7.30982	-5.41958
Globulin (mmol/L)	1.15817e-13	35.7897	25.8245	5.45464	3.28376	9.79513
ALT (IU/L)	0.125804	55.25	64.09	32.1378	17.45	-1.5521
AST (IU/L)	0.000428666	90.8406	69.325	36.0417	15.2224	3.69083
Glucose (mmol/L)	0.0985565	3.1567	3.75474	1.0534	1.38428	-1.71365
Blood urea nitrogen (mmol/L)	2.28005e-05	6.57764	8.26667	1.84661	1.09437	-4.66882
Creatinine (µmol/L)	6.1846e-05	47.7038	57.4778	12.4029	6.31772	-4.31958
Total cholesterol (mmol/L)	0.0859361	3.01545	3.34944	0.552805	0.726024	-1.79194
Triglyceride (mmol/L)	7.38035e-08	0.868246	0.548333	0.322485	0.13303	6.0375
HDLC (mmol/L)	0.176119	1.32578	1.44947	0.316764	0.343875	-1.38701
LDLC (mmol/L)	0.0457284	1.18445	1.37111	0.297227	0.337079	-2.09758
Table S9: Differences of biological parameters between non-thriving and normal monkeys (Macaca fascicularis) by gender
Gender	Biological parameters	p value	Mean in Non-thriving	Mean in normal	SD in Non-thriving	SD in normal	t statistic
Female	Albumin (g/L)	1.90382e-17	25.9393	47.739	5.46216	2.71125	-17.1668
Male	Albumin (g/L)	5.29013e-07	28.7533	46.514	7.49952	6.17528	-7.26497
Female	Prealbumin (mg/dL)	0.953771	17.6	17.67	3.54807	3.22905	-0.0588893
Male	Prealbumin (mg/dL)	0.490436	18.9904	17.9889	3.35658	3.74214	0.710069
Female	Albumin/Globulin	1.40059e-10	0.759265	1.866	0.235935	0.210776	-14.1937
Male	Albumin/Globulin	8.25979e-14	0.860385	1.808	0.305175	0.147784	-12.4794
Female	CRP (mg/L)	8.0811e-05	15.8943	3.56556	13.3884	2.57894	4.53891
Male	CRP (mg/L)	0.000517103	12.1948	2.77556	10.186	2.32917	4.00059
Female	Total protein (g/L)	5.04851e-06	62.1229	73.563	7.28653	4.68959	-5.89913
Male	Total protein (g/L)	0.0245419	64.0956	72.339	5.36964	9.48575	-2.59298
Female	Globulin (mmol/L)	2.52181e-08	36.2644	25.824	6.4766	2.95006	7.19771
Male	Globulin (mmol/L)	4.52829e-06	35.169	25.825	3.76045	3.74985	6.69137
Female	ALT (IU/L)	0.0386919	54.4029	69.49	27.9842	15.8539	-2.17384
Male	ALT (IU/L)	0.80368	56.3577	58.69	37.4371	18.0746	-0.250664
Female	AST (IU/L)	0.0188983	95.7742	75.25	38.9824	15.4741	2.45322
Male	AST (IU/L)	0.00879366	84.3282	63.4	31.3262	13.1046	2.78606
Female	Glucose (mmol/L)	0.315396	3.16707	3.618	1.14959	1.19595	-1.03834
Male	Glucose (mmol/L)	0.215052	3.14417	3.90667	0.948502	1.62883	-1.32279
Female	Blood urea nitrogen (mmol/L)	4.87e-05	6.66759	8.52222	1.66431	0.732765	-4.70812
Male	Blood urea nitrogen (mmol/L)	0.0212054	6.46896	8.01111	2.07724	1.36423	-2.48033
Female	Creatinine (µmol/L)	2.49504e-05	45.581	57.8778	10.5305	4.62244	-4.93931
Male	Creatinine (µmol/L)	0.0942265	50.2687	57.0778	14.1509	7.94289	-1.73772
Female	Uric acid (µmol/L)	0.785201	3.59036	3.93889	1.92888	3.56594	-0.280331
Male	Uric acid (µmol/L)	0.389083	4.08432	5.18625	2.74086	3.06267	-0.895565
Female	Tota lcholesterol (mmol/L)	0.0498072	2.99969	3.62889	0.574458	0.795023	-2.21707
Male	Total cholesterol (mmol/L)	0.878749	3.03646	3.07	0.53402	0.558883	-0.155399
Female	Triglyceride (mmol/L)	4.26478e-08	0.923281	0.482222	0.342221	0.0651494	6.86191
Male	Triglyceride (mmol/L)	0.0243503	0.7978	0.614444	0.286666	0.153388	2.38683
Female	HDLC (mmol/L)	0.0483774	1.30047	1.578	0.335245	0.360641	-2.15937
Male	HDLC (mmol/L)	0.650715	1.35692	1.30667	0.295943	0.275953	0.462067
Female	LDLC (mmol/L)	0.0193824	1.1075	1.49222	0.246607	0.392039	-2.78344
Male	LDLC (mmol/L)	0.795795	1.2768	1.25	0.330157	0.233987	0.262248
Table S10: Linear regression analysis between WAZ and biological parameter by gender
Gender	Biological parameters	Intercept	Slop	R2	F statistic	p value	adjusted R2
Female	Albumin (g/L)	40.8	+7.71	0.532	47.7	1.96e-08	0.521
Male	Albumin (g/L)	40.9	+4.81	0.29	13.9	0.000701	0.269
Female	Prealbumin (mg/dL)	17.7	+0.0933	0.000724	0.0304	0.862	-0.0231
Male	Prealbumin (mg/dL)	18.6	-0.115	0.00167	0.0552	0.816	-0.0286
Female	Albumin/Globulin	1.49	+0.377	0.513	44.2	4.67e-08	0.501
Male	Albumin/Globulin	1.48	+0.234	0.308	15.1	0.000443	0.288
Female	CRP (mg/L)	6.24	-5.43	0.171	7.02	0.0122	0.147
Male	CRP (mg/L)	4.6	-3.24	0.178	6.08	0.0201	0.149
Female	Total protein (g/L)	70.4	+4.46	0.284	16.6	0.000199	0.266
Male	Total protein (g/L)	70.2	+2.51	0.157	6.35	0.0166	0.133
Female	Globulin (mmol/L)	29.7	-3.27	0.196	10.3	0.00259	0.177
Male	Globulin (mmol/L)	29.3	-2.2	0.221	9.64	0.00382	0.198
Female	ALT (IU/L)	61.3	+2.73	0.0106	0.449	0.506	-0.013
Male	ALT (IU/L)	54.9	-1.4	0.0026	0.0887	0.768	-0.0267
Female	AST (IU/L)	84.2	-5.4	0.0225	0.944	0.337	-0.00133
Male	AST (IU/L)	74.1	-2.92	0.0148	0.494	0.487	-0.0151
Female	Glucose (mmol/L)	3.39	+0.0954	0.00649	0.242	0.626	-0.0204
Male	Glucose (mmol/L)	3.57	+0.146	0.0234	0.741	0.396	-0.00815
Female	Blood urea nitrogen (mmol/L)	7.69	+0.474	0.0652	2.51	0.122	0.0392
Male	Blood urea nitrogen (mmol/L)	7.46	+0.383	0.0566	1.86	0.182	0.0262
Female	Creatinine (µmol/L)	53.6	+4.13	0.121	4.95	0.0324	0.0965
Male	Creatinine (µmol/L)	52.4	+0.15	0.000208	0.00644	0.937	-0.032
Female	Uric acid (µmol/L)	3.19	-0.427	0.0316	1.14	0.292	0.00395
Male	Uric acid (µmol/L)	4.99	+0.392	0.0305	0.881	0.356	-0.00413
Female	Total cholesterol (mmol/L)	3.45	+0.244	0.11	4.81	0.0344	0.0869
Male	Total cholesterol (mmol/L)	3.12	+0.0481	0.0127	0.4	0.532	-0.0191
Female	Triglyceride (mmol/L)	0.63	-0.151	0.152	6.97	0.0119	0.13
Male	Triglyceride (mmol/L)	0.733	-0.0109	0.00254	0.0814	0.777	-0.0286
Female	HDLC (mmol/L)	1.46	+0.0743	0.0422	1.76	0.192	0.0182
Male	HDLC (mmol/L)	1.35	+0.00697	0.000873	0.0288	0.866	-0.0294
Female	LDLC (mmol/L)	1.44	+0.189	0.263	13.2	0.000843	0.243
Male	LDLC (mmol/L)	1.29	+0.0118	0.00225	0.0721	0.79	-0.0289

## Sheet: Table S11
Table S11: Differences of organ weight between U-NHPs and N-NHPs
Organ weight	p value	Mean in N-NHPs	Mean in U-NHPs	SD in N-NHPs	SDin U-NHPs
Spleen	0.0035	2.7	5.1	1.9	1
Kidney	0.0054	4.13	6.92667	0.600999	0.648408
Liver	0.0324	54.3	93	20.6	6

## Sheet: Table S12
Table S12: GSEA kegg Result_Fatty ACID
Description	setSize	enrichmentScore	NES	pvalue	p.adjust	qvalues	rank	leading_edge	core_enrichment
Fatty acid degradation	34	-0.671122	-2.05345	3.70858e-05	0.000803525	0.000595975	3258	tags=62%, list=16%, signal=52%	ACAT1/ACOX1/ECI2/ACADM/ECHS1/ACSL1/ACAT2/ALDH3A2/HADH/ADH7/ACADSB/ACAA1/HADHB/ALDH7A1/GCDH/ALDH1B1/ACAA2/ALDH2/ADH6/ACSL4/ADH4
Fatty acid elongation	23	-0.687079	-1.94144	0.00029264	0.00389747	0.00289076	3313	tags=61%, list=16%, signal=51%	HACD4/PPT1/ECHS1/HADH/ACOT4/TECR/HADHB/THEM4/HACD2/HSD17B12/HACD3/ACAA2/ELOVL2/ELOVL5
Fatty acid metabolism	48	-0.507998	-1.67464	0.00462144	0.0278641	0.0206668	3313	tags=46%, list=16%, signal=38%	HACD4/ACAT1/PPT1/ACOX1/ACADM/ECHS1/CBR4/ACSL1/ACAT2/HADH/ACADSB/ACAA1/TECR/HADHB/HACD2/HSD17B12/HACD3/ACAA2/ELOVL2/SCD/ELOVL5/ACSL4
Biosynthesis of unsaturated fatty acids	23	-0.617013	-1.74346	0.00505026	0.0279439	0.020726	3437	tags=52%, list=17%, signal=43%	BAAT/HACD4/ACOX1/ACOT4/ACAA1/TECR/HACD2/HSD17B12/HACD3/ELOVL2/SCD/ELOVL5

## Sheet: Table S13
Table S13: Simulated gastrointestinal digestion of protein and characterization
Entry	source	A1	Entry	type	source	B2	Entry	type	source	B1	Entry	type	source	B3	Entry	type	source	D1	Entry	type	source	D2	Entry	type	source
A0A059U3R3	Animal proteinprotein	A1	A0A1L5J2F4	1	Animal proteinprotein	B2	A0A286QYA2	1	High-quality protein	B1	A0A059U3R3	1	#N/A	B3	A0A059U3R3	1	#N/A	D1	A0A286ZKW9	1	Animal proteinprotein	D2	A0A286ZLV2	1	Animal proteinprotein		Enzyme code
A0A068LAH3	Animal proteinprotein	A1	A0A1L5J2F8	1	Animal proteinprotein	B2	A0A286ZLV2	1	Animal proteinprotein	B1	A0A068LAH3	1	Animal proteinprotein	B3	A0A068LAH3	1	Animal proteinprotein	D1	A0A286ZLN3	1	Animal proteinprotein	D2	A0A287A1S6	1	Animal proteinprotein		A1	Pepsin
A0A068LB92	Animal proteinprotein	A1	A0A286ZIL9	1	Animal proteinprotein	B2	A0A286ZMC0	1	Animal proteinprotein	B1	A0A068LB92	1	Animal proteinprotein	B3	A0A068LB92	1	Animal proteinprotein	D1	A0A286ZNH9	1	Animal proteinprotein	D2	A0A287BK35	1	Animal proteinprotein		B1	α-chymotrypsin
A0A068LGK3	Animal proteinprotein	A1	A0A287A1T6	1	Animal proteinprotein	B2	A0A286ZPQ1	1	Animal proteinprotein	B1	A0A068LGK3	1	Animal proteinprotein	B3	A0A068LGK3	1	Animal proteinprotein	D1	A0A287A1X1	1	Animal proteinprotein	D2	A0A287BPF4	1	Animal proteinprotein		B2	Trypsin
A0A075ITP2	Animal proteinprotein	A1	A0A287AH58	1	Animal proteinprotein	B2	A0A287A1T6	1	Animal proteinprotein	B1	A0A075ITP2	1	Animal proteinprotein	B3	A0A075ITP2	1	Animal proteinprotein	D1	A0A287A7T8	1	Animal proteinprotein	D2	A0A2G8KCZ9	1	High-quality protein		B3	Pancreatic elastase
A0A075ITS1	Animal proteinprotein	A1	A0A287BG85	1	Animal proteinprotein	B2	A0A287AH58	1	Animal proteinprotein	B1	A0A075ITS1	1	Animal proteinprotein	B3	A0A075ITS1	1	Animal proteinprotein	D1	A0A287AD51	1	Animal proteinprotein	D2	A0A2H4ZEX8	1	Animal proteinprotein		D1	Plyl oligopeptidase
A0A075IVJ4	Animal proteinprotein	A1	A0A287BGV6	1	Animal proteinprotein	B2	A0A287B163	1	Animal proteinprotein	B1	A0A075IVJ4	1	Animal proteinprotein	B3	A0A075IVJ4	1	Animal proteinprotein	D1	A0A287ADR0	1	Animal proteinprotein	D2	A0A3B1IEH2	1	Animal proteinprotein		D2	ThiM oligopeptidase
A0A075IWX8	Animal proteinprotein	A1	A0A287BLM4	1	Animal proteinprotein	B2	A0A287BGV6	1	Animal proteinprotein	B1	A0A075IWX8	1	Animal proteinprotein	B3	A0A075IWX8	1	Animal proteinprotein	D1	A0A287AFT5	1	Animal proteinprotein	D2	A0A3B1II19	1	Animal proteinprotein		TYPE is the category result of clustering
A0A075IX13	Animal proteinprotein	A1	A0A287BNB4	1	Animal proteinprotein	B2	A0A287BL81	1	Animal proteinprotein	B1	A0A075IX13	1	Animal proteinprotein	B3	A0A075IX13	1	Animal proteinprotein	D1	A0A287AHD4	1	Animal proteinprotein	D2	A0A3B1J5B6	1	Animal proteinprotein
A0A075IX29	Animal proteinprotein	A1	A0A2G8KAB0	1	High-quality protein	B2	A0A287BLM4	1	Animal proteinprotein	B1	A0A075IX29	1	Animal proteinprotein	B3	A0A075IX29	1	Animal proteinprotein	D1	A0A287AX97	1	Animal proteinprotein	D2	A0A3B1JC81	1	Animal proteinprotein
A0A075IZJ4	Animal proteinprotein	A1	A0A2G8KCZ9	1	High-quality protein	B2	A0A287BPF4	1	Animal proteinprotein	B1	A0A075IZJ4	1	Animal proteinprotein	B3	A0A075IZJ4	1	Animal proteinprotein	D1	A0A287AXU0	1	Animal proteinprotein	D2	A0A3B1JEG6	1	Animal proteinprotein
A0A075IZK9	Animal proteinprotein	A1	A0A2G8LKB1	1	High-quality protein	B2	A0A2G8KAB0	1	High-quality protein	B1	A0A075IZK9	1	Animal proteinprotein	B3	A0A075IZK9	1	Animal proteinprotein	D1	A0A287BBE3	1	Animal proteinprotein	D2	A0A3B1JIM8	1	Animal proteinprotein
A0A077B3P8	Animal proteinprotein	A1	A0A2G8LKB2	1	High-quality protein	B2	A0A2G8LKB2	1	High-quality protein	B1	A0A077B3P8	1	Animal proteinprotein	B3	A0A0A7HI55	1	High-quality protein	D1	A0A287BFF8	1	Animal proteinprotein	D2	A0A3B1K7P2	1	Animal proteinprotein
A0A097ZMY1	Animal proteinprotein	A1	A0A3B1IGS3	1	Animal proteinprotein	B2	A0A3B1IGS3	1	Animal proteinprotein	B1	A0A097ZMY1	1	Animal proteinprotein	B3	A0A0D3LUJ9	1	Animal proteinprotein	D1	A0A287BG85	1	Animal proteinprotein	D2	A0A3B3HMX5	1	Animal proteinprotein
A0A097ZMY9	Animal proteinprotein	A1	A0A3B1II19	1	Animal proteinprotein	B2	A0A3B1II19	1	Animal proteinprotein	B1	A0A097ZMY9	1	Animal proteinprotein	B3	A0A0D3LUW4	1	Animal proteinprotein	D1	A0A287BIN8	1	Animal proteinprotein	D2	A0A3B3IDP8	1	Animal proteinprotein
A0A0A7HF36	High-quality protein	A1	A0A3B1IX76	1	Animal proteinprotein	B2	A0A3B1IVM8	1	Animal proteinprotein	B1	A0A0D3LUJ9	1	Animal proteinprotein	B3	A0A0D5MCW6	1	Animal proteinprotein	D1	A0A2G8JNA0	1	High-quality protein	D2	A0A3B3IMQ3	1	Animal proteinprotein
A0A0A7HI55	High-quality protein	A1	A0A3B1J335	1	Animal proteinprotein	B2	A0A3B1J270	1	Animal proteinprotein	B1	A0A0D3LUW4	1	Animal proteinprotein	B3	A0A0F6Q0N3	1	Plant protein	D1	A0A2G8JSH9	1	High-quality protein	D2	A0A3N0XHV0	1	Animal proteinprotein
A0A0D3LUJ9	Animal proteinprotein	A1	A0A3B1J3J5	1	Animal proteinprotein	B2	A0A3B1J335	1	Animal proteinprotein	B1	A0A0D5MCW6	1	Animal proteinprotein	B3	A0A0F6Q0N8	1	Plant protein	D1	A0A2G8KRK3	1	High-quality protein	D2	A0A3N0XIS5	1	Animal proteinprotein
A0A0D3LUW4	Animal proteinprotein	A1	A0A3B1J4P9	1	Animal proteinprotein	B2	A0A3B1J3X5	1	Animal proteinprotein	B1	A0A0F6Q0N3	1	Plant protein	B3	A0A0F6Q0P4	1	Plant protein	D1	A0A2G8L594	1	High-quality protein	D2	A0A3N0XKJ3	1	Animal proteinprotein
A0A0D5MCW6	Animal proteinprotein	A1	A0A3B1J5B6	1	Animal proteinprotein	B2	A0A3B1J4P9	1	Animal proteinprotein	B1	A0A0F6Q0N8	1	Plant protein	B3	A0A0F6Q0P8	1	Plant protein	D1	A0A2G8LKB5	1	High-quality protein	D2	A0A3N0XLG3	1	Animal proteinprotein
A0A0F6Q0N3	Plant protein	A1	A0A3B1J9D6	1	Animal proteinprotein	B2	A0A3B1J4Q6	1	Animal proteinprotein	B1	A0A0F6Q0P4	1	Plant protein	B3	A0A0F6Q0Q0	1	Plant protein	D1	A0A2G8LKN9	1	High-quality protein	D2	A0A3N0XQR8	1	Animal proteinprotein
A0A0F6Q0N8	Plant protein	A1	A0A3B1JC81	1	Animal proteinprotein	B2	A0A3B1J5B6	1	Animal proteinprotein	B1	A0A0F6Q0P8	1	Plant protein	B3	A0A0F6Q0Q8	1	Plant protein	D1	A0A2G8LQN2	1	High-quality protein	D2	A0A3N0XY41	1	Animal proteinprotein
A0A0F6Q0P4	Plant protein	A1	A0A3B1JEG6	1	Animal proteinprotein	B2	A0A3B1J9D6	1	Animal proteinprotein	B1	A0A0F6Q0Q0	1	Plant protein	B3	A0A0F6Q0R3	1	Plant protein	D1	A0A480HCG1	1	Animal proteinprotein	D2	A0A3N0YF07	1	Animal proteinprotein
A0A0F6Q0P8	Plant protein	A1	A0A3B1JIM8	1	Animal proteinprotein	B2	A0A3B1JC81	1	Animal proteinprotein	B1	A0A0F6Q0Q8	1	Plant protein	B3	A0A0F6Q0R7	1	Plant protein	D1	A0A480HDN8	1	Animal proteinprotein	D2	A0A3N0YIW8	1	Animal proteinprotein
A0A0F6Q0Q0	Plant protein	A1	A0A3B1K1J6	1	Animal proteinprotein	B2	A0A3B1JEG6	1	Animal proteinprotein	B1	A0A0F6Q0R3	1	Plant protein	B3	A0A0F6Q181	1	Plant protein	D1	A0A480HHP7	1	Animal proteinprotein	D2	A0A3N0YSU8	1	Animal proteinprotein
A0A0F6Q0Q8	Plant protein	A1	A0A3B1K4E8	1	Animal proteinprotein	B2	A0A3B1JJK9	1	Animal proteinprotein	B1	A0A0F6Q0R7	1	Plant protein	B3	A0A0F6Q186	1	Plant protein	D1	A0A480HJ75	1	Animal proteinprotein	D2	A0A3N0YT64	1	Animal proteinprotein
A0A0F6Q0R3	Plant protein	A1	A0A3B1K7P2	1	Animal proteinprotein	B2	A0A3B1JJX4	1	Animal proteinprotein	B1	A0A0F6Q181	1	Plant protein	B3	A0A0F6Q192	1	Plant protein	D1	A0A480HNU1	1	Animal proteinprotein	D2	A0A3N0YWR5	1	Animal proteinprotein
A0A0F6Q0R7	Plant protein	A1	A0A3B1KBV9	1	Animal proteinprotein	B2	A0A3B1JTM3	1	Animal proteinprotein	B1	A0A0F6Q186	1	Plant protein	B3	A0A0F6Q1B4	1	Plant protein	D1	A0A480HSJ6	1	Animal proteinprotein	D2	A0A3N0YXI3	1	Animal proteinprotein
A0A0F6Q181	Plant protein	A1	A0A3B1KD92	1	Animal proteinprotein	B2	A0A3B1K1E4	1	Animal proteinprotein	B1	A0A0F6Q192	1	Plant protein	B3	A0A0F6Q1C1	1	Plant protein	D1	A0A480IJJ7	1	Animal proteinprotein	D2	A0A3N0Z7A1	1	Animal proteinprotein
A0A0F6Q186	Plant protein	A1	A0A3B3H6N5	1	Animal proteinprotein	B2	A0A3B1K1J6	1	Animal proteinprotein	B1	A0A0F6Q1B4	1	Plant protein	B3	A0A0F6Q1C5	1	Plant protein	D1	A0A480IKT9	1	Animal proteinprotein	D2	A0A3N0ZA05	1	Animal proteinprotein
A0A0F6Q192	Plant protein	A1	A0A3B3H8A6	1	Animal proteinprotein	B2	A0A3B1K307	1	Animal proteinprotein	B1	A0A0F6Q1C1	1	Plant protein	B3	A0A0F6Q1D0	1	Plant protein	D1	A0A480IPJ7	1	Animal proteinprotein	D2	A0A3P9H032	1	Animal proteinprotein
A0A0F6Q1B4	Plant protein	A1	A0A3B3H970	1	Animal proteinprotein	B2	A0A3B1K4E8	1	Animal proteinprotein	B1	A0A0F6Q1C5	1	Plant protein	B3	A0A0F6Q2C4	1	Plant protein	D1	A0A480IX23	1	Animal proteinprotein	D2	A0A3P9H6J9	1	Animal proteinprotein
A0A0F6Q1C1	Plant protein	A1	A0A3B3HAP1	1	Animal proteinprotein	B2	A0A3B1K593	1	Animal proteinprotein	B1	A0A0F6Q1D0	1	Plant protein	B3	A0A0F6Q2C8	1	Plant protein	D1	A0A480JIC1	1	Animal proteinprotein	D2	A0A3P9HP82	1	Animal proteinprotein
A0A0F6Q1C5	Plant protein	A1	A0A3B3HEE4	1	Animal proteinprotein	B2	A0A3B1KBV9	1	Animal proteinprotein	B1	A0A0F6Q2C4	1	Plant protein	B3	A0A0F6Q2F4	1	Plant protein	D1	A0A480K0J8	1	Animal proteinprotein	D2	A0A3P9IUF9	1	Animal proteinprotein
A0A0F6Q1D0	Plant protein	A1	A0A3B3HIX4	1	Animal proteinprotein	B2	A0A3B1KD92	1	Animal proteinprotein	B1	A0A0F6Q2C8	1	Plant protein	B3	A0A0F6Q2F7	1	Plant protein	D1	A0A480K9M7	1	Animal proteinprotein	D2	A0A3P9IVB4	1	Animal proteinprotein
A0A0F6Q2C4	Plant protein	A1	A0A3B3HM46	1	Animal proteinprotein	B2	A0A3B1KEL4	1	Animal proteinprotein	B1	A0A0F6Q2F4	1	Plant protein	B3	A0A0F6Q2H2	1	Plant protein	D1	A0A480KHH7	1	Animal proteinprotein	D2	A0A3P9J7S3	1	Animal proteinprotein
A0A0F6Q2C8	Plant protein	A1	A0A3B3HMX5	1	Animal proteinprotein	B2	A0A3B1KF26	1	Animal proteinprotein	B1	A0A0F6Q2F7	1	Plant protein	B3	A0A0F6Q2Q2	1	Plant protein	D1	A0A480KQN2	1	Animal proteinprotein	D2	A0A3P9JF14	1	Animal proteinprotein
A0A0F6Q2F4	Plant protein	A1	A0A3B3HQR1	1	Animal proteinprotein	B2	A0A3B1KGX4	1	Animal proteinprotein	B1	A0A0F6Q2H2	1	Plant protein	B3	A0A0F6Q2Q7	1	Plant protein	D1	A0A480M9I6	1	Animal proteinprotein	D2	A0A3P9JG65	1	Animal proteinprotein
A0A0F6Q2F7	Plant protein	A1	A0A3B3HTH7	1	Animal proteinprotein	B2	A0A3B3H2U9	1	Animal proteinprotein	B1	A0A0F6Q2Q2	1	Plant protein	B3	A0A0F6Q2R7	1	Plant protein	D1	A0A480MJL1	1	Animal proteinprotein	D2	A0A3P9JGL6	1	Animal proteinprotein
A0A0F6Q2H2	Plant protein	A1	A0A3B3HUE6	1	Animal proteinprotein	B2	A0A3B3H6N5	1	Animal proteinprotein	B1	A0A0F6Q2Q7	1	Plant protein	B3	A0A0F6Q2T4	1	Plant protein	D1	A0A480MKC9	1	Animal proteinprotein	D2	A0A3P9JRR3	1	Animal proteinprotein
A0A0F6Q2Q2	Plant protein	A1	A0A3B3HW84	1	Animal proteinprotein	B2	A0A3B3H970	1	Animal proteinprotein	B1	A0A0F6Q2R7	1	Plant protein	B3	A0A0F6Q2U4	1	Plant protein	D1	A0A480MZ85	1	Animal proteinprotein	D2	A0A3P9JVP6	1	Animal proteinprotein
A0A0F6Q2Q7	Plant protein	A1	A0A3B3HZU0	1	Animal proteinprotein	B2	A0A3B3HIX4	1	Animal proteinprotein	B1	A0A0F6Q2T4	1	Plant protein	B3	A0A0F6Q4B1	1	Plant protein	D1	A0A480NCQ3	1	Animal proteinprotein	D2	A0A3P9K3S9	1	Animal proteinprotein
A0A0F6Q2R7	Plant protein	A1	A0A3B3I036	1	Animal proteinprotein	B2	A0A3B3HM46	1	Animal proteinprotein	B1	A0A0F6Q2U4	1	Plant protein	B3	A0A0F6Q4B9	1	Plant protein	D1	A0A480NR55	1	Animal proteinprotein	D2	A0A3P9K603	1	Animal proteinprotein
A0A0F6Q2T4	Plant protein	A1	A0A3B3I987	1	Animal proteinprotein	B2	A0A3B3HPD8	1	Animal proteinprotein	B1	A0A0F6Q4B1	1	Plant protein	B3	A0A0F6Q4C2	1	Plant protein	D1	A0A480QHN4	1	Animal proteinprotein	D2	A0A3P9K8D0	1	Animal proteinprotein
A0A0F6Q2U4	Plant protein	A1	A0A3B3IE01	1	Animal proteinprotein	B2	A0A3B3HQR1	1	Animal proteinprotein	B1	A0A0F6Q4B9	1	Plant protein	B3	A0A0F6Q4D1	1	Plant protein	D1	A0A480QLU3	1	Animal proteinprotein	D2	A0A3P9KKL3	1	Animal proteinprotein
A0A0F6Q4B1	Plant protein	A1	A0A3B3II28	1	Animal proteinprotein	B2	A0A3B3HTH7	1	Animal proteinprotein	B1	A0A0F6Q4C2	1	Plant protein	B3	A0A0F6Q4E0	1	Plant protein	D1	A0A480QX91	1	Animal proteinprotein	D2	A0A3P9KMW7	1	Animal proteinprotein
A0A0F6Q4B9	Plant protein	A1	A0A3B3IKK4	1	Animal proteinprotein	B2	A0A3B3HUE6	1	Animal proteinprotein	B1	A0A0F6Q4D1	1	Plant protein	B3	A0A0F6Q4F0	1	Plant protein	D1	A0A480R2Q3	1	Animal proteinprotein	D2	A0A3P9KRR1	1	Animal proteinprotein
A0A0F6Q4C2	Plant protein	A1	A0A3B3IL63	1	Animal proteinprotein	B2	A0A3B3HW84	1	Animal proteinprotein	B1	A0A0F6Q4E0	1	Plant protein	B3	A0A0G2SR30	1	Animal proteinprotein	D1	A0A480RME8	1	Animal proteinprotein	D2	A0A3P9L0L3	1	Animal proteinprotein
A0A0F6Q4D1	Plant protein	A1	A0A3B3IMQ3	1	Animal proteinprotein	B2	A0A3B3HZQ0	1	Animal proteinprotein	B1	A0A0F6Q4F0	1	Plant protein	B3	A0A0M3R7C5	1	Animal proteinprotein	D1	A0A480RXS2	1	Animal proteinprotein	D2	A0A3P9L8R7	1	Animal proteinprotein
A0A0F6Q4E0	Plant protein	A1	A0A3N0XFJ8	1	Animal proteinprotein	B2	A0A3B3I987	1	Animal proteinprotein	B1	A0A0G2SR30	1	Animal proteinprotein	B3	A0A0M4FI60	1	Animal proteinprotein	D1	A0A480SBJ7	1	Animal proteinprotein	D2	A0A3P9LA95	1	Animal proteinprotein
A0A0F6Q4F0	Plant protein	A1	A0A3N0XHS1	1	Animal proteinprotein	B2	A0A3B3IAX7	1	Animal proteinprotein	B1	A0A0M3R7C5	1	Animal proteinprotein	B3	A0A0M4FJ17	1	Animal proteinprotein	D1	A0A480TZ54	1	Animal proteinprotein	D2	A0A3P9LL37	1	Animal proteinprotein
A0A0G2SR30	Animal proteinprotein	A1	A0A3N0XHV0	1	Animal proteinprotein	B2	A0A3B3IE01	1	Animal proteinprotein	B1	A0A0M4FI60	1	Animal proteinprotein	B3	A0A0M4G0R7	1	Animal proteinprotein	D1	A0A480TZR3	1	Animal proteinprotein	D2	A0A3P9LLX2	1	Animal proteinprotein
A0A0M3R7C5	Animal proteinprotein	A1	A0A3N0XHV1	1	Animal proteinprotein	B2	A0A3B3IE12	1	Animal proteinprotein	B1	A0A0M4FJ17	1	Animal proteinprotein	B3	A0A0R0GQS9	1	Plant protein	D1	A0A480U0E3	1	Animal proteinprotein	D2	A0A3P9M6D6	1	Animal proteinprotein
A0A0M4FI60	Animal proteinprotein	A1	A0A3N0XI98	1	Animal proteinprotein	B2	A0A3B3IEF5	1	Animal proteinprotein	B1	A0A0M4G0R7	1	Animal proteinprotein	B3	A0A140T8A9	1	Animal proteinprotein	D1	A0A480V1A7	1	Animal proteinprotein	D2	A0A3P9MQ98	1	Animal proteinprotein
A0A0M4FJ17	Animal proteinprotein	A1	A0A3N0XIN5	1	Animal proteinprotein	B2	A0A3B3II16	1	Animal proteinprotein	B1	A0A0R0GQS9	1	Plant protein	B3	A0A165R1Z8	1	Animal proteinprotein	D1	A0A480VCW9	1	Animal proteinprotein	D2	A0A3Q1LKJ5	1	Animal proteinprotein
A0A0M4G0R7	Animal proteinprotein	A1	A0A3N0XIQ4	1	Animal proteinprotein	B2	A0A3B3II28	1	Animal proteinprotein	B1	A0A140T8A9	1	Animal proteinprotein	B3	A0A193GN87	1	Animal proteinprotein	D1	A0A480VSY3	1	Animal proteinprotein	D2	A0A3Q1LL07	1	Animal proteinprotein
A0A0R0GQS9	Plant protein	A1	A0A3N0XIS5	1	Animal proteinprotein	B2	A0A3B3IKG8	1	Animal proteinprotein	B1	A0A165R1Z8	1	Animal proteinprotein	B3	A0A193GNS1	1	Animal proteinprotein	D1	A0A480W141	1	Animal proteinprotein	D2	A0A3Q1LMB7	1	Animal proteinprotein
A0A140T8A9	Animal proteinprotein	A1	A0A3N0XIW8	1	Animal proteinprotein	B2	A0A3B3IKZ9	1	Animal proteinprotein	B1	A0A193GN87	1	Animal proteinprotein	B3	A0A193GNU2	1	Animal proteinprotein	D1	A0A480W6C8	1	Animal proteinprotein	D2	A0A3Q1LUB6	1	Animal proteinprotein
A0A165R1Z8	Animal proteinprotein	A1	A0A3N0XJ52	1	Animal proteinprotein	B2	A0A3N0XDU4	1	Animal proteinprotein	B1	A0A193GNS1	1	Animal proteinprotein	B3	A0A193GNW9	1	Animal proteinprotein	D1	A0A480XEH9	1	Animal proteinprotein	D2	A0A3Q1LZ74	1	Animal proteinprotein
A0A193GN87	Animal proteinprotein	A1	A0A3N0XJI9	1	Animal proteinprotein	B2	A0A3N0XHV1	1	Animal proteinprotein	B1	A0A193GNU2	1	Animal proteinprotein	B3	A0A193GPA0	1	Animal proteinprotein	D1	A0A480YQH5	1	Animal proteinprotein	D2	A0A3Q1MCY3	1	Animal proteinprotein
A0A193GNS1	Animal proteinprotein	A1	A0A3N0XKI8	1	Animal proteinprotein	B2	A0A3N0XIB7	1	Animal proteinprotein	B1	A0A193GNW9	1	Animal proteinprotein	B3	A0A1C8Y9F6	1	Animal proteinprotein	D1	A0A480Z0Y6	1	Animal proteinprotein	D2	A0A3Q1MDD2	1	Animal proteinprotein
A0A193GNU2	Animal proteinprotein	A1	A0A3N0XKJ2	1	Animal proteinprotein	B2	A0A3N0XIN5	1	Animal proteinprotein	B1	A0A193GPA0	1	Animal proteinprotein	B3	A0A1D6F974	1	Plant protein	D1	A0A480Z1F8	1	Animal proteinprotein	D2	A0A3Q1MG42	1	Animal proteinprotein
A0A193GNW9	Animal proteinprotein	A1	A0A3N0XLG3	1	Animal proteinprotein	B2	A0A3N0XIQ4	1	Animal proteinprotein	B1	A0A1C8Y9F6	1	Animal proteinprotein	B3	A0A1D6F975	1	Plant protein	D1	A0A480ZSB4	1	Animal proteinprotein	D2	A0A3Q1MN36	1	Animal proteinprotein
A0A193GPA0	Animal proteinprotein	A1	A0A3N0XXV3	1	Animal proteinprotein	B2	A0A3N0XJH8	1	Animal proteinprotein	B1	A0A1D6F974	1	Plant protein	B3	A0A1D6G9W0	1	Plant protein	D1	A0A481AEJ4	1	Animal proteinprotein	D2	A0A3Q1MRB4	1	Animal proteinprotein
A0A1C8Y9F6	Animal proteinprotein	A1	A0A3N0XZ87	1	Animal proteinprotein	B2	A0A3N0XKJ3	1	Animal proteinprotein	B1	A0A1D6F975	1	Plant protein	B3	A0A1D6GFQ4	1	Plant protein	D1	A0A481AT51	1	Animal proteinprotein	D2	A0A3Q1MRY5	1	Animal proteinprotein
A0A1D5NZF8	Animal proteinprotein	A1	A0A3N0Y1I2	1	Animal proteinprotein	B2	A0A3N0XVA7	1	Animal proteinprotein	B1	A0A1D6G9W0	1	Plant protein	B3	A0A1D6GFQ5	1	Plant protein	D1	A0A481BG70	1	Animal proteinprotein	D2	A0A3Q1MS81	1	Animal proteinprotein
A0A1D6F974	Plant protein	A1	A0A3N0Y3A9	1	Animal proteinprotein	B2	A0A3N0XXV3	1	Animal proteinprotein	B1	A0A1D6GFQ4	1	Plant protein	B3	A0A1D6GFQ6	1	Plant protein	D1	A0A481C7A2	1	Animal proteinprotein	D2	A0A3Q1N4A4	1	Animal proteinprotein
A0A1D6F975	Plant protein	A1	A0A3N0Y690	1	Animal proteinprotein	B2	A0A3N0XZ87	1	Animal proteinprotein	B1	A0A1D6GFQ5	1	Plant protein	B3	A0A1D6GTY0	1	Plant protein	D1	A0A481D2Q3	1	Animal proteinprotein	D2	A0A3Q1NEH7	1	Animal proteinprotein
A0A1D6G9W0	Plant protein	A1	A0A3N0Y6E6	1	Animal proteinprotein	B2	A0A3N0Y0H1	1	Animal proteinprotein	B1	A0A1D6GFQ6	1	Plant protein	B3	A0A1D6GTY1	1	Plant protein	D1	A0A4X1SJL5	1	Animal proteinprotein	D2	A0A480F6B6	1	Animal proteinprotein
A0A1D6GFQ4	Plant protein	A1	A0A3N0Y6I2	1	Animal proteinprotein	B2	A0A3N0Y1I2	1	Animal proteinprotein	B1	A0A1D6GTY0	1	Plant protein	B3	A0A1D6GTY3	1	Plant protein	D1	A0A4X1T3V1	1	Animal proteinprotein	D2	A0A480HGP1	1	Animal proteinprotein
A0A1D6GFQ5	Plant protein	A1	A0A3N0Y764	1	Animal proteinprotein	B2	A0A3N0Y2F0	1	Animal proteinprotein	B1	A0A1D6GTY1	1	Plant protein	B3	A0A1D6GW54	1	Plant protein	D1	A0A4X1T4B0	1	Animal proteinprotein	D2	A0A480HNU1	1	Animal proteinprotein
A0A1D6GFQ6	Plant protein	A1	A0A3N0YEM7	1	Animal proteinprotein	B2	A0A3N0Y3A9	1	Animal proteinprotein	B1	A0A1D6GTY3	1	Plant protein	B3	A0A1D6HG33	1	Plant protein	D1	A0A4X1T4B4	1	Animal proteinprotein	D2	A0A480IWV3	1	Animal proteinprotein
A0A1D6GTY0	Plant protein	A1	A0A3N0YFS2	1	Animal proteinprotein	B2	A0A3N0Y6E6	1	Animal proteinprotein	B1	A0A1D6GW54	1	Plant protein	B3	A0A1D6HTB3	1	Plant protein	D1	A0A4X1T515	1	Animal proteinprotein	D2	A0A480J5F2	1	Animal proteinprotein
A0A1D6GTY1	Plant protein	A1	A0A3N0YT64	1	Animal proteinprotein	B2	A0A3N0YXQ9	1	Animal proteinprotein	B1	A0A1D6HG33	1	Plant protein	B3	A0A1D6HTB4	1	Plant protein	D1	A0A4X1T573	1	Animal proteinprotein	D2	A0A480JWU6	1	Animal proteinprotein
A0A1D6GTY3	Plant protein	A1	A0A3N0YW05	1	Animal proteinprotein	B2	A0A3N0Z827	1	Animal proteinprotein	B1	A0A1D6HTB3	1	Plant protein	B3	A0A1D6HTB6	1	Plant protein	D1	A0A4X1T5J1	1	Animal proteinprotein	D2	A0A480K6E7	1	Animal proteinprotein
A0A1D6GW54	Plant protein	A1	A0A3N0YWR5	1	Animal proteinprotein	B2	A0A3N0Z8K3	1	Animal proteinprotein	B1	A0A1D6HTB4	1	Plant protein	B3	A0A1D6HTB8	1	Plant protein	D1	A0A4X1T5S4	1	Animal proteinprotein	D2	A0A480KAB9	1	Animal proteinprotein
A0A1D6HG33	Plant protein	A1	A0A3N0YWR8	1	Animal proteinprotein	B2	A0A3N0Z9H5	1	Animal proteinprotein	B1	A0A1D6HTB6	1	Plant protein	B3	A0A1D6HTC0	1	Plant protein	D1	A0A4X1T5V8	1	Animal proteinprotein	D2	A0A480KJ96	1	Animal proteinprotein
A0A1D6HTB3	Plant protein	A1	A0A3N0YX33	1	Animal proteinprotein	B2	A0A3P7M156	1	Animal proteinprotein	B1	A0A1D6HTB8	1	Plant protein	B3	A0A1D6JFP2	1	Plant protein	D1	A0A4X1T6U7	1	Animal proteinprotein	D2	A0A480KJE9	1	Animal proteinprotein
A0A1D6HTB4	Plant protein	A1	A0A3N0YXI3	1	Animal proteinprotein	B2	A0A3P9GY15	1	Animal proteinprotein	B1	A0A1D6HTC0	1	Plant protein	B3	A0A1D6KV11	1	Plant protein	D1	A0A4X1TFP9	1	Animal proteinprotein	D2	A0A480KJV3	1	Animal proteinprotein
A0A1D6HTB6	Plant protein	A1	A0A3N0YXQ9	1	Animal proteinprotein	B2	A0A3P9H032	1	Animal proteinprotein	B1	A0A1D6JFP2	1	Plant protein	B3	A0A1D6KV12	1	Plant protein	D1	A0A4X1THI4	1	Animal proteinprotein	D2	A0A480LD90	1	Animal proteinprotein
A0A1D6HTB8	Plant protein	A1	A0A3N0Z4Z6	1	Animal proteinprotein	B2	A0A3P9H0F0	1	Animal proteinprotein	B1	A0A1D6KV11	1	Plant protein	B3	A0A1D6KYZ6	1	Plant protein	D1	A0A4X1THJ3	1	Animal proteinprotein	D2	A0A480LFD9	1	Animal proteinprotein
A0A1D6HTC0	Plant protein	A1	A0A3N0Z632	1	Animal proteinprotein	B2	A0A3P9H6G6	1	Animal proteinprotein	B1	A0A1D6KV12	1	Plant protein	B3	A0A1D6KYZ7	1	Plant protein	D1	A0A4X1THK1	1	Animal proteinprotein	D2	A0A480LWK7	1	Animal proteinprotein
A0A1D6JFP2	Plant protein	A1	A0A3N0Z6X2	1	Animal proteinprotein	B2	A0A3P9H728	1	Animal proteinprotein	B1	A0A1D6KYZ6	1	Plant protein	B3	A0A1D6KYZ8	1	Plant protein	D1	A0A4X1TJY3	1	Animal proteinprotein	D2	A0A480PL26	1	Animal proteinprotein
A0A1D6KV11	Plant protein	A1	A0A3N0Z8L0	1	Animal proteinprotein	B2	A0A3P9H7H3	1	Animal proteinprotein	B1	A0A1D6KYZ7	1	Plant protein	B3	A0A1D6KYZ9	1	Plant protein	D1	A0A4X1TJZ5	1	Animal proteinprotein	D2	A0A480PPU3	1	Animal proteinprotein
A0A1D6KV12	Plant protein	A1	A0A3N0Z9H5	1	Animal proteinprotein	B2	A0A3P9HCY7	1	Animal proteinprotein	B1	A0A1D6KYZ8	1	Plant protein	B3	A0A1D6KZ01	1	Plant protein	D1	A0A4X1TK06	1	Animal proteinprotein	D2	A0A480QLL4	1	Animal proteinprotein
A0A1D6KYZ6	Plant protein	A1	A0A3N0ZA05	1	Animal proteinprotein	B2	A0A3P9HD29	1	Animal proteinprotein	B1	A0A1D6KYZ9	1	Plant protein	B3	A0A1D6L7F4	1	Plant protein	D1	A0A4X1TLJ1	1	Animal proteinprotein	D2	A0A480YFI9	1	Animal proteinprotein
A0A1D6KYZ7	Plant protein	A1	A0A3P9GY15	1	Animal proteinprotein	B2	A0A3P9HER8	1	Animal proteinprotein	B1	A0A1D6KZ01	1	Plant protein	B3	A0A1D6L7F5	1	Plant protein	D1	A0A4X1TNP4	1	Animal proteinprotein	D2	A0A481D4G8	1	Animal proteinprotein
A0A1D6KYZ8	Plant protein	A1	A0A3P9H147	1	Animal proteinprotein	B2	A0A3P9HEX9	1	Animal proteinprotein	B1	A0A1D6L7F5	1	Plant protein	B3	A0A1D6L7F6	1	Plant protein	D1	A0A4X1TNX9	1	Animal proteinprotein	D2	A0A4X1SP94	1	Animal proteinprotein
A0A1D6KYZ9	Plant protein	A1	A0A3P9H5K0	1	Animal proteinprotein	B2	A0A3P9HF56	1	Animal proteinprotein	B1	A0A1D6L7F6	1	Plant protein	B3	A0A1D6L7F7	1	Plant protein	D1	A0A4X1TP65	1	Animal proteinprotein	D2	A0A4X1T555	1	Animal proteinprotein
A0A1D6KZ01	Plant protein	A1	A0A3P9H6G6	1	Animal proteinprotein	B2	A0A3P9HFD7	1	Animal proteinprotein	B1	A0A1D6L7F7	1	Plant protein	B3	A0A1D6L7F8	1	Plant protein	D1	A0A4X1UPQ6	1	Animal proteinprotein	D2	A0A4X1T6W8	1	Animal proteinprotein
A0A1D6L7F4	Plant protein	A1	A0A3P9H7H3	1	Animal proteinprotein	B2	A0A3P9HFH5	1	Animal proteinprotein	B1	A0A1D6L7F9	1	Plant protein	B3	A0A1D6L7F9	1	Plant protein	D1	A0A4X1UPS3	1	Animal proteinprotein	D2	A0A4X1T8Y1	1	Animal proteinprotein
A0A1D6L7F5	Plant protein	A1	A0A3P9HCY7	1	Animal proteinprotein	B2	A0A3P9HJM7	1	Animal proteinprotein	B1	A0A1D6L7G0	1	Plant protein	B3	A0A1D6L7G0	1	Plant protein	D1	A0A4X1URB9	1	Animal proteinprotein	D2	A0A4X1T9H2	1	Animal proteinprotein
A0A1D6L7F6	Plant protein	A1	A0A3P9HD29	1	Animal proteinprotein	B2	A0A3P9HN39	1	Animal proteinprotein	B1	A0A1D6L7G1	1	Plant protein	B3	A0A1D6L7G1	1	Plant protein	D1	A0A4X1URF8	1	Animal proteinprotein	D2	A0A4X1TMC6	1	Animal proteinprotein
A0A1D6L7F7	Plant protein	A1	A0A3P9HER8	1	Animal proteinprotein	B2	A0A3P9HQF9	1	Animal proteinprotein	B1	A0A1D6L7G2	1	Plant protein	B3	A0A1D6L7G2	1	Plant protein	D1	A0A4X1UTG4	1	Animal proteinprotein	D2	A0A4X1UYQ5	1	Animal proteinprotein
A0A1D6L7F8	Plant protein	A1	A0A3P9HEX9	1	Animal proteinprotein	B2	A0A3P9HQH7	1	Animal proteinprotein	B1	A0A1D6L7G3	1	Plant protein	B3	A0A1D6L7G3	1	Plant protein	D1	A0A4X1UTY9	1	Animal proteinprotein	D2	A0A4X1UZT4	1	Animal proteinprotein
A0A1D6L7F9	Plant protein	A1	A0A3P9HF56	1	Animal proteinprotein	B2	A0A3P9HRH5	1	Animal proteinprotein	B1	A0A1D6L7G5	1	Plant protein	B3	A0A1D6L7G4	1	Plant protein	D1	A0A4X1UUJ2	1	Animal proteinprotein	D2	A0A4X1V1W6	1	Animal proteinprotein
A0A1D6L7G0	Plant protein	A1	A0A3P9HFD7	1	Animal proteinprotein	B2	A0A3P9HRV4	1	Animal proteinprotein	B1	A0A1D6L7G6	1	Plant protein	B3	A0A1D6L7G5	1	Plant protein	D1	A0A4X1UUM2	1	Animal proteinprotein	D2	A0A5G2QQE9	1	Animal proteinprotein
A0A1D6L7G1	Plant protein	A1	A0A3P9HFH5	1	Animal proteinprotein	B2	A0A3P9HRX4	1	Animal proteinprotein	B1	A0A1D6L7G7	1	Plant protein	B3	A0A1D6L7G6	1	Plant protein	D1	A0A4X1UX46	1	Animal proteinprotein	D2	A0A5G2QZ02	1	Animal proteinprotein
A0A1D6L7G2	Plant protein	A1	A0A3P9HJM7	1	Animal proteinprotein	B2	A0A3P9HSE9	1	Animal proteinprotein	B1	A0A1D6L7H0	1	Plant protein	B3	A0A1D6L7G7	1	Plant protein	D1	A0A4X1UY99	1	Animal proteinprotein	D2	A0A5G2R8G7	1	Animal proteinprotein
A0A1D6L7G3	Plant protein	A1	A0A3P9HP06	1	Animal proteinprotein	B2	A0A3P9HSS2	1	Animal proteinprotein	B1	A0A1D6MW10	1	Plant protein	B3	A0A1D6L7H0	1	Plant protein	D1	A0A4X1VR57	1	Animal proteinprotein	D2	A0A5G2RKA4	1	Animal proteinprotein
A0A1D6L7G4	Plant protein	A1	A0A3P9HP82	1	Animal proteinprotein	B2	A0A3P9HT14	1	Animal proteinprotein	B1	A0A1I9W676	1	High-quality protein	B3	A0A1D6MW10	1	Plant protein	D1	A0A4X1VWM2	1	Animal proteinprotein	D2	A4GWV4	1	Animal proteinprotein
A0A1D6L7G5	Plant protein	A1	A0A3P9HP85	1	Animal proteinprotein	B2	A0A3P9I3R9	1	Animal proteinprotein	B1	A0A1P7ZH65	1	High-quality protein	B3	A0A1P7ZH65	1	High-quality protein	D1	A0A5G2Q717	1	Animal proteinprotein	D2	A6QPA6	1	Animal proteinprotein
A0A1D6L7G6	Plant protein	A1	A0A3P9HP89	1	Animal proteinprotein	B2	A0A3P9I465	1	Animal proteinprotein	B1	A0A219VGK3	1	High-quality protein	B3	A0A219VGK3	1	High-quality protein	D1	A0A5G2Q7R0	1	Animal proteinprotein	D2	A8R0Q7	1	Animal proteinprotein
A0A1D6L7G7	Plant protein	A1	A0A3P9HQF9	1	Animal proteinprotein	B2	A0A3P9I637	1	Animal proteinprotein	B1	A0A286QYA2	1	High-quality protein	B3	A0A286ZI93	1	Animal proteinprotein	D1	A0A5G2QD63	1	Animal proteinprotein	D2	B1PF34	1	Animal proteinprotein
A0A1D6L7H0	Plant protein	A1	A0A3P9HQH7	1	Animal proteinprotein	B2	A0A3P9I663	1	Animal proteinprotein	B1	A0A286ZI93	1	Animal proteinprotein	B3	A0A286ZKW9	1	Animal proteinprotein	D1	A0A5G2QGJ6	1	Animal proteinprotein	D2	C4TIP2	1	Animal proteinprotein
A0A1D6MW10	Plant protein	A1	A0A3P9HZM7	1	Animal proteinprotein	B2	A0A3P9I667	1	Animal proteinprotein	B1	A0A286ZKW9	1	Animal proteinprotein	B3	A0A286ZLN3	1	Animal proteinprotein	D1	A0A5G2QLS7	1	Animal proteinprotein	D2	E1BKW7	1	Animal proteinprotein
A0A1I9W676	High-quality protein	A1	A0A3P9I1J4	1	Animal proteinprotein	B2	A0A3P9IBP3	1	Animal proteinprotein	B1	A0A286ZLN3	1	Animal proteinprotein	B3	A0A286ZNH9	1	Animal proteinprotein	D1	A0A5G2QMS9	1	Animal proteinprotein	D2	E1BMH2	1	Animal proteinprotein
A0A1L5J2F4	Animal proteinprotein	A1	A0A3P9I465	1	Animal proteinprotein	B2	A0A3P9ICA5	1	Animal proteinprotein	B1	A0A286ZNH9	1	Animal proteinprotein	B3	A0A286ZRE1	1	Animal proteinprotein	D1	A0A5G2QQ49	1	Animal proteinprotein	D2	E1BP01	1	Animal proteinprotein
A0A1L5J2F8	Animal proteinprotein	A1	A0A3P9I637	1	Animal proteinprotein	B2	A0A3P9ICD0	1	Animal proteinprotein	B1	A0A286ZRE1	1	Animal proteinprotein	B3	A0A286ZX69	1	Animal proteinprotein	D1	A0A5G2QS57	1	Animal proteinprotein	D2	F1MFZ5	1	Animal proteinprotein
A0A1P7ZH65	High-quality protein	A1	A0A3P9I663	1	Animal proteinprotein	B2	A0A3P9ID46	1	Animal proteinprotein	B1	A0A286ZTA8	1	Animal proteinprotein	B3	A0A287A0J2	1	Animal proteinprotein	D1	A0A5G2QT29	1	Animal proteinprotein	D2	F1MMQ6	1	Animal proteinprotein
A0A219VGK3	High-quality protein	A1	A0A3P9I667	1	Animal proteinprotein	B2	A0A3P9IJV7	1	Animal proteinprotein	B1	A0A286ZWS8	1	Animal proteinprotein	B3	A0A287A1X1	1	Animal proteinprotein	D1	A0A5G2QW87	1	Animal proteinprotein	D2	F1MTM9	1	Animal proteinprotein
A0A286QYA2	High-quality protein	A1	A0A3P9ICA5	1	Animal proteinprotein	B2	A0A3P9INU4	1	Animal proteinprotein	B1	A0A286ZX69	1	Animal proteinprotein	B3	A0A287A421	1	Animal proteinprotein	D1	A0A5G2QXG9	1	Animal proteinprotein	D2	F1MZX6	1	Animal proteinprotein
A0A286ZHY0	Animal proteinprotein	A1	A0A3P9IJV7	1	Animal proteinprotein	B2	A0A3P9IPC2	1	Animal proteinprotein	B1	A0A287A1X1	1	Animal proteinprotein	B3	A0A287A4C5	1	Animal proteinprotein	D1	A0A5G2QYZ9	1	Animal proteinprotein	D2	F1N2G0	1	Animal proteinprotein
A0A286ZI93	Animal proteinprotein	A1	A0A3P9ING1	1	Animal proteinprotein	B2	A0A3P9IZD1	1	Animal proteinprotein	B1	A0A287A2Q7	1	Animal proteinprotein	B3	A0A287A7T8	1	Animal proteinprotein	D1	A0A5G2R1K4	1	Animal proteinprotein	D2	F1S021	1	Animal proteinprotein
A0A286ZIL9	Animal proteinprotein	A1	A0A3P9INU4	1	Animal proteinprotein	B2	A0A3P9IZP7	1	Animal proteinprotein	B1	A0A287A421	1	Animal proteinprotein	B3	A0A287AAI0	1	Animal proteinprotein	D1	A0A5G2R253	1	Animal proteinprotein	D2	G3MXE8	1	Animal proteinprotein
A0A286ZKW9	Animal proteinprotein	A1	A0A3P9IPC2	1	Animal proteinprotein	B2	A0A3P9J0D7	1	Animal proteinprotein	B1	A0A287A4C5	1	Animal proteinprotein	B3	A0A287AD51	1	Animal proteinprotein	D1	A0A5G2R2Z9	1	Animal proteinprotein	D2	G3MZH3	1	Animal proteinprotein
A0A286ZLN3	Animal proteinprotein	A1	A0A3P9IR23	1	Animal proteinprotein	B2	A0A3P9J0U4	1	Animal proteinprotein	B1	A0A287AAI0	1	Animal proteinprotein	B3	A0A287ADR0	1	Animal proteinprotein	D1	A0A5G2R338	1	Animal proteinprotein	D2	H2LPP3	1	Animal proteinprotein
A0A286ZLV2	Animal proteinprotein	A1	A0A3P9IZD1	1	Animal proteinprotein	B2	A0A3P9J113	1	Animal proteinprotein	B1	A0A287AD51	1	Animal proteinprotein	B3	A0A287AFK2	1	Animal proteinprotein	D1	A0A5G2R4W0	1	Animal proteinprotein	D2	H2M1S3	1	Animal proteinprotein
A0A286ZMC0	Animal proteinprotein	A1	A0A3P9IZP7	1	Animal proteinprotein	B2	A0A3P9J3A0	1	Animal proteinprotein	B1	A0A287ADR0	1	Animal proteinprotein	B3	A0A287AHD4	1	Animal proteinprotein	D1	A0A5G2R699	1	Animal proteinprotein	D2	H2MAJ0	1	Animal proteinprotein
A0A286ZNH9	Animal proteinprotein	A1	A0A3P9J0D7	1	Animal proteinprotein	B2	A0A3P9J3C1	1	Animal proteinprotein	B1	A0A287AFK2	1	Animal proteinprotein	B3	A0A287AID2	1	Animal proteinprotein	D1	A0A5G2R7W7	1	Animal proteinprotein	D2	H2MNJ9	1	Animal proteinprotein
A0A286ZPQ1	Animal proteinprotein	A1	A0A3P9J0U4	1	Animal proteinprotein	B2	A0A3P9J6X5	1	Animal proteinprotein	B1	A0A287AID2	1	Animal proteinprotein	B3	A0A287AIU7	1	Animal proteinprotein	D1	A0A5G2RDN7	1	Animal proteinprotein	D2	H2MVY4	1	Animal proteinprotein
A0A286ZRE1	Animal proteinprotein	A1	A0A3P9J113	1	Animal proteinprotein	B2	A0A3P9J7S3	1	Animal proteinprotein	B1	A0A287AIU7	1	Animal proteinprotein	B3	A0A287AK38	1	Animal proteinprotein	D1	A0A5G2RHX8	1	Animal proteinprotein	D2	I3LDG8	1	Animal proteinprotein
A0A286ZTA8	Animal proteinprotein	A1	A0A3P9J3C1	1	Animal proteinprotein	B2	A0A3P9J7T5	1	Animal proteinprotein	B1	A0A287AK38	1	Animal proteinprotein	B3	A0A287AMI5	1	Animal proteinprotein	D1	A0A5G2RNE8	1	Animal proteinprotein	D2	K7GME7	1	Animal proteinprotein
A0A286ZVG7	Animal proteinprotein	A1	A0A3P9J7C9	1	Animal proteinprotein	B2	A0A3P9J8M9	1	Animal proteinprotein	B1	A0A287AMI5	1	Animal proteinprotein	B3	A0A287ARW1	1	Animal proteinprotein	D1	A6QPB3	1	Animal proteinprotein	D2	P02459	1	Animal proteinprotein
A0A286ZWF0	Animal proteinprotein	A1	A0A3P9J7S3	1	Animal proteinprotein	B2	A0A3P9JMU8	1	Animal proteinprotein	B1	A0A287ARW1	1	Animal proteinprotein	B3	A0A287AXI0	1	Animal proteinprotein	D1	C0HLN2	1	Animal proteinprotein	D2	P02465	1	Animal proteinprotein
A0A286ZWS8	Animal proteinprotein	A1	A0A3P9JH23	1	Animal proteinprotein	B2	A0A3P9JRE4	1	Animal proteinprotein	B1	A0A287AXI0	1	Animal proteinprotein	B3	A0A287AXP9	1	Animal proteinprotein	D1	D1H0L7	1	High-quality protein	D2	P79114	1	Animal proteinprotein
A0A286ZX69	Animal proteinprotein	A1	A0A3P9JMU8	1	Animal proteinprotein	B2	A0A3P9K0B1	1	Animal proteinprotein	B1	A0A287AXU0	1	Animal proteinprotein	B3	A0A287B1R0	1	Animal proteinprotein	D1	D5KRL1	1	Animal proteinprotein	D2	Q05K05	1	Animal proteinprotein
A0A286ZXV9	Animal proteinprotein	A1	A0A3P9JRR3	1	Animal proteinprotein	B2	A0A3P9K3J6	1	Animal proteinprotein	B1	A0A287B5M9	1	Animal proteinprotein	B3	A0A287B5M9	1	Animal proteinprotein	D1	E1BLS8	1	Animal proteinprotein	D2	Q05K06	1	Animal proteinprotein
A0A287A007	Animal proteinprotein	A1	A0A3P9K3S9	1	Animal proteinprotein	B2	A0A3P9K8R7	1	Animal proteinprotein	B1	A0A287B5N7	1	Animal proteinprotein	B3	A0A287B5N7	1	Animal proteinprotein	D1	F1RZU6	1	Animal proteinprotein	D2	Q05K09	1	Animal proteinprotein
A0A287A0A6	Animal proteinprotein	A1	A0A3P9K4N8	1	Animal proteinprotein	B2	A0A3P9KI69	1	Animal proteinprotein	B1	A0A287B9D2	1	Animal proteinprotein	B3	A0A287B9D2	1	Animal proteinprotein	D1	F1S422	1	Animal proteinprotein	D2	Q1LZH7	1	Animal proteinprotein
A0A287A0J2	Animal proteinprotein	A1	A0A3P9K603	1	Animal proteinprotein	B2	A0A3P9KIB5	1	Animal proteinprotein	B1	A0A287BCP0	1	Animal proteinprotein	B3	A0A287BCP0	1	Animal proteinprotein	D1	F1SDQ5	1	Animal proteinprotein	D2	Q28824	1	Animal proteinprotein
A0A287A1S6	Animal proteinprotein	A1	A0A3P9K8D0	1	Animal proteinprotein	B2	A0A3P9KIH4	1	Animal proteinprotein	B1	A0A287BDL6	1	Animal proteinprotein	B3	A0A287BDL6	1	Animal proteinprotein	D1	F1SF83	1	Animal proteinprotein	D2	Q9BE39	1	Animal proteinprotein
A0A287A1T6	Animal proteinprotein	A1	A0A3P9K8D4	1	Animal proteinprotein	B2	A0A3P9KIQ8	1	Animal proteinprotein	B1	A0A287BFF8	1	Animal proteinprotein	B3	A0A287BFF8	1	Animal proteinprotein	D1	F1SKX7	1	Animal proteinprotein	D2	Q9BE41	1	Animal proteinprotein
A0A287A1X1	Animal proteinprotein	A1	A0A3P9K8R7	1	Animal proteinprotein	B2	A0A3P9KK67	1	Animal proteinprotein	B1	A0A287BG25	1	Animal proteinprotein	B3	A0A287BG25	1	Animal proteinprotein	D1	F1SSE8	1	Animal proteinprotein	D2	Q9TV62	1	Animal proteinprotein
A0A287A2Q7	Animal proteinprotein	A1	A0A3P9KFX2	1	Animal proteinprotein	B2	A0A3P9KKG3	1	Animal proteinprotein	B1	A0A287BHG2	1	Animal proteinprotein	B3	A0A287BHG2	1	Animal proteinprotein	D1	F1SUE9	1	Animal proteinprotein	D2	V5RFJ8	1	Animal proteinprotein
A0A287A421	Animal proteinprotein	A1	A0A3P9KI69	1	Animal proteinprotein	B2	A0A3P9KKL3	1	Animal proteinprotein	B1	A0A287BHM1	1	Animal proteinprotein	B3	A0A287BHM1	1	Animal proteinprotein	D1	I3LJA8	1	Animal proteinprotein	D2	W5K3X6	1	Animal proteinprotein
A0A287A4C5	Animal proteinprotein	A1	A0A3P9KIB5	1	Animal proteinprotein	B2	A0A3P9KKS7	1	Animal proteinprotein	B1	A0A287BK05	1	Animal proteinprotein	B3	A0A287BK05	1	Animal proteinprotein	D1	I3LP72	1	Animal proteinprotein	D2	W5KH23	1	Animal proteinprotein
A0A287A7T8	Animal proteinprotein	A1	A0A3P9KIH4	1	Animal proteinprotein	B2	A0A3P9KMW7	1	Animal proteinprotein	B1	A0A287BL75	1	Animal proteinprotein	B3	A0A287BL75	1	Animal proteinprotein	D1	I3LQ84	1	Animal proteinprotein	D2	W5KIS7	1	Animal proteinprotein
A0A287AAI0	Animal proteinprotein	A1	A0A3P9KIQ8	1	Animal proteinprotein	B2	A0A3P9KR83	1	Animal proteinprotein	B1	A0A287BPM1	1	Animal proteinprotein	B3	A0A287BRY0	1	Animal proteinprotein	D1	I3LUH8	1	Animal proteinprotein	D2	W5KQH9	1	Animal proteinprotein
A0A287AD51	Animal proteinprotein	A1	A0A3P9KK67	1	Animal proteinprotein	B2	A0A3P9KRG8	1	Animal proteinprotein	B1	A0A287BRY0	1	Animal proteinprotein	B3	A0A287BTA9	1	Animal proteinprotein	D1	P23206	1	Animal proteinprotein	D2	W5L610	1	Animal proteinprotein
A0A287ADR0	Animal proteinprotein	A1	A0A3P9KKG3	1	Animal proteinprotein	B2	A0A3P9KTX2	1	Animal proteinprotein	B1	A0A288CFY3	1	Animal proteinprotein	B3	A0A288CFY3	1	Animal proteinprotein	D1	Q28083	1	Animal proteinprotein	D2	W5LDY6	1	Animal proteinprotein
A0A287AFK2	Animal proteinprotein	A1	A0A3P9KKL3	1	Animal proteinprotein	B2	A0A3P9KUD5	1	Animal proteinprotein	B1	A0A2C9F3E2	1	Animal proteinprotein	B3	A0A2C9F3E2	1	Animal proteinprotein	D1	Q9N178	1	Animal proteinprotein	D2	A0A059U3R3	2	#N/A
A0A287AFT5	Animal proteinprotein	A1	A0A3P9KKS7	1	Animal proteinprotein	B2	A0A3P9KUL7	1	Animal proteinprotein	B1	A0A2G8JAX8	1	High-quality protein	B3	A0A2G8JAX8	1	High-quality protein	D1	A0A059U3R3	2	#N/A	D2	A0A068LAH3	2	Animal proteinprotein
A0A287AH58	Animal proteinprotein	A1	A0A3P9KMW7	1	Animal proteinprotein	B2	A0A3P9KUS8	1	Animal proteinprotein	B1	A0A2G8JCM0	1	High-quality protein	B3	A0A2G8JCM0	1	High-quality protein	D1	A0A068LAH3	2	Animal proteinprotein	D2	A0A068LB92	2	Animal proteinprotein
A0A287AHD4	Animal proteinprotein	A1	A0A3P9KRR1	1	Animal proteinprotein	B2	A0A3P9KUU2	1	Animal proteinprotein	B1	A0A2G8JFL8	1	High-quality protein	B3	A0A2G8JFL8	1	High-quality protein	D1	A0A068LB92	2	Animal proteinprotein	D2	A0A068LGK3	2	Animal proteinprotein
A0A287AID2	Animal proteinprotein	A1	A0A3P9KRV1	1	Animal proteinprotein	B2	A0A3P9KV39	1	Animal proteinprotein	B1	A0A2G8JFN1	1	High-quality protein	B3	A0A2G8JFN1	1	High-quality protein	D1	A0A068LGK3	2	Animal proteinprotein	D2	A0A075ITP2	2	Animal proteinprotein
A0A287AIU7	Animal proteinprotein	A1	A0A3P9KRY1	1	Animal proteinprotein	B2	A0A3P9KWW6	1	Animal proteinprotein	B1	A0A2G8JIF9	1	High-quality protein	B3	A0A2G8JIF9	1	High-quality protein	D1	A0A075ITP2	2	Animal proteinprotein	D2	A0A075ITS1	2	Animal proteinprotein
A0A287AK38	Animal proteinprotein	A1	A0A3P9KTX2	1	Animal proteinprotein	B2	A0A3P9KX90	1	Animal proteinprotein	B1	A0A2G8JIQ6	1	High-quality protein	B3	A0A2G8JIQ6	1	High-quality protein	D1	A0A075ITS1	2	Animal proteinprotein	D2	A0A075IVJ4	2	Animal proteinprotein
A0A287AMI5	Animal proteinprotein	A1	A0A3P9KWW6	1	Animal proteinprotein	B2	A0A3P9L0L3	1	Animal proteinprotein	B1	A0A2G8JIT0	1	High-quality protein	B3	A0A2G8JIT0	1	High-quality protein	D1	A0A075IVJ4	2	Animal proteinprotein	D2	A0A075IWX8	2	Animal proteinprotein
A0A287ARW1	Animal proteinprotein	A1	A0A3P9L1X3	1	Animal proteinprotein	B2	A0A3P9L1X3	1	Animal proteinprotein	B1	A0A2G8JIT1	1	High-quality protein	B3	A0A2G8JIT1	1	High-quality protein	D1	A0A075IWX8	2	Animal proteinprotein	D2	A0A075IX13	2	Animal proteinprotein
A0A287AUX1	Animal proteinprotein	A1	A0A3P9L233	1	Animal proteinprotein	B2	A0A3P9L233	1	Animal proteinprotein	B1	A0A2G8JL57	1	High-quality protein	B3	A0A2G8JL57	1	High-quality protein	D1	A0A075IX13	2	Animal proteinprotein	D2	A0A075IX29	2	Animal proteinprotein
A0A287AX97	Animal proteinprotein	A1	A0A3P9L3Y6	1	Animal proteinprotein	B2	A0A3P9L6N2	1	Animal proteinprotein	B1	A0A2G8JPX7	1	High-quality protein	B3	A0A2G8JNG8	1	High-quality protein	D1	A0A075IX29	2	Animal proteinprotein	D2	A0A075IZJ4	2	Animal proteinprotein
A0A287AXI0	Animal proteinprotein	A1	A0A3P9L6N2	1	Animal proteinprotein	B2	A0A3P9LA36	1	Animal proteinprotein	B1	A0A2G8JQ36	1	High-quality protein	B3	A0A2G8JPX7	1	High-quality protein	D1	A0A075IZJ4	2	Animal proteinprotein	D2	A0A075IZK9	2	Animal proteinprotein
A0A287AXP9	Animal proteinprotein	A1	A0A3P9LA95	1	Animal proteinprotein	B2	A0A3P9LA60	1	Animal proteinprotein	B1	A0A2G8JQY7	1	High-quality protein	B3	A0A2G8JQ36	1	High-quality protein	D1	A0A075IZK9	2	Animal proteinprotein	D2	A0A077B3P8	2	Animal proteinprotein
A0A287AXU0	Animal proteinprotein	A1	A0A3P9LJR9	1	Animal proteinprotein	B2	A0A3P9LAQ0	1	Animal proteinprotein	B1	A0A2G8JSH9	1	High-quality protein	B3	A0A2G8JQY7	1	High-quality protein	D1	A0A0A7HI55	2	High-quality protein	D2	A0A097ZMY9	2	Animal proteinprotein
A0A287AZF2	Animal proteinprotein	A1	A0A3P9LJU0	1	Animal proteinprotein	B2	A0A3P9LJR9	1	Animal proteinprotein	B1	A0A2G8JSI0	1	High-quality protein	B3	A0A2G8JR78	1	High-quality protein	D1	A0A0D3LUJ9	2	Animal proteinprotein	D2	A0A0A7HI55	2	High-quality protein
A0A287B163	Animal proteinprotein	A1	A0A3P9LK06	1	Animal proteinprotein	B2	A0A3P9LJU0	1	Animal proteinprotein	B1	A0A2G8JZ97	1	High-quality protein	B3	A0A2G8JSI0	1	High-quality protein	D1	A0A0D3LUW4	2	Animal proteinprotein	D2	A0A0D3LUJ9	2	Animal proteinprotein
A0A287B1R0	Animal proteinprotein	A1	A0A3P9LK75	1	Animal proteinprotein	B2	A0A3P9LK06	1	Animal proteinprotein	B1	A0A2G8K2H0	1	High-quality protein	B3	A0A2G8JYM9	1	High-quality protein	D1	A0A0D5MCW6	2	Animal proteinprotein	D2	A0A0D3LUW4	2	Animal proteinprotein
A0A287B5M9	Animal proteinprotein	A1	A0A3P9LM76	1	Animal proteinprotein	B2	A0A3P9LK75	1	Animal proteinprotein	B1	A0A2G8K2H2	1	High-quality protein	B3	A0A2G8JZ97	1	High-quality protein	D1	A0A0F6Q0N3	2	Plant protein	D2	A0A0D5MCW6	2	Animal proteinprotein
A0A287B5N7	Animal proteinprotein	A1	A0A3P9LMN7	1	Animal proteinprotein	B2	A0A3P9LM76	1	Animal proteinprotein	B1	A0A2G8K2I1	1	High-quality protein	B3	A0A2G8JZE5	1	High-quality protein	D1	A0A0F6Q0N8	2	Plant protein	D2	A0A0F6Q0N3	2	Plant protein
A0A287B821	Animal proteinprotein	A1	A0A3P9LMT0	1	Animal proteinprotein	B2	A0A3P9LMN7	1	Animal proteinprotein	B1	A0A2G8K2T2	1	High-quality protein	B3	A0A2G8K2H0	1	High-quality protein	D1	A0A0F6Q0P4	2	Plant protein	D2	A0A0F6Q0N8	2	Plant protein
A0A287B9D2	Animal proteinprotein	A1	A0A3P9LNS0	1	Animal proteinprotein	B2	A0A3P9LMT0	1	Animal proteinprotein	B1	A0A2G8K2T4	1	High-quality protein	B3	A0A2G8K2H2	1	High-quality protein	D1	A0A0F6Q0P8	2	Plant protein	D2	A0A0F6Q0P4	2	Plant protein
A0A287BBE3	Animal proteinprotein	A1	A0A3P9LR03	1	Animal proteinprotein	B2	A0A3P9LR03	1	Animal proteinprotein	B1	A0A2G8K3B4	1	High-quality protein	B3	A0A2G8K2I1	1	High-quality protein	D1	A0A0F6Q0Q0	2	Plant protein	D2	A0A0F6Q0P8	2	Plant protein
A0A287BCP0	Animal proteinprotein	A1	A0A3P9LRC6	1	Animal proteinprotein	B2	A0A3P9LUP0	1	Animal proteinprotein	B1	A0A2G8K3B5	1	High-quality protein	B3	A0A2G8K2T2	1	High-quality protein	D1	A0A0F6Q0Q8	2	Plant protein	D2	A0A0F6Q0Q0	2	Plant protein
A0A287BDL6	Animal proteinprotein	A1	A0A3P9LUP0	1	Animal proteinprotein	B2	A0A3P9LX37	1	Animal proteinprotein	B1	A0A2G8K3C1	1	High-quality protein	B3	A0A2G8K2T4	1	High-quality protein	D1	A0A0F6Q0R3	2	Plant protein	D2	A0A0F6Q0Q8	2	Plant protein
A0A287BFF8	Animal proteinprotein	A1	A0A3P9LWK3	1	Animal proteinprotein	B2	A0A3P9M2I4	1	Animal proteinprotein	B1	A0A2G8K400	1	High-quality protein	B3	A0A2G8K3B4	1	High-quality protein	D1	A0A0F6Q0R7	2	Plant protein	D2	A0A0F6Q0R3	2	Plant protein
A0A287BG25	Animal proteinprotein	A1	A0A3P9M2I4	1	Animal proteinprotein	B2	A0A3P9M2S2	1	Animal proteinprotein	B1	A0A2G8K408	1	High-quality protein	B3	A0A2G8K3B5	1	High-quality protein	D1	A0A0F6Q181	2	Plant protein	D2	A0A0F6Q0R7	2	Plant protein
A0A287BG85	Animal proteinprotein	A1	A0A3P9M2S2	1	Animal proteinprotein	B2	A0A3P9M3R5	1	Animal proteinprotein	B1	A0A2G8K5R5	1	High-quality protein	B3	A0A2G8K3C1	1	High-quality protein	D1	A0A0F6Q186	2	Plant protein	D2	A0A0F6Q181	2	Plant protein
A0A287BGV6	Animal proteinprotein	A1	A0A3P9M3R5	1	Animal proteinprotein	B2	A0A3P9M601	1	Animal proteinprotein	B1	A0A2G8K838	1	High-quality protein	B3	A0A2G8K400	1	High-quality protein	D1	A0A0F6Q192	2	Plant protein	D2	A0A0F6Q186	2	Plant protein
A0A287BHG2	Animal proteinprotein	A1	A0A3P9M6D6	1	Animal proteinprotein	B2	A0A3P9M706	1	Animal proteinprotein	B1	A0A2G8KBZ3	1	High-quality protein	B3	A0A2G8K408	1	High-quality protein	D1	A0A0F6Q1B4	2	Plant protein	D2	A0A0F6Q192	2	Plant protein
A0A287BHM1	Animal proteinprotein	A1	A0A3P9M706	1	Animal proteinprotein	B2	A0A3P9M8D3	1	Animal proteinprotein	B1	A0A2G8KC19	1	High-quality protein	B3	A0A2G8K5R5	1	High-quality protein	D1	A0A0F6Q1C1	2	Plant protein	D2	A0A0F6Q1B4	2	Plant protein
A0A287BI02	Animal proteinprotein	A1	A0A3P9M9Z3	1	Animal proteinprotein	B2	A0A3P9M9Z3	1	Animal proteinprotein	B1	A0A2G8KFA1	1	High-quality protein	B3	A0A2G8K838	1	High-quality protein	D1	A0A0F6Q1C5	2	Plant protein	D2	A0A0F6Q1C1	2	Plant protein
A0A287BIN8	Animal proteinprotein	A1	A0A3P9MD56	1	Animal proteinprotein	B2	A0A3P9MCH7	1	Animal proteinprotein	B1	A0A2G8KIG1	1	High-quality protein	B3	A0A2G8KBZ3	1	High-quality protein	D1	A0A0F6Q1D0	2	Plant protein	D2	A0A0F6Q1C5	2	Plant protein
A0A287BK05	Animal proteinprotein	A1	A0A3P9MEK1	1	Animal proteinprotein	B2	A0A3P9MD56	1	Animal proteinprotein	B1	A0A2G8KJB6	1	High-quality protein	B3	A0A2G8KC19	1	High-quality protein	D1	A0A0F6Q2C4	2	Plant protein	D2	A0A0F6Q1D0	2	Plant protein
A0A287BK35	Animal proteinprotein	A1	A0A3P9MGV1	1	Animal proteinprotein	B2	A0A3P9MGV1	1	Animal proteinprotein	B1	A0A2G8KJD2	1	High-quality protein	B3	A0A2G8KFA1	1	High-quality protein	D1	A0A0F6Q2C8	2	Plant protein	D2	A0A0F6Q2C4	2	Plant protein
A0A287BL75	Animal proteinprotein	A1	A0A3P9MI84	1	Animal proteinprotein	B2	A0A3P9MI84	1	Animal proteinprotein	B1	A0A2G8KM20	1	High-quality protein	B3	A0A2G8KIG1	1	High-quality protein	D1	A0A0F6Q2F4	2	Plant protein	D2	A0A0F6Q2C8	2	Plant protein
A0A287BL81	Animal proteinprotein	A1	A0A3P9MIW6	1	Animal proteinprotein	B2	A0A3P9MIH0	1	Animal proteinprotein	B1	A0A2G8KP22	1	High-quality protein	B3	A0A2G8KIM4	1	High-quality protein	D1	A0A0F6Q2F7	2	Plant protein	D2	A0A0F6Q2F4	2	Plant protein
A0A287BLD2	Animal proteinprotein	A1	A0A3P9MLN7	1	Animal proteinprotein	B2	A0A3P9MLN7	1	Animal proteinprotein	B1	A0A2G8KQQ0	1	High-quality protein	B3	A0A2G8KJB6	1	High-quality protein	D1	A0A0F6Q2H2	2	Plant protein	D2	A0A0F6Q2F7	2	Plant protein
A0A287BLM4	Animal proteinprotein	A1	A0A3P9MLQ4	1	Animal proteinprotein	B2	A0A3P9MLQ4	1	Animal proteinprotein	B1	A0A2G8KQQ8	1	High-quality protein	B3	A0A2G8KJD2	1	High-quality protein	D1	A0A0F6Q2Q2	2	Plant protein	D2	A0A0F6Q2H2	2	Plant protein
A0A287BNB4	Animal proteinprotein	A1	A0A3P9MQ28	1	Animal proteinprotein	B2	A0A3P9MQG0	1	Animal proteinprotein	B1	A0A2G8KRK3	1	High-quality protein	B3	A0A2G8KM20	1	High-quality protein	D1	A0A0F6Q2Q7	2	Plant protein	D2	A0A0F6Q2Q2	2	Plant protein
A0A287BPF4	Animal proteinprotein	A1	A0A3P9MQG0	1	Animal proteinprotein	B2	A0A3Q1LLC7	1	Animal proteinprotein	B1	A0A2G8KRM8	1	High-quality protein	B3	A0A2G8KM66	1	High-quality protein	D1	A0A0F6Q2R7	2	Plant protein	D2	A0A0F6Q2Q7	2	Plant protein
A0A287BPM1	Animal proteinprotein	A1	A0A3Q1LG72	1	Animal proteinprotein	B2	A0A3Q1LLG5	1	Animal proteinprotein	B1	A0A2G8KSE3	1	High-quality protein	B3	A0A2G8KP22	1	High-quality protein	D1	A0A0F6Q2T4	2	Plant protein	D2	A0A0F6Q2R7	2	Plant protein
A0A287BQN5	Animal proteinprotein	A1	A0A3Q1LKJ5	1	Animal proteinprotein	B2	A0A3Q1LNH9	1	Animal proteinprotein	B1	A0A2G8KZV1	1	High-quality protein	B3	A0A2G8KQQ0	1	High-quality protein	D1	A0A0F6Q2U4	2	Plant protein	D2	A0A0F6Q2T4	2	Plant protein
A0A287BRY0	Animal proteinprotein	A1	A0A3Q1LL07	1	Animal proteinprotein	B2	A0A3Q1LNT7	1	Animal proteinprotein	B1	A0A2G8KZV3	1	High-quality protein	B3	A0A2G8KQQ8	1	High-quality protein	D1	A0A0F6Q4B1	2	Plant protein	D2	A0A0F6Q2U4	2	Plant protein
A0A287BTA9	Animal proteinprotein	A1	A0A3Q1LLC7	1	Animal proteinprotein	B2	A0A3Q1LQC6	1	Animal proteinprotein	B1	A0A2G8L590	1	High-quality protein	B3	A0A2G8KRM8	1	High-quality protein	D1	A0A0F6Q4B9	2	Plant protein	D2	A0A0F6Q4B1	2	Plant protein
A0A288CFY3	Animal proteinprotein	A1	A0A3Q1LLG5	1	Animal proteinprotein	B2	A0A3Q1LUN1	1	Animal proteinprotein	B1	A0A2G8L594	1	High-quality protein	B3	A0A2G8KSE3	1	High-quality protein	D1	A0A0F6Q4C2	2	Plant protein	D2	A0A0F6Q4B9	2	Plant protein
A0A2C9F3E2	Animal proteinprotein	A1	A0A3Q1LMB7	1	Animal proteinprotein	B2	A0A3Q1LV94	1	Animal proteinprotein	B1	A0A2G8L7Y4	1	High-quality protein	B3	A0A2G8KZV1	1	High-quality protein	D1	A0A0F6Q4D1	2	Plant protein	D2	A0A0F6Q4C2	2	Plant protein
A0A2G8JAX8	High-quality protein	A1	A0A3Q1LV94	1	Animal proteinprotein	B2	A0A3Q1LYA2	1	Animal proteinprotein	B1	A0A2G8L9C0	1	High-quality protein	B3	A0A2G8KZV3	1	High-quality protein	D1	A0A0F6Q4E0	2	Plant protein	D2	A0A0F6Q4D1	2	Plant protein
A0A2G8JCM0	High-quality protein	A1	A0A3Q1LVZ9	1	Animal proteinprotein	B2	A0A3Q1M3N4	1	Animal proteinprotein	B1	A0A2G8L9N6	1	High-quality protein	B3	A0A2G8L590	1	High-quality protein	D1	A0A0F6Q4F0	2	Plant protein	D2	A0A0F6Q4E0	2	Plant protein
A0A2G8JFL8	High-quality protein	A1	A0A3Q1LWJ2	1	Animal proteinprotein	B2	A0A3Q1M4N6	1	Animal proteinprotein	B1	A0A2G8LBW2	1	High-quality protein	B3	A0A2G8L594	1	High-quality protein	D1	A0A0G2SR30	2	Animal proteinprotein	D2	A0A0F6Q4F0	2	Plant protein
A0A2G8JFN1	High-quality protein	A1	A0A3Q1LWN6	1	Animal proteinprotein	B2	A0A3Q1M4Y0	1	Animal proteinprotein	B1	A0A2G8LC23	1	High-quality protein	B3	A0A2G8L7Y4	1	High-quality protein	D1	A0A0M3R7C5	2	Animal proteinprotein	D2	A0A0G2SR30	2	Animal proteinprotein
A0A2G8JIF9	High-quality protein	A1	A0A3Q1LYA2	1	Animal proteinprotein	B2	A0A3Q1M675	1	Animal proteinprotein	B1	A0A2G8LFX0	1	High-quality protein	B3	A0A2G8L9C0	1	High-quality protein	D1	A0A0M4FI60	2	Animal proteinprotein	D2	A0A0M3R7C5	2	Animal proteinprotein
A0A2G8JIQ6	High-quality protein	A1	A0A3Q1LYQ9	1	Animal proteinprotein	B2	A0A3Q1MBW7	1	Animal proteinprotein	B1	A0A2G8LFY6	1	High-quality protein	B3	A0A2G8L9N6	1	High-quality protein	D1	A0A0M4FJ17	2	Animal proteinprotein	D2	A0A0M4FI60	2	Animal proteinprotein
A0A2G8JIT0	High-quality protein	A1	A0A3Q1LZ74	1	Animal proteinprotein	B2	A0A3Q1MHJ7	1	Animal proteinprotein	B1	A0A2G8LG45	1	High-quality protein	B3	A0A2G8LBW2	1	High-quality protein	D1	A0A0M4G0R7	2	Animal proteinprotein	D2	A0A0M4FJ17	2	Animal proteinprotein
A0A2G8JIT1	High-quality protein	A1	A0A3Q1M3N4	1	Animal proteinprotein	B2	A0A3Q1MHV1	1	Animal proteinprotein	B1	A0A2G8LG47	1	High-quality protein	B3	A0A2G8LC23	1	High-quality protein	D1	A0A0R0GQS9	2	Plant protein	D2	A0A0M4G0R7	2	Animal proteinprotein
A0A2G8JL57	High-quality protein	A1	A0A3Q1M4N6	1	Animal proteinprotein	B2	A0A3Q1MI57	1	Animal proteinprotein	B1	A0A2G8LGC8	1	High-quality protein	B3	A0A2G8LD98	1	High-quality protein	D1	A0A140T8A9	2	Animal proteinprotein	D2	A0A0R0GQS9	2	Plant protein
A0A2G8JNA0	High-quality protein	A1	A0A3Q1M675	1	Animal proteinprotein	B2	A0A3Q1MRH5	1	Animal proteinprotein	B1	A0A2G8LHQ4	1	High-quality protein	B3	A0A2G8LFX0	1	High-quality protein	D1	A0A165R1Z8	2	Animal proteinprotein	D2	A0A140T8A9	2	Animal proteinprotein
A0A2G8JNG8	High-quality protein	A1	A0A3Q1MBW7	1	Animal proteinprotein	B2	A0A3Q1MRW2	1	Animal proteinprotein	B1	A0A2G8LJG5	1	High-quality protein	B3	A0A2G8LFY6	1	High-quality protein	D1	A0A193GN87	2	Animal proteinprotein	D2	A0A165R1Z8	2	Animal proteinprotein
A0A2G8JPX7	High-quality protein	A1	A0A3Q1MDD2	1	Animal proteinprotein	B2	A0A3Q1MU95	1	Animal proteinprotein	B1	A0A2G8LKB5	1	High-quality protein	B3	A0A2G8LG45	1	High-quality protein	D1	A0A193GNS1	2	Animal proteinprotein	D2	A0A193GN87	2	Animal proteinprotein
A0A2G8JQ36	High-quality protein	A1	A0A3Q1MG42	1	Animal proteinprotein	B2	A0A3Q1NED4	1	Animal proteinprotein	B1	A0A2G8LKB8	1	High-quality protein	B3	A0A2G8LG47	1	High-quality protein	D1	A0A193GNU2	2	Animal proteinprotein	D2	A0A193GNS1	2	Animal proteinprotein
A0A2G8JQY7	High-quality protein	A1	A0A3Q1MHJ7	1	Animal proteinprotein	B2	A0A3Q1NEH7	1	Animal proteinprotein	B1	A0A2G8LKE8	1	High-quality protein	B3	A0A2G8LGC8	1	High-quality protein	D1	A0A193GNW9	2	Animal proteinprotein	D2	A0A193GNU2	2	Animal proteinprotein
A0A2G8JR78	High-quality protein	A1	A0A3Q1MHV1	1	Animal proteinprotein	B2	A0A452DJY5	1	Animal proteinprotein	B1	A0A2G8LLA5	1	High-quality protein	B3	A0A2G8LHQ4	1	High-quality protein	D1	A0A193GPA0	2	Animal proteinprotein	D2	A0A193GNW9	2	Animal proteinprotein
A0A2G8JSH9	High-quality protein	A1	A0A3Q1MKF2	1	Animal proteinprotein	B2	A0A480F6B6	1	Animal proteinprotein	B1	A0A2G8LLL8	1	High-quality protein	B3	A0A2G8LJG5	1	High-quality protein	D1	A0A1C8Y9F6	2	Animal proteinprotein	D2	A0A193GPA0	2	Animal proteinprotein
A0A2G8JSI0	High-quality protein	A1	A0A3Q1MRH5	1	Animal proteinprotein	B2	A0A480HGP1	1	Animal proteinprotein	B1	A0A2G8LQJ5	1	High-quality protein	B3	A0A2G8LJH9	1	High-quality protein	D1	A0A1D5NZF8	2	Animal proteinprotein	D2	A0A1C8Y9F6	2	Animal proteinprotein
A0A2G8JYM9	High-quality protein	A1	A0A3Q1MRW2	1	Animal proteinprotein	B2	A0A480HS23	1	Animal proteinprotein	B1	A0A2G8LQN2	1	High-quality protein	B3	A0A2G8LKB8	1	High-quality protein	D1	A0A1D6F974	2	Plant protein	D2	A0A1D5NZF8	2	Animal proteinprotein
A0A2G8JZ97	High-quality protein	A1	A0A3Q1MS81	1	Animal proteinprotein	B2	A0A480I6I0	1	Animal proteinprotein	B1	A0A2H4Y7U9	1	Animal proteinprotein	B3	A0A2G8LKB9	1	High-quality protein	D1	A0A1D6F975	2	Plant protein	D2	A0A1D6F974	2	Plant protein
A0A2G8JZE5	High-quality protein	A1	A0A3Q1MU95	1	Animal proteinprotein	B2	A0A480IWV3	1	Animal proteinprotein	B1	A0A2I4EG83	1	Plant protein	B3	A0A2G8LKC8	1	High-quality protein	D1	A0A1D6G9W0	2	Plant protein	D2	A0A1D6F975	2	Plant protein
A0A2G8K2H0	High-quality protein	A1	A0A3Q1NEH7	1	Animal proteinprotein	B2	A0A480JVP2	1	Animal proteinprotein	B1	A0A2I4EYT2	1	Plant protein	B3	A0A2G8LKE8	1	High-quality protein	D1	A0A1D6GFQ4	2	Plant protein	D2	A0A1D6G9W0	2	Plant protein
A0A2G8K2H2	High-quality protein	A1	A0A3Q1NJP0	1	Animal proteinprotein	B2	A0A480K0C0	1	Animal proteinprotein	B1	A0A2I4F8Z8	1	Plant protein	B3	A0A2G8LLA5	1	High-quality protein	D1	A0A1D6GFQ5	2	Plant protein	D2	A0A1D6GFQ4	2	Plant protein
A0A2G8K2I1	High-quality protein	A1	A0A452DIZ9	1	Animal proteinprotein	B2	A0A480KDW5	1	Animal proteinprotein	B1	A0A2I4FV44	1	Plant protein	B3	A0A2G8LLL8	1	High-quality protein	D1	A0A1D6GFQ6	2	Plant protein	D2	A0A1D6GFQ5	2	Plant protein
A0A2G8K2T2	High-quality protein	A1	A0A452DJY5	1	Animal proteinprotein	B2	A0A480KJE9	1	Animal proteinprotein	B1	A0A2I4HVU8	1	Plant protein	B3	A0A2G8LQJ5	1	High-quality protein	D1	A0A1D6GTY0	2	Plant protein	D2	A0A1D6GFQ6	2	Plant protein
A0A2G8K2T4	High-quality protein	A1	A0A480F6B6	1	Animal proteinprotein	B2	A0A480KJV3	1	Animal proteinprotein	B1	A0A2U8URK6	1	Animal proteinprotein	B3	A0A2G8LQN2	1	High-quality protein	D1	A0A1D6GTY1	2	Plant protein	D2	A0A1D6GTY0	2	Plant protein
A0A2G8K3B4	High-quality protein	A1	A0A480HGP1	1	Animal proteinprotein	B2	A0A480L1M3	1	Animal proteinprotein	B1	A0A317YBK9	1	Plant protein	B3	A0A2H4Y7U9	1	Animal proteinprotein	D1	A0A1D6GTY3	2	Plant protein	D2	A0A1D6GTY1	2	Plant protein
A0A2G8K3B5	High-quality protein	A1	A0A480HS23	1	Animal proteinprotein	B2	A0A480LAM7	1	Animal proteinprotein	B1	A0A317YIM8	1	Plant protein	B3	A0A2I4DDL7	1	Plant protein	D1	A0A1D6GW54	2	Plant protein	D2	A0A1D6GTY3	2	Plant protein
A0A2G8K3C1	High-quality protein	A1	A0A480I6I0	1	Animal proteinprotein	B2	A0A480LFD9	1	Animal proteinprotein	B1	A0A346QRK4	1	High-quality protein	B3	A0A2I4EG83	1	Plant protein	D1	A0A1D6HG33	2	Plant protein	D2	A0A1D6GW54	2	Plant protein
A0A2G8K3V2	High-quality protein	A1	A0A480IWV3	1	Animal proteinprotein	B2	A0A480MMK8	1	Animal proteinprotein	B1	A0A3B1IC07	1	Animal proteinprotein	B3	A0A2I4EYT2	1	Plant protein	D1	A0A1D6HTB3	2	Plant protein	D2	A0A1D6HG33	2	Plant protein
A0A2G8K400	High-quality protein	A1	A0A480J5F2	1	Animal proteinprotein	B2	A0A480MUK1	1	Animal proteinprotein	B1	A0A3B1ID78	1	Animal proteinprotein	B3	A0A2I4F669	1	Plant protein	D1	A0A1D6HTB4	2	Plant protein	D2	A0A1D6HTB3	2	Plant protein
A0A2G8K408	High-quality protein	A1	A0A480KJE9	1	Animal proteinprotein	B2	A0A480NIR7	1	Animal proteinprotein	B1	A0A3B1IID5	1	Animal proteinprotein	B3	A0A2I4F8Z8	1	Plant protein	D1	A0A1D6HTB6	2	Plant protein	D2	A0A1D6HTB4	2	Plant protein
A0A2G8K5R5	High-quality protein	A1	A0A480KJV3	1	Animal proteinprotein	B2	A0A480WVV2	1	Animal proteinprotein	B1	A0A3B1IJF0	1	Animal proteinprotein	B3	A0A2I4FV44	1	Plant protein	D1	A0A1D6HTB8	2	Plant protein	D2	A0A1D6HTB6	2	Plant protein
A0A2G8K838	High-quality protein	A1	A0A480L1M3	1	Animal proteinprotein	B2	A0A480WWX3	1	Animal proteinprotein	B1	A0A3B1IMV2	1	Animal proteinprotein	B3	A0A2I4GSK7	1	Plant protein	D1	A0A1D6HTC0	2	Plant protein	D2	A0A1D6HTB8	2	Plant protein
A0A2G8KAB0	High-quality protein	A1	A0A480LAM7	1	Animal proteinprotein	B2	A0A480Y5B4	1	Animal proteinprotein	B1	A0A3B1IW23	1	Animal proteinprotein	B3	A0A2I4GSL3	1	Plant protein	D1	A0A1D6JFP2	2	Plant protein	D2	A0A1D6HTC0	2	Plant protein
A0A2G8KBZ3	High-quality protein	A1	A0A480LFD9	1	Animal proteinprotein	B2	A0A480YPV2	1	Animal proteinprotein	B1	A0A3B1J062	1	Animal proteinprotein	B3	A0A2I4GU43	1	Plant protein	D1	A0A1D6KV11	2	Plant protein	D2	A0A1D6JFP2	2	Plant protein
A0A2G8KC19	High-quality protein	A1	A0A480MJQ8	1	Animal proteinprotein	B2	A0A480YTC4	1	Animal proteinprotein	B1	A0A3B1JCQ3	1	Animal proteinprotein	B3	A0A2I4GU48	1	Plant protein	D1	A0A1D6KV12	2	Plant protein	D2	A0A1D6KV11	2	Plant protein
A0A2G8KCZ9	High-quality protein	A1	A0A480MMK8	1	Animal proteinprotein	B2	A0A481AGI7	1	Animal proteinprotein	B1	A0A3B1JHX5	1	Animal proteinprotein	B3	A0A2I4HVU8	1	Plant protein	D1	A0A1D6KYZ6	2	Plant protein	D2	A0A1D6KV12	2	Plant protein
A0A2G8KFA1	High-quality protein	A1	A0A480MUK1	1	Animal proteinprotein	B2	A0A481D355	1	Animal proteinprotein	B1	A0A3B1JTM3	1	Animal proteinprotein	B3	A0A2R9ZPY0	1	Plant protein	D1	A0A1D6KYZ7	2	Plant protein	D2	A0A1D6KYZ6	2	Plant protein
A0A2G8KIG1	High-quality protein	A1	A0A480NIR7	1	Animal proteinprotein	B2	A0A481D4G8	1	Animal proteinprotein	B1	A0A3B1JVZ6	1	Animal proteinprotein	B3	A0A2U8URK6	1	Animal proteinprotein	D1	A0A1D6KYZ8	2	Plant protein	D2	A0A1D6KYZ7	2	Plant protein
A0A2G8KIM4	High-quality protein	A1	A0A480TZ54	1	Animal proteinprotein	B2	A0A498UZ20	1	Animal proteinprotein	B1	A0A3B1JX63	1	Animal proteinprotein	B3	A0A317YBK9	1	Plant protein	D1	A0A1D6KYZ9	2	Plant protein	D2	A0A1D6KYZ8	2	Plant protein
A0A2G8KJB6	High-quality protein	A1	A0A480WVV2	1	Animal proteinprotein	B2	A0A4X1T555	1	Animal proteinprotein	B1	A0A3B1K1F5	1	Animal proteinprotein	B3	A0A317YIM6	1	Plant protein	D1	A0A1D6KZ01	2	Plant protein	D2	A0A1D6KYZ9	2	Plant protein
A0A2G8KJD2	High-quality protein	A1	A0A480XM63	1	Animal proteinprotein	B2	A0A4X1T620	1	Animal proteinprotein	B1	A0A3B1K5D4	1	Animal proteinprotein	B3	A0A317YIM8	1	Plant protein	D1	A0A1D6L7F4	2	Plant protein	D2	A0A1D6KZ01	2	Plant protein
A0A2G8KM20	High-quality protein	A1	A0A480XMF2	1	Animal proteinprotein	B2	A0A4X1T6M8	1	Animal proteinprotein	B1	A0A3B1K7J1	1	Animal proteinprotein	B3	A0A346QRK4	1	High-quality protein	D1	A0A1D6L7F5	2	Plant protein	D2	A0A1D6L7F4	2	Plant protein
A0A2G8KM66	High-quality protein	A1	A0A480Y5B4	1	Animal proteinprotein	B2	A0A4X1T6W8	1	Animal proteinprotein	B1	A0A3B1K7X5	1	Animal proteinprotein	B3	A0A3B1IC07	1	Animal proteinprotein	D1	A0A1D6L7F6	2	Plant protein	D2	A0A1D6L7F5	2	Plant protein
A0A2G8KP22	High-quality protein	A1	A0A480YFI9	1	Animal proteinprotein	B2	A0A4X1T8Y1	1	Animal proteinprotein	B1	A0A3B1K912	1	Animal proteinprotein	B3	A0A3B1ID78	1	Animal proteinprotein	D1	A0A1D6L7F7	2	Plant protein	D2	A0A1D6L7F6	2	Plant protein
A0A2G8KQQ0	High-quality protein	A1	A0A480YNA8	1	Animal proteinprotein	B2	A0A4X1T917	1	Animal proteinprotein	B1	A0A3B1KCJ6	1	Animal proteinprotein	B3	A0A3B1IGC8	1	Animal proteinprotein	D1	A0A1D6L7F8	2	Plant protein	D2	A0A1D6L7F7	2	Plant protein
A0A2G8KQQ8	High-quality protein	A1	A0A480YPV2	1	Animal proteinprotein	B2	A0A4X1T9A4	1	Animal proteinprotein	B1	A0A3B1KDR5	1	Animal proteinprotein	B3	A0A3B1IID5	1	Animal proteinprotein	D1	A0A1D6L7F9	2	Plant protein	D2	A0A1D6L7F8	2	Plant protein
A0A2G8KRK3	High-quality protein	A1	A0A481CG81	1	Animal proteinprotein	B2	A0A4X1T9H2	1	Animal proteinprotein	B1	A0A3B1KF26	1	Animal proteinprotein	B3	A0A3B1IJF0	1	Animal proteinprotein	D1	A0A1D6L7G0	2	Plant protein	D2	A0A1D6L7F9	2	Plant protein
A0A2G8KRM8	High-quality protein	A1	A0A481D355	1	Animal proteinprotein	B2	A0A4X1T9I1	1	Animal proteinprotein	B1	A0A3B1KHF0	1	Animal proteinprotein	B3	A0A3B1IMV2	1	Animal proteinprotein	D1	A0A1D6L7G1	2	Plant protein	D2	A0A1D6L7G0	2	Plant protein
A0A2G8KSE3	High-quality protein	A1	A0A481D4G8	1	Animal proteinprotein	B2	A0A4X1T9J0	1	Animal proteinprotein	B1	A0A3B3H4N4	1	Animal proteinprotein	B3	A0A3B1IP89	1	Animal proteinprotein	D1	A0A1D6L7G2	2	Plant protein	D2	A0A1D6L7G1	2	Plant protein
A0A2G8KZV1	High-quality protein	A1	A0A498UZ20	1	Animal proteinprotein	B2	A0A4X1T9L2	1	Animal proteinprotein	B1	A0A3B3H6D8	1	Animal proteinprotein	B3	A0A3B1IRB9	1	Animal proteinprotein	D1	A0A1D6L7G3	2	Plant protein	D2	A0A1D6L7G2	2	Plant protein
A0A2G8KZV3	High-quality protein	A1	A0A4X1SVC2	1	Animal proteinprotein	B2	A0A4X1TA02	1	Animal proteinprotein	B1	A0A3B3HA26	1	Animal proteinprotein	B3	A0A3B1IW23	1	Animal proteinprotein	D1	A0A1D6L7G4	2	Plant protein	D2	A0A1D6L7G3	2	Plant protein
A0A2G8L274	High-quality protein	A1	A0A4X1SVD0	1	Animal proteinprotein	B2	A0A4X1TA41	1	Animal proteinprotein	B1	A0A3B3HCB9	1	Animal proteinprotein	B3	A0A3B1IXP3	1	Animal proteinprotein	D1	A0A1D6L7G5	2	Plant protein	D2	A0A1D6L7G4	2	Plant protein
A0A2G8L590	High-quality protein	A1	A0A4X1T555	1	Animal proteinprotein	B2	A0A5G2QE84	1	Animal proteinprotein	B1	A0A3B3HEJ3	1	Animal proteinprotein	B3	A0A3B1IXX9	1	Animal proteinprotein	D1	A0A1D6L7G6	2	Plant protein	D2	A0A1D6L7G5	2	Plant protein
A0A2G8L594	High-quality protein	A1	A0A4X1T620	1	Animal proteinprotein	B2	A0A5G2QG96	1	Animal proteinprotein	B1	A0A3B3HET9	1	Animal proteinprotein	B3	A0A3B1J062	1	Animal proteinprotein	D1	A0A1D6L7G7	2	Plant protein	D2	A0A1D6L7G6	2	Plant protein
A0A2G8L7Y4	High-quality protein	A1	A0A4X1T6M8	1	Animal proteinprotein	B2	A0A5G2QUE7	1	Animal proteinprotein	B1	A0A3B3HFF1	1	Animal proteinprotein	B3	A0A3B1J3X5	1	Animal proteinprotein	D1	A0A1D6L7H0	2	Plant protein	D2	A0A1D6L7G7	2	Plant protein
A0A2G8L9C0	High-quality protein	A1	A0A4X1T6W8	1	Animal proteinprotein	B2	A0A5G2QZ02	1	Animal proteinprotein	B1	A0A3B3HFV1	1	Animal proteinprotein	B3	A0A3B1J5P0	1	Animal proteinprotein	D1	A0A1D6MW10	2	Plant protein	D2	A0A1D6L7H0	2	Plant protein
A0A2G8L9N6	High-quality protein	A1	A0A4X1T9A4	1	Animal proteinprotein	B2	A0A5G2R8G7	1	Animal proteinprotein	B1	A0A3B3HI93	1	Animal proteinprotein	B3	A0A3B1J601	1	Animal proteinprotein	D1	A0A1P7ZH65	2	High-quality protein	D2	A0A1D6MW10	2	Plant protein
A0A2G8LBW2	High-quality protein	A1	A0A4X1TLJ1	1	Animal proteinprotein	B2	A6QLD6	1	Animal proteinprotein	B1	A0A3B3HID7	1	Animal proteinprotein	B3	A0A3B1J8K0	1	Animal proteinprotein	D1	A0A219VGK3	2	High-quality protein	D2	A0A1P7ZH65	2	High-quality protein
A0A2G8LC23	High-quality protein	A1	A0A4X1TNX9	1	Animal proteinprotein	B2	A6QPB3	1	Animal proteinprotein	B1	A0A3B3HIJ9	1	Animal proteinprotein	B3	A0A3B1JCQ3	1	Animal proteinprotein	D1	A0A286QYA2	2	High-quality protein	D2	A0A219VGK3	2	High-quality protein
A0A2G8LD98	High-quality protein	A1	A0A5G2QE84	1	Animal proteinprotein	B2	B0FYX7	1	Animal proteinprotein	B1	A0A3B3HLM8	1	Animal proteinprotein	B3	A0A3B1JHX5	1	Animal proteinprotein	D1	A0A286ZI93	2	Animal proteinprotein	D2	A0A286ZHY0	2	Animal proteinprotein
A0A2G8LFX0	High-quality protein	A1	A0A5G2QHA4	1	Animal proteinprotein	B2	B0FYX8	1	Animal proteinprotein	B1	A0A3B3HQ11	1	Animal proteinprotein	B3	A0A3B1JJL5	1	Animal proteinprotein	D1	A0A286ZRE1	2	Animal proteinprotein	D2	A0A286ZI93	2	Animal proteinprotein
A0A2G8LFY6	High-quality protein	A1	A0A5G2QLS7	1	Animal proteinprotein	B2	B1PF34	1	Animal proteinprotein	B1	A0A3B3HT48	1	Animal proteinprotein	B3	A0A3B1JU63	1	Animal proteinprotein	D1	A0A286ZX69	2	Animal proteinprotein	D2	A0A286ZIL9	2	Animal proteinprotein
A0A2G8LG45	High-quality protein	A1	A0A5G2QRX0	1	Animal proteinprotein	B2	D0ETJ3	1	Animal proteinprotein	B1	A0A3B3I464	1	Animal proteinprotein	B3	A0A3B1JVZ6	1	Animal proteinprotein	D1	A0A287A0J2	2	Animal proteinprotein	D2	A0A286ZKW9	2	Animal proteinprotein
A0A2G8LG47	High-quality protein	A1	A0A5G2QZ02	1	Animal proteinprotein	B2	E1B7X9	1	Animal proteinprotein	B1	A0A3B3I543	1	Animal proteinprotein	B3	A0A3B1JX63	1	Animal proteinprotein	D1	A0A287A421	2	Animal proteinprotein	D2	A0A286ZLN3	2	Animal proteinprotein
A0A2G8LGC8	High-quality protein	A1	A0A5S6HSJ6	1	Animal proteinprotein	B2	E1BKQ6	1	Animal proteinprotein	B1	A0A3B3I5R9	1	Animal proteinprotein	B3	A0A3B1K1F5	1	Animal proteinprotein	D1	A0A287A4C5	2	Animal proteinprotein	D2	A0A286ZNH9	2	Animal proteinprotein
A0A2G8LHQ4	High-quality protein	A1	A4GWV4	1	Animal proteinprotein	B2	E1BMH2	1	Animal proteinprotein	B1	A0A3B3I6H1	1	Animal proteinprotein	B3	A0A3B1K2Z1	1	Animal proteinprotein	D1	A0A287AAI0	2	Animal proteinprotein	D2	A0A286ZRE1	2	Animal proteinprotein
A0A2G8LJG5	High-quality protein	A1	A6QLD6	1	Animal proteinprotein	B2	E1BNV1	1	Animal proteinprotein	B1	A0A3B3I7G9	1	Animal proteinprotein	B3	A0A3B1K5D4	1	Animal proteinprotein	D1	A0A287AFK2	2	Animal proteinprotein	D2	A0A286ZX69	2	Animal proteinprotein
A0A2G8LJH9	High-quality protein	A1	A6QLN6	1	Animal proteinprotein	B2	E1BP01	1	Animal proteinprotein	B1	A0A3B3IBH4	1	Animal proteinprotein	B3	A0A3B1K7F6	1	Animal proteinprotein	D1	A0A287AID2	2	Animal proteinprotein	D2	A0A287A007	2	Animal proteinprotein
A0A2G8LKB1	High-quality protein	A1	A6QPA6	1	Animal proteinprotein	B2	E1BPK6	1	Animal proteinprotein	B1	A0A3B3IKP8	1	Animal proteinprotein	B3	A0A3B1K7J1	1	Animal proteinprotein	D1	A0A287AIU7	2	Animal proteinprotein	D2	A0A287A0J2	2	Animal proteinprotein
A0A2G8LKB2	High-quality protein	A1	A6QPB3	1	Animal proteinprotein	B2	E5RSV6	1	High-quality protein	B1	A0A3B3INH6	1	Animal proteinprotein	B3	A0A3B1K7X5	1	Animal proteinprotein	D1	A0A287AK38	2	Animal proteinprotein	D2	A0A287A1X1	2	Animal proteinprotein
A0A2G8LKB5	High-quality protein	A1	A7Z019	1	Animal proteinprotein	B2	F1MDE3	1	Animal proteinprotein	B1	A0A3B3IPK8	1	Animal proteinprotein	B3	A0A3B1KCJ6	1	Animal proteinprotein	D1	A0A287AMI5	2	Animal proteinprotein	D2	A0A287A421	2	Animal proteinprotein
A0A2G8LKB8	High-quality protein	A1	A8R0Q2	1	Animal proteinprotein	B2	F1MF74	1	Animal proteinprotein	B1	A0A3G1ZIU1	1	High-quality protein	B3	A0A3B1KDR5	1	Animal proteinprotein	D1	A0A287ARW1	2	Animal proteinprotein	D2	A0A287A4C5	2	Animal proteinprotein
A0A2G8LKB9	High-quality protein	A1	A8R0Q4	1	Animal proteinprotein	B2	F1MFG9	1	Animal proteinprotein	B1	A0A3L6D939	1	Plant protein	B3	A0A3B1KF94	1	Animal proteinprotein	D1	A0A287AXI0	2	Animal proteinprotein	D2	A0A287A7T8	2	Animal proteinprotein
A0A2G8LKC8	High-quality protein	A1	A8R0Q7	1	Animal proteinprotein	B2	F1MFZ5	1	Animal proteinprotein	B1	A0A3L6DAW0	1	Plant protein	B3	A0A3B1KFG1	1	Animal proteinprotein	D1	A0A287AXP9	2	Animal proteinprotein	D2	A0A287AAI0	2	Animal proteinprotein
A0A2G8LKE8	High-quality protein	A1	B0FYX7	1	Animal proteinprotein	B2	F1MH07	1	Animal proteinprotein	B1	A0A3L6DDP4	1	Plant protein	B3	A0A3B1KHF0	1	Animal proteinprotein	D1	A0A287B1R0	2	Animal proteinprotein	D2	A0A287AD51	2	Animal proteinprotein
A0A2G8LKN9	High-quality protein	A1	B1PF34	1	Animal proteinprotein	B2	F1MJ56	1	Animal proteinprotein	B1	A0A3L6E234	1	Plant protein	B3	A0A3B1KKD5	1	Animal proteinprotein	D1	A0A287B5M9	2	Animal proteinprotein	D2	A0A287ADR0	2	Animal proteinprotein
A0A2G8LLA5	High-quality protein	A1	C4TIP1	1	Animal proteinprotein	B2	F1MMC7	1	Animal proteinprotein	B1	A0A3L6E2I2	1	Plant protein	B3	A0A3B3H4N4	1	Animal proteinprotein	D1	A0A287B5N7	2	Animal proteinprotein	D2	A0A287AFK2	2	Animal proteinprotein
A0A2G8LLL8	High-quality protein	A1	C4TIP2	1	Animal proteinprotein	B2	F1MMJ6	1	Animal proteinprotein	B1	A0A3L6E818	1	Plant protein	B3	A0A3B3H6D8	1	Animal proteinprotein	D1	A0A287B9D2	2	Animal proteinprotein	D2	A0A287AHD4	2	Animal proteinprotein
A0A2G8LQJ5	High-quality protein	A1	C4TIP3	1	Animal proteinprotein	B2	F1MNF9	1	Animal proteinprotein	B1	A0A3L6ECL9	1	Plant protein	B3	A0A3B3HA26	1	Animal proteinprotein	D1	A0A287BCP0	2	Animal proteinprotein	D2	A0A287AID2	2	Animal proteinprotein
A0A2G8LQN2	High-quality protein	A1	C6L8J0	1	Animal proteinprotein	B2	F1MQ65	1	Animal proteinprotein	B1	A0A3L6EJ88	1	Plant protein	B3	A0A3B3HCB9	1	Animal proteinprotein	D1	A0A287BDL6	2	Animal proteinprotein	D2	A0A287AIU7	2	Animal proteinprotein
A0A2H4Y7U9	Animal proteinprotein	A1	D0ETJ3	1	Animal proteinprotein	B2	F1MTM9	1	Animal proteinprotein	B1	A0A3L6EXI4	1	Plant protein	B3	A0A3B3HEJ3	1	Animal proteinprotein	D1	A0A287BG25	2	Animal proteinprotein	D2	A0A287AK38	2	Animal proteinprotein
A0A2H4ZEX8	Animal proteinprotein	A1	E1B7X9	1	Animal proteinprotein	B2	F1S285	1	Animal proteinprotein	B1	A0A3L6FC53	1	Plant protein	B3	A0A3B3HET9	1	Animal proteinprotein	D1	A0A287BHG2	2	Animal proteinprotein	D2	A0A287AMI5	2	Animal proteinprotein
A0A2I4DDL7	Plant protein	A1	E1BA80	1	Animal proteinprotein	B2	F6KPD8	1	Animal proteinprotein	B1	A0A3L6FL88	1	Plant protein	B3	A0A3B3HFF1	1	Animal proteinprotein	D1	A0A287BHM1	2	Animal proteinprotein	D2	A0A287ARW1	2	Animal proteinprotein
A0A2I4EG83	Plant protein	A1	E1BMH2	1	Animal proteinprotein	B2	F6KPD9	1	Animal proteinprotein	B1	A0A3L6G280	1	Plant protein	B3	A0A3B3HFV1	1	Animal proteinprotein	D1	A0A287BK05	2	Animal proteinprotein	D2	A0A287AXI0	2	Animal proteinprotein
A0A2I4EYT2	Plant protein	A1	E1BP01	1	Animal proteinprotein	B2	F6PRQ6	1	Animal proteinprotein	B1	A0A3N0XCV3	1	Animal proteinprotein	B3	A0A3B3HI93	1	Animal proteinprotein	D1	A0A287BL75	2	Animal proteinprotein	D2	A0A287AXP9	2	Animal proteinprotein
A0A2I4F669	Plant protein	A1	E1BP87	1	Animal proteinprotein	B2	G3MWR8	1	Animal proteinprotein	B1	A0A3N0XFV6	1	Animal proteinprotein	B3	A0A3B3HID7	1	Animal proteinprotein	D1	A0A287BRY0	2	Animal proteinprotein	D2	A0A287AXU0	2	Animal proteinprotein
A0A2I4F8Z8	Plant protein	A1	E1BPK6	1	Animal proteinprotein	B2	G3MXH1	1	Animal proteinprotein	B1	A0A3N0XG86	1	Animal proteinprotein	B3	A0A3B3HIJ9	1	Animal proteinprotein	D1	A0A287BTA9	2	Animal proteinprotein	D2	A0A287AZF2	2	Animal proteinprotein
A0A2I4FV44	Plant protein	A1	E1BPX8	1	Animal proteinprotein	B2	H2L4B8	1	Animal proteinprotein	B1	A0A3N0XHY0	1	Animal proteinprotein	B3	A0A3B3HLM8	1	Animal proteinprotein	D1	A0A288CFY3	2	Animal proteinprotein	D2	A0A287B1R0	2	Animal proteinprotein
A0A2I4GSK7	Plant protein	A1	E1BVL8	1	Animal proteinprotein	B2	H2L6J0	1	Animal proteinprotein	B1	A0A3N0XJ01	1	Animal proteinprotein	B3	A0A3B3HLV8	1	Animal proteinprotein	D1	A0A2C9F3E2	2	Animal proteinprotein	D2	A0A287B5M9	2	Animal proteinprotein
A0A2I4GSL3	Plant protein	A1	F1MDE3	1	Animal proteinprotein	B2	H2L8C2	1	Animal proteinprotein	B1	A0A3N0XM33	1	Animal proteinprotein	B3	A0A3B3HQ11	1	Animal proteinprotein	D1	A0A2G8JAX8	2	High-quality protein	D2	A0A287B5N7	2	Animal proteinprotein
A0A2I4GU43	Plant protein	A1	F1MF74	1	Animal proteinprotein	B2	H2LNL0	1	Animal proteinprotein	B1	A0A3N0XN86	1	Animal proteinprotein	B3	A0A3B3HT48	1	Animal proteinprotein	D1	A0A2G8JCM0	2	High-quality protein	D2	A0A287B9D2	2	Animal proteinprotein
A0A2I4GU48	Plant protein	A1	F1MFG9	1	Animal proteinprotein	B2	H2LT64	1	Animal proteinprotein	B1	A0A3N0XXZ6	1	Animal proteinprotein	B3	A0A3B3HZF4	1	Animal proteinprotein	D1	A0A2G8JFL8	2	High-quality protein	D2	A0A287BCP0	2	Animal proteinprotein
A0A2I4HVU8	Plant protein	A1	F1MFZ5	1	Animal proteinprotein	B2	H2LVM9	1	Animal proteinprotein	B1	A0A3N0Y047	1	Animal proteinprotein	B3	A0A3B3I464	1	Animal proteinprotein	D1	A0A2G8JFN1	2	High-quality protein	D2	A0A287BDL6	2	Animal proteinprotein
A0A2R9ZPY0	Plant protein	A1	F1MH07	1	Animal proteinprotein	B2	H2LVN3	1	Animal proteinprotein	B1	A0A3N0Y0C4	1	Animal proteinprotein	B3	A0A3B3I543	1	Animal proteinprotein	D1	A0A2G8JIF9	2	High-quality protein	D2	A0A287BFF8	2	Animal proteinprotein
A0A2U8URK6	Animal proteinprotein	A1	F1MM07	1	Animal proteinprotein	B2	H2LW91	1	Animal proteinprotein	B1	A0A3N0Y292	1	Animal proteinprotein	B3	A0A3B3I5R9	1	Animal proteinprotein	D1	A0A2G8JIQ6	2	High-quality protein	D2	A0A287BG25	2	Animal proteinprotein
A0A317YBK9	Plant protein	A1	F1MMC7	1	Animal proteinprotein	B2	H2LYC7	1	Animal proteinprotein	B1	A0A3N0Y7M3	1	Animal proteinprotein	B3	A0A3B3I6H1	1	Animal proteinprotein	D1	A0A2G8JIT0	2	High-quality protein	D2	A0A287BHG2	2	Animal proteinprotein
A0A317YIM6	Plant protein	A1	F1MMJ6	1	Animal proteinprotein	B2	H2LZF3	1	Animal proteinprotein	B1	A0A3N0Y8Y4	1	Animal proteinprotein	B3	A0A3B3I6P7	1	Animal proteinprotein	D1	A0A2G8JIT1	2	High-quality protein	D2	A0A287BHM1	2	Animal proteinprotein
A0A317YIM8	Plant protein	A1	F1MQ37	1	Animal proteinprotein	B2	H2LZM7	1	Animal proteinprotein	B1	A0A3N0YD35	1	Animal proteinprotein	B3	A0A3B3I7G9	1	Animal proteinprotein	D1	A0A2G8JL57	2	High-quality protein	D2	A0A287BIN8	2	Animal proteinprotein
A0A346QRK4	High-quality protein	A1	F1MQ65	1	Animal proteinprotein	B2	H2M014	1	Animal proteinprotein	B1	A0A3N0YD63	1	Animal proteinprotein	B3	A0A3B3I923	1	Animal proteinprotein	D1	A0A2G8JNG8	2	High-quality protein	D2	A0A287BK05	2	Animal proteinprotein
A0A3B1IC07	Animal proteinprotein	A1	F1MRC2	1	Animal proteinprotein	B2	H2M1D8	1	Animal proteinprotein	B1	A0A3N0YDZ5	1	Animal proteinprotein	B3	A0A3B3IBH4	1	Animal proteinprotein	D1	A0A2G8JPX7	2	High-quality protein	D2	A0A287BL75	2	Animal proteinprotein
A0A3B1ID78	Animal proteinprotein	A1	F1MTM9	1	Animal proteinprotein	B2	H2M6S2	1	Animal proteinprotein	B1	A0A3N0YEB9	1	Animal proteinprotein	B3	A0A3B3IK70	1	Animal proteinprotein	D1	A0A2G8JQ36	2	High-quality protein	D2	A0A287BNB4	2	Animal proteinprotein
A0A3B1IEH2	Animal proteinprotein	A1	F1MYM9	1	Animal proteinprotein	B2	H2M8P0	1	Animal proteinprotein	B1	A0A3N0YW64	1	Animal proteinprotein	B3	A0A3B3IKP8	1	Animal proteinprotein	D1	A0A2G8JQY7	2	High-quality protein	D2	A0A287BRY0	2	Animal proteinprotein
A0A3B1IGC8	Animal proteinprotein	A1	F1MZX6	1	Animal proteinprotein	B2	H2M8P1	1	Animal proteinprotein	B1	A0A3N0Z1J0	1	Animal proteinprotein	B3	A0A3B3IL63	1	Animal proteinprotein	D1	A0A2G8JR78	2	High-quality protein	D2	A0A287BTA9	2	Animal proteinprotein
A0A3B1IGS3	Animal proteinprotein	A1	F1N2G0	1	Animal proteinprotein	B2	H2M9L2	1	Animal proteinprotein	B1	A0A3N0Z1J7	1	Animal proteinprotein	B3	A0A3B3INH6	1	Animal proteinprotein	D1	A0A2G8JSI0	2	High-quality protein	D2	A0A288CFY3	2	Animal proteinprotein
A0A3B1II19	Animal proteinprotein	A1	F1N775	1	Animal proteinprotein	B2	H2MAJ0	1	Animal proteinprotein	B1	A0A3N0Z377	1	Animal proteinprotein	B3	A0A3B3IPK8	1	Animal proteinprotein	D1	A0A2G8JYM9	2	High-quality protein	D2	A0A2C9F3E2	2	Animal proteinprotein
A0A3B1IID5	Animal proteinprotein	A1	F1RQI0	1	Animal proteinprotein	B2	H2MCI8	1	Animal proteinprotein	B1	A0A3N0Z3G2	1	Animal proteinprotein	B3	A0A3L6D939	1	Plant protein	D1	A0A2G8JZ97	2	High-quality protein	D2	A0A2G8JAX8	2	High-quality protein
A0A3B1IJF0	Animal proteinprotein	A1	F1RXI3	1	Animal proteinprotein	B2	H2MJD1	1	Animal proteinprotein	B1	A0A3N0Z5J7	1	Animal proteinprotein	B3	A0A3L6DAW0	1	Plant protein	D1	A0A2G8JZE5	2	High-quality protein	D2	A0A2G8JCM0	2	High-quality protein
A0A3B1IJW6	Animal proteinprotein	A1	F1S285	1	Animal proteinprotein	B2	H2MJL0	1	Animal proteinprotein	B1	A0A3N0Z6B2	1	Animal proteinprotein	B3	A0A3L6DDP4	1	Plant protein	D1	A0A2G8K2H0	2	High-quality protein	D2	A0A2G8JFL8	2	High-quality protein
A0A3B1IMV2	Animal proteinprotein	A1	F6KPD8	1	Animal proteinprotein	B2	H2MS45	1	Animal proteinprotein	B1	A0A3N0Z6R3	1	Animal proteinprotein	B3	A0A3L6DM39	1	Plant protein	D1	A0A2G8K2H2	2	High-quality protein	D2	A0A2G8JFN1	2	High-quality protein
A0A3B1IP89	Animal proteinprotein	A1	F6KPD9	1	Animal proteinprotein	B2	H2MSB1	1	Animal proteinprotein	B1	A0A3N0Z7D3	1	Animal proteinprotein	B3	A0A3L6E234	1	Plant protein	D1	A0A2G8K2I1	2	High-quality protein	D2	A0A2G8JIF9	2	High-quality protein
A0A3B1IRB9	Animal proteinprotein	A1	F6PRQ6	1	Animal proteinprotein	B2	H2MVL8	1	Animal proteinprotein	B1	A0A3N0Z7F3	1	Animal proteinprotein	B3	A0A3L6E2I2	1	Plant protein	D1	A0A2G8K2T2	2	High-quality protein	D2	A0A2G8JIQ6	2	High-quality protein
A0A3B1IVM8	Animal proteinprotein	A1	G0YU48	1	Animal proteinprotein	B2	H2MVM1	1	Animal proteinprotein	B1	A0A3N0Z9J6	1	Animal proteinprotein	B3	A0A3L6E7H4	1	Plant protein	D1	A0A2G8K2T4	2	High-quality protein	D2	A0A2G8JIT0	2	High-quality protein
A0A3B1IW23	Animal proteinprotein	A1	G0YU49	1	Animal proteinprotein	B2	H2MVU3	1	Animal proteinprotein	B1	A0A3P6RC37	1	Animal proteinprotein	B3	A0A3L6E818	1	Plant protein	D1	A0A2G8K3B4	2	High-quality protein	D2	A0A2G8JIT1	2	High-quality protein
A0A3B1IX76	Animal proteinprotein	A1	G0YU50	1	Animal proteinprotein	B2	H2MVY4	1	Animal proteinprotein	B1	A0A3P6SP29	1	Animal proteinprotein	B3	A0A3L6E9P2	1	Plant protein	D1	A0A2G8K3B5	2	High-quality protein	D2	A0A2G8JL57	2	High-quality protein
A0A3B1IXP3	Animal proteinprotein	A1	G3MWR8	1	Animal proteinprotein	B2	H2MWT6	1	Animal proteinprotein	B1	A0A3P7L9J6	1	Animal proteinprotein	B3	A0A3L6ECL9	1	Plant protein	D1	A0A2G8K3C1	2	High-quality protein	D2	A0A2G8JNG8	2	High-quality protein
A0A3B1IXX9	Animal proteinprotein	A1	G3MXH1	1	Animal proteinprotein	B2	H2MYK4	1	Animal proteinprotein	B1	A0A3P7L9T4	1	Animal proteinprotein	B3	A0A3L6EJ88	1	Plant protein	D1	A0A2G8K3V2	2	High-quality protein	D2	A0A2G8JPX7	2	High-quality protein
A0A3B1J062	Animal proteinprotein	A1	G3MZU4	1	Animal proteinprotein	B2	K7GT00	1	Animal proteinprotein	B1	A0A3P7LFR4	1	Animal proteinprotein	B3	A0A3L6EXI4	1	Plant protein	D1	A0A2G8K400	2	High-quality protein	D2	A0A2G8JQ36	2	High-quality protein
A0A3B1J270	Animal proteinprotein	A1	H2L4V6	1	Animal proteinprotein	B2	P10568	1	Animal proteinprotein	B1	A0A3P7LJW7	1	Animal proteinprotein	B3	A0A3L6FC53	1	Plant protein	D1	A0A2G8K408	2	High-quality protein	D2	A0A2G8JQY7	2	High-quality protein
A0A3B1J335	Animal proteinprotein	A1	H2L596	1	Animal proteinprotein	B2	Q0III9	1	Animal proteinprotein	B1	A0A3P7LMA2	1	Animal proteinprotein	B3	A0A3L6FL88	1	Plant protein	D1	A0A2G8K5R5	2	High-quality protein	D2	A0A2G8JR78	2	High-quality protein
A0A3B1J3J5	Animal proteinprotein	A1	H2L8C2	1	Animal proteinprotein	B2	Q0VD56	1	Animal proteinprotein	B1	A0A3P7LQX7	1	Animal proteinprotein	B3	A0A3L6FZA4	1	Plant protein	D1	A0A2G8K838	2	High-quality protein	D2	A0A2G8JSI0	2	High-quality protein
A0A3B1J3X5	Animal proteinprotein	A1	H2LPP3	1	Animal proteinprotein	B2	Q17R10	1	Animal proteinprotein	B1	A0A3P7LVD9	1	Animal proteinprotein	B3	A0A3L6G280	1	Plant protein	D1	A0A2G8KBZ3	2	High-quality protein	D2	A0A2G8JYM9	2	High-quality protein
A0A3B1J4P9	Animal proteinprotein	A1	H2LSX8	1	Animal proteinprotein	B2	Q17R14	1	Animal proteinprotein	B1	A0A3P7LYV3	1	Animal proteinprotein	B3	A0A3N0XCV3	1	Animal proteinprotein	D1	A0A2G8KC19	2	High-quality protein	D2	A0A2G8JZ97	2	High-quality protein
A0A3B1J4Q6	Animal proteinprotein	A1	H2LTT3	1	Animal proteinprotein	B2	Q27966	1	Animal proteinprotein	B1	A0A3P7M8R5	1	Animal proteinprotein	B3	A0A3N0XFV6	1	Animal proteinprotein	D1	A0A2G8KFA1	2	High-quality protein	D2	A0A2G8JZE5	2	High-quality protein
A0A3B1J5B6	Animal proteinprotein	A1	H2LVM9	1	Animal proteinprotein	B2	Q29122	1	Animal proteinprotein	B1	A0A3P7NGR8	1	Animal proteinprotein	B3	A0A3N0XG86	1	Animal proteinprotein	D1	A0A2G8KIG1	2	High-quality protein	D2	A0A2G8K2H0	2	High-quality protein
A0A3B1J5P0	Animal proteinprotein	A1	H2LVN3	1	Animal proteinprotein	B2	Q3B7N2	1	Animal proteinprotein	B1	A0A3P7P495	1	Animal proteinprotein	B3	A0A3N0XHW0	1	Animal proteinprotein	D1	A0A2G8KIM4	2	High-quality protein	D2	A0A2G8K2H2	2	High-quality protein
A0A3B1J601	Animal proteinprotein	A1	H2LW91	1	Animal proteinprotein	B2	Q3ZC55	1	Animal proteinprotein	B1	A0A3P7PY50	1	Animal proteinprotein	B3	A0A3N0XHY0	1	Animal proteinprotein	D1	A0A2G8KJB6	2	High-quality protein	D2	A0A2G8K2I1	2	High-quality protein
A0A3B1J8K0	Animal proteinprotein	A1	H2LYC7	1	Animal proteinprotein	B2	Q863B3	1	Animal proteinprotein	B1	A0A3P7Q6V3	1	Animal proteinprotein	B3	A0A3N0XJ01	1	Animal proteinprotein	D1	A0A2G8KJD2	2	High-quality protein	D2	A0A2G8K2T2	2	High-quality protein
A0A3B1J9D6	Animal proteinprotein	A1	H2LZF3	1	Animal proteinprotein	B2	Q98UI9	1	Animal proteinprotein	B1	A0A3P7R0D2	1	Animal proteinprotein	B3	A0A3N0XM33	1	Animal proteinprotein	D1	A0A2G8KM20	2	High-quality protein	D2	A0A2G8K2T4	2	High-quality protein
A0A3B1JAI4	Animal proteinprotein	A1	H2LZM7	1	Animal proteinprotein	B2	W5K347	1	Animal proteinprotein	B1	A0A3P7R1X7	1	Animal proteinprotein	B3	A0A3N0XN86	1	Animal proteinprotein	D1	A0A2G8KM66	2	High-quality protein	D2	A0A2G8K3B4	2	High-quality protein
A0A3B1JC81	Animal proteinprotein	A1	H2M014	1	Animal proteinprotein	B2	W5KE17	1	Animal proteinprotein	B1	A0A3P9GY45	1	Animal proteinprotein	B3	A0A3N0XXZ6	1	Animal proteinprotein	D1	A0A2G8KP22	2	High-quality protein	D2	A0A2G8K3B5	2	High-quality protein
A0A3B1JCQ3	Animal proteinprotein	A1	H2M1D8	1	Animal proteinprotein	B2	W5KF69	1	Animal proteinprotein	B1	A0A3P9GYE1	1	Animal proteinprotein	B3	A0A3N0Y047	1	Animal proteinprotein	D1	A0A2G8KQQ0	2	High-quality protein	D2	A0A2G8K3C1	2	High-quality protein
A0A3B1JEG6	Animal proteinprotein	A1	H2M5J0	1	Animal proteinprotein	B2	W5KHE9	1	Animal proteinprotein	B1	A0A3P9GZ70	1	Animal proteinprotein	B3	A0A3N0Y0C4	1	Animal proteinprotein	D1	A0A2G8KQQ8	2	High-quality protein	D2	A0A2G8K400	2	High-quality protein
A0A3B1JEW6	Animal proteinprotein	A1	H2M6S2	1	Animal proteinprotein	B2	W5KHH7	1	Animal proteinprotein	B1	A0A3P9GZR8	1	Animal proteinprotein	B3	A0A3N0Y292	1	Animal proteinprotein	D1	A0A2G8KRM8	2	High-quality protein	D2	A0A2G8K408	2	High-quality protein
A0A3B1JHX5	Animal proteinprotein	A1	H2M8P0	1	Animal proteinprotein	B2	W5KQV9	1	Animal proteinprotein	B1	A0A3P9H0F0	1	Animal proteinprotein	B3	A0A3N0Y7M3	1	Animal proteinprotein	D1	A0A2G8KSE3	2	High-quality protein	D2	A0A2G8K5R5	2	High-quality protein
A0A3B1JIM8	Animal proteinprotein	A1	H2M8P1	1	Animal proteinprotein	B2	W5KRC6	1	Animal proteinprotein	B1	A0A3P9H373	1	Animal proteinprotein	B3	A0A3N0Y8Y4	1	Animal proteinprotein	D1	A0A2G8KZV1	2	High-quality protein	D2	A0A2G8K838	2	High-quality protein
A0A3B1JJB9	Animal proteinprotein	A1	H2M9L2	1	Animal proteinprotein	B2	W5KSZ4	1	Animal proteinprotein	B1	A0A3P9H596	1	Animal proteinprotein	B3	A0A3N0YD35	1	Animal proteinprotein	D1	A0A2G8KZV3	2	High-quality protein	D2	A0A2G8KBZ3	2	High-quality protein
A0A3B1JJK9	Animal proteinprotein	A1	H2MC40	1	Animal proteinprotein	B2	W5KTY7	1	Animal proteinprotein	B1	A0A3P9H5M5	1	Animal proteinprotein	B3	A0A3N0YD63	1	Animal proteinprotein	D1	A0A2G8L274	2	High-quality protein	D2	A0A2G8KC19	2	High-quality protein
A0A3B1JJL5	Animal proteinprotein	A1	H2MCI8	1	Animal proteinprotein	B2	W5KUT4	1	Animal proteinprotein	B1	A0A3P9H5W3	1	Animal proteinprotein	B3	A0A3N0YDZ5	1	Animal proteinprotein	D1	A0A2G8L590	2	High-quality protein	D2	A0A2G8KFA1	2	High-quality protein
A0A3B1JJX4	Animal proteinprotein	A1	H2MDC8	1	Animal proteinprotein	B2	W5KVG3	1	Animal proteinprotein	B1	A0A3P9HIW1	1	Animal proteinprotein	B3	A0A3N0YEB9	1	Animal proteinprotein	D1	A0A2G8L7Y4	2	High-quality protein	D2	A0A2G8KIG1	2	High-quality protein
A0A3B1JTM3	Animal proteinprotein	A1	H2MEG8	1	Animal proteinprotein	B2	W5KWM2	1	Animal proteinprotein	B1	A0A3P9HIY9	1	Animal proteinprotein	B3	A0A3N0YIT1	1	Animal proteinprotein	D1	A0A2G8L9C0	2	High-quality protein	D2	A0A2G8KIM4	2	High-quality protein
A0A3B1JU63	Animal proteinprotein	A1	H2MJD1	1	Animal proteinprotein	B2	W5KZ57	1	Animal proteinprotein	B1	A0A3P9HJ98	1	Animal proteinprotein	B3	A0A3N0YW64	1	Animal proteinprotein	D1	A0A2G8L9N6	2	High-quality protein	D2	A0A2G8KJB6	2	High-quality protein
A0A3B1JVZ6	Animal proteinprotein	A1	H2MJL0	1	Animal proteinprotein	B2	W5L9R1	1	Animal proteinprotein	B1	A0A3P9HJH2	1	Animal proteinprotein	B3	A0A3N0YX59	1	Animal proteinprotein	D1	A0A2G8LBW2	2	High-quality protein	D2	A0A2G8KJD2	2	High-quality protein
A0A3B1JX63	Animal proteinprotein	A1	H2MLX5	1	Animal proteinprotein	B2	W5L9T8	1	Animal proteinprotein	B1	A0A3P9HVM6	1	Animal proteinprotein	B3	A0A3N0Z1J0	1	Animal proteinprotein	D1	A0A2G8LC23	2	High-quality protein	D2	A0A2G8KM20	2	High-quality protein
A0A3B1JYC2	Animal proteinprotein	A1	H2MNJ9	1	Animal proteinprotein	B2	W5LB00	1	Animal proteinprotein	B1	A0A3P9HZS2	1	Animal proteinprotein	B3	A0A3N0Z1J7	1	Animal proteinprotein	D1	A0A2G8LD98	2	High-quality protein	D2	A0A2G8KM66	2	High-quality protein
A0A3B1K1E4	Animal proteinprotein	A1	H2MNK5	1	Animal proteinprotein	B2	W5LBX3	1	Animal proteinprotein	B1	A0A3P9I1K8	1	Animal proteinprotein	B3	A0A3N0Z1Y6	1	Animal proteinprotein	D1	A0A2G8LFX0	2	High-quality protein	D2	A0A2G8KP22	2	High-quality protein
A0A3B1K1F5	Animal proteinprotein	A1	H2MS45	1	Animal proteinprotein	B2	W5LCV8	1	Animal proteinprotein	B1	A0A3P9I3I6	1	Animal proteinprotein	B3	A0A3N0Z377	1	Animal proteinprotein	D1	A0A2G8LFY6	2	High-quality protein	D2	A0A2G8KQQ0	2	High-quality protein
A0A3B1K1J6	Animal proteinprotein	A1	H2MSB1	1	Animal proteinprotein	B2	W5LDS9	1	Animal proteinprotein	B1	A0A3P9I4B9	1	Animal proteinprotein	B3	A0A3N0Z3G2	1	Animal proteinprotein	D1	A0A2G8LG45	2	High-quality protein	D2	A0A2G8KQQ8	2	High-quality protein
A0A3B1K2Z1	Animal proteinprotein	A1	H2MVL8	1	Animal proteinprotein	B2	W5LDY4	1	Animal proteinprotein	B1	A0A3P9I4D8	1	Animal proteinprotein	B3	A0A3N0Z5J7	1	Animal proteinprotein	D1	A0A2G8LG47	2	High-quality protein	D2	A0A2G8KRM8	2	High-quality protein
A0A3B1K307	Animal proteinprotein	A1	H2MVM1	1	Animal proteinprotein	B2	W5LM35	1	Animal proteinprotein	B1	A0A3P9I4U7	1	Animal proteinprotein	B3	A0A3N0Z6B2	1	Animal proteinprotein	D1	A0A2G8LGC8	2	High-quality protein	D2	A0A2G8KSE3	2	High-quality protein
A0A3B1K3T4	Animal proteinprotein	A1	H2MVU3	1	Animal proteinprotein	B2	W5LQQ3	1	Animal proteinprotein	B1	A0A3P9I9G9	1	Animal proteinprotein	B3	A0A3N0Z6R3	1	Animal proteinprotein	D1	A0A2G8LHQ4	2	High-quality protein	D2	A0A2G8KZV1	2	High-quality protein
A0A3B1K4E8	Animal proteinprotein	A1	H2MWT6	1	Animal proteinprotein	B2	A0A1L5J2F4	2	Animal proteinprotein	B1	A0A3P9I9I7	1	Animal proteinprotein	B3	A0A3N0Z7D3	1	Animal proteinprotein	D1	A0A2G8LJG5	2	High-quality protein	D2	A0A2G8KZV3	2	High-quality protein
A0A3B1K593	Animal proteinprotein	A1	I3LJA8	1	Animal proteinprotein	B2	A0A1L5J2F8	2	Animal proteinprotein	B1	A0A3P9I9M6	1	Animal proteinprotein	B3	A0A3N0Z7F3	1	Animal proteinprotein	D1	A0A2G8LJH9	2	High-quality protein	D2	A0A2G8L274	2	High-quality protein
A0A3B1K5D4	Animal proteinprotein	A1	I3LUH8	1	Animal proteinprotein	B2	A0A286ZVG7	2	Animal proteinprotein	B1	A0A3P9IAQ1	1	Animal proteinprotein	B3	A0A3N0Z9J6	1	Animal proteinprotein	D1	A0A2G8LKB8	2	High-quality protein	D2	A0A2G8L590	2	High-quality protein
A0A3B1K7F6	Animal proteinprotein	A1	K7GT00	1	Animal proteinprotein	B2	A0A287A0A6	2	Animal proteinprotein	B1	A0A3P9IBP3	1	Animal proteinprotein	B3	A0A3P6RC37	1	Animal proteinprotein	D1	A0A2G8LKB9	2	High-quality protein	D2	A0A2G8L594	2	High-quality protein
A0A3B1K7J1	Animal proteinprotein	A1	P10568	1	Animal proteinprotein	B2	A0A287BK35	2	Animal proteinprotein	B1	A0A3P9IE74	1	Animal proteinprotein	B3	A0A3P6SP29	1	Animal proteinprotein	D1	A0A2G8LKC8	2	High-quality protein	D2	A0A2G8L7Y4	2	High-quality protein
A0A3B1K7P2	Animal proteinprotein	A1	P11607	1	Animal proteinprotein	B2	A0A2G8KCZ9	2	High-quality protein	B1	A0A3P9IJD9	1	Animal proteinprotein	B3	A0A3P6SVQ9	1	Animal proteinprotein	D1	A0A2G8LKE8	2	High-quality protein	D2	A0A2G8L9C0	2	High-quality protein
A0A3B1K7X5	Animal proteinprotein	A1	P18946	1	Animal proteinprotein	B2	A0A3B1IEH2	2	Animal proteinprotein	B1	A0A3P9IJT7	1	Animal proteinprotein	B3	A0A3P6T6A1	1	Animal proteinprotein	D1	A0A2G8LLA5	2	High-quality protein	D2	A0A2G8L9N6	2	High-quality protein
A0A3B1K912	Animal proteinprotein	A1	P53710	1	Animal proteinprotein	B2	A0A3B1IX76	2	Animal proteinprotein	B1	A0A3P9IK02	1	Animal proteinprotein	B3	A0A3P6UC55	1	Animal proteinprotein	D1	A0A2G8LLL8	2	High-quality protein	D2	A0A2G8LBW2	2	High-quality protein
A0A3B1KBV9	Animal proteinprotein	A1	P79293	1	Animal proteinprotein	B2	A0A3B1J3J5	2	Animal proteinprotein	B1	A0A3P9ILA0	1	Animal proteinprotein	B3	A0A3P7L9J6	1	Animal proteinprotein	D1	A0A2G8LQJ5	2	High-quality protein	D2	A0A2G8LC23	2	High-quality protein
A0A3B1KCJ6	Animal proteinprotein	A1	Q05K05	1	Animal proteinprotein	B2	A0A3B1JIM8	2	Animal proteinprotein	B1	A0A3P9IU86	1	Animal proteinprotein	B3	A0A3P7L9T4	1	Animal proteinprotein	D1	A0A2H4Y7U9	2	Animal proteinprotein	D2	A0A2G8LD98	2	High-quality protein
A0A3B1KD92	Animal proteinprotein	A1	Q05K06	1	Animal proteinprotein	B2	A0A3B1K7P2	2	Animal proteinprotein	B1	A0A3P9IUE8	1	Animal proteinprotein	B3	A0A3P7LFR4	1	Animal proteinprotein	D1	A0A2I4DDL7	2	Plant protein	D2	A0A2G8LFX0	2	High-quality protein
A0A3B1KDR5	Animal proteinprotein	A1	Q05K07	1	Animal proteinprotein	B2	A0A3B3H8A6	2	Animal proteinprotein	B1	A0A3P9IUQ2	1	Animal proteinprotein	B3	A0A3P7LGX6	1	Animal proteinprotein	D1	A0A2I4EG83	2	Plant protein	D2	A0A2G8LFY6	2	High-quality protein
A0A3B1KEL4	Animal proteinprotein	A1	Q05K08	1	Animal proteinprotein	B2	A0A3B3HAM5	2	Animal proteinprotein	B1	A0A3P9IWY3	1	Animal proteinprotein	B3	A0A3P7LIE6	1	Animal proteinprotein	D1	A0A2I4EYT2	2	Plant protein	D2	A0A2G8LG45	2	High-quality protein
A0A3B1KEQ7	Animal proteinprotein	A1	Q05K09	1	Animal proteinprotein	B2	A0A3B3HAP1	2	Animal proteinprotein	B1	A0A3P9J1I0	1	Animal proteinprotein	B3	A0A3P7LJW7	1	Animal proteinprotein	D1	A0A2I4F669	2	Plant protein	D2	A0A2G8LG47	2	High-quality protein
A0A3B1KF26	Animal proteinprotein	A1	Q05K10	1	Animal proteinprotein	B2	A0A3B3HEE4	2	Animal proteinprotein	B1	A0A3P9J1L6	1	Animal proteinprotein	B3	A0A3P7LMA2	1	Animal proteinprotein	D1	A0A2I4F8Z8	2	Plant protein	D2	A0A2G8LGC8	2	High-quality protein
A0A3B1KF94	Animal proteinprotein	A1	Q05K11	1	Animal proteinprotein	B2	A0A3B3HMX5	2	Animal proteinprotein	B1	A0A3P9J3D7	1	Animal proteinprotein	B3	A0A3P7LQX7	1	Animal proteinprotein	D1	A0A2I4FV44	2	Plant protein	D2	A0A2G8LHQ4	2	High-quality protein
A0A3B1KFG1	Animal proteinprotein	A1	Q05K12	1	Animal proteinprotein	B2	A0A3B3HZU0	2	Animal proteinprotein	B1	A0A3P9JFG7	1	Animal proteinprotein	B3	A0A3P7LVD9	1	Animal proteinprotein	D1	A0A2I4GSK7	2	Plant protein	D2	A0A2G8LJG5	2	High-quality protein
A0A3B1KGX4	Animal proteinprotein	A1	Q08E36	1	Animal proteinprotein	B2	A0A3B3I036	2	Animal proteinprotein	B1	A0A3P9JM99	1	Animal proteinprotein	B3	A0A3P7LYV3	1	Animal proteinprotein	D1	A0A2I4GSL3	2	Plant protein	D2	A0A2G8LJH9	2	High-quality protein
A0A3B1KHF0	Animal proteinprotein	A1	Q17R10	1	Animal proteinprotein	B2	A0A3B3IDP8	2	Animal proteinprotein	B1	A0A3P9JRE4	1	Animal proteinprotein	B3	A0A3P7M156	1	Animal proteinprotein	D1	A0A2I4GU43	2	Plant protein	D2	A0A2G8LKB8	2	High-quality protein
A0A3B1KKD5	Animal proteinprotein	A1	Q27966	1	Animal proteinprotein	B2	A0A3B3IKK4	2	Animal proteinprotein	B1	A0A3P9JSR3	1	Animal proteinprotein	B3	A0A3P7M1H0	1	Animal proteinprotein	D1	A0A2I4GU48	2	Plant protein	D2	A0A2G8LKC8	2	High-quality protein
A0A3B3H2U9	Animal proteinprotein	A1	Q27991	1	Animal proteinprotein	B2	A0A3B3IMQ3	2	Animal proteinprotein	B1	A0A3P9JVH8	1	Animal proteinprotein	B3	A0A3P7M8R5	1	Animal proteinprotein	D1	A0A2I4HVU8	2	Plant protein	D2	A0A2G8LKE8	2	High-quality protein
A0A3B3H3G0	Animal proteinprotein	A1	Q29122	1	Animal proteinprotein	B2	A0A3N0XFJ8	2	Animal proteinprotein	B1	A0A3P9K0G8	1	Animal proteinprotein	B3	A0A3P7NGR8	1	Animal proteinprotein	D1	A0A2R9ZPY0	2	Plant protein	D2	A0A2G8LLA5	2	High-quality protein
A0A3B3H4N4	Animal proteinprotein	A1	Q59IP3	1	Animal proteinprotein	B2	A0A3N0XHS1	2	Animal proteinprotein	B1	A0A3P9K0N6	1	Animal proteinprotein	B3	A0A3P7NYJ9	1	Animal proteinprotein	D1	A0A2U8URK6	2	Animal proteinprotein	D2	A0A2G8LLL8	2	High-quality protein
A0A3B3H6D8	Animal proteinprotein	A1	Q6SNT2	1	Animal proteinprotein	B2	A0A3N0XHV0	2	Animal proteinprotein	B1	A0A3P9K2G4	1	Animal proteinprotein	B3	A0A3P7P495	1	Animal proteinprotein	D1	A0A317YBK9	2	Plant protein	D2	A0A2G8LQJ5	2	High-quality protein
A0A3B3H6N5	Animal proteinprotein	A1	Q9BE39	1	Animal proteinprotein	B2	A0A3N0XHW1	2	Animal proteinprotein	B1	A0A3P9K2N8	1	Animal proteinprotein	B3	A0A3P7PY50	1	Animal proteinprotein	D1	A0A317YIM6	2	Plant protein	D2	A0A2G8LQN2	2	High-quality protein
A0A3B3H7B9	Animal proteinprotein	A1	Q9BE40	1	Animal proteinprotein	B2	A0A3N0XI98	2	Animal proteinprotein	B1	A0A3P9K3J6	1	Animal proteinprotein	B3	A0A3P7Q6V3	1	Animal proteinprotein	D1	A0A317YIM8	2	Plant protein	D2	A0A2H4Y7U9	2	Animal proteinprotein
A0A3B3H8A6	Animal proteinprotein	A1	Q9BE41	1	Animal proteinprotein	B2	A0A3N0XIS5	2	Animal proteinprotein	B1	A0A3P9K9Z6	1	Animal proteinprotein	B3	A0A3P7QF05	1	Animal proteinprotein	D1	A0A346QRK4	2	High-quality protein	D2	A0A2I4DDL7	2	Plant protein
A0A3B3H970	Animal proteinprotein	A1	Q9TTA5	1	Animal proteinprotein	B2	A0A3N0XIW8	2	Animal proteinprotein	B1	A0A3P9KBZ5	1	Animal proteinprotein	B3	A0A3P7R0D2	1	Animal proteinprotein	D1	A0A3B1IC07	2	Animal proteinprotein	D2	A0A2I4EG83	2	Plant protein
A0A3B3HA26	Animal proteinprotein	A1	Q9TV61	1	Animal proteinprotein	B2	A0A3N0XJ52	2	Animal proteinprotein	B1	A0A3P9KCI4	1	Animal proteinprotein	B3	A0A3P7R1X7	1	Animal proteinprotein	D1	A0A3B1ID78	2	Animal proteinprotein	D2	A0A2I4EYT2	2	Plant protein
A0A3B3HAM5	Animal proteinprotein	A1	Q9TV62	1	Animal proteinprotein	B2	A0A3N0XJI9	2	Animal proteinprotein	B1	A0A3P9KED2	1	Animal proteinprotein	B3	A0A3P9GY45	1	Animal proteinprotein	D1	A0A3B1IGC8	2	Animal proteinprotein	D2	A0A2I4F669	2	Plant protein
A0A3B3HAP1	Animal proteinprotein	A1	Q9TV63	1	Animal proteinprotein	B2	A0A3N0XKG0	2	Animal proteinprotein	B1	A0A3P9KF15	1	Animal proteinprotein	B3	A0A3P9GYE1	1	Animal proteinprotein	D1	A0A3B1IID5	2	Animal proteinprotein	D2	A0A2I4F8Z8	2	Plant protein
A0A3B3HCB9	Animal proteinprotein	A1	V5RFJ8	1	Animal proteinprotein	B2	A0A3N0XKI8	2	Animal proteinprotein	B1	A0A3P9KG21	1	Animal proteinprotein	B3	A0A3P9GZ70	1	Animal proteinprotein	D1	A0A3B1IJF0	2	Animal proteinprotein	D2	A0A2I4FV44	2	Plant protein
A0A3B3HEE4	Animal proteinprotein	A1	W5K347	1	Animal proteinprotein	B2	A0A3N0XKJ2	2	Animal proteinprotein	B1	A0A3P9KRF8	1	Animal proteinprotein	B3	A0A3P9GZR8	1	Animal proteinprotein	D1	A0A3B1IMV2	2	Animal proteinprotein	D2	A0A2I4GSK7	2	Plant protein
A0A3B3HEJ3	Animal proteinprotein	A1	W5K3X6	1	Animal proteinprotein	B2	A0A3N0XKL1	2	Animal proteinprotein	B1	A0A3P9KRI4	1	Animal proteinprotein	B3	A0A3P9H0R9	1	Animal proteinprotein	D1	A0A3B1IP89	2	Animal proteinprotein	D2	A0A2I4GU43	2	Plant protein
A0A3B3HET9	Animal proteinprotein	A1	W5K5X8	1	Animal proteinprotein	B2	A0A3N0XKY8	2	Animal proteinprotein	B1	A0A3P9L9T1	1	Animal proteinprotein	B3	A0A3P9H0T3	1	Animal proteinprotein	D1	A0A3B1IRB9	2	Animal proteinprotein	D2	A0A2I4GU48	2	Plant protein
A0A3B3HFF1	Animal proteinprotein	A1	W5KE17	1	Animal proteinprotein	B2	A0A3N0XLG3	2	Animal proteinprotein	B1	A0A3P9L9Y7	1	Animal proteinprotein	B3	A0A3P9H2D3	1	Animal proteinprotein	D1	A0A3B1IW23	2	Animal proteinprotein	D2	A0A2I4HVU8	2	Plant protein
A0A3B3HFV1	Animal proteinprotein	A1	W5KHE9	1	Animal proteinprotein	B2	A0A3N0XNG3	2	Animal proteinprotein	B1	A0A3P9LAQ0	1	Animal proteinprotein	B3	A0A3P9H373	1	Animal proteinprotein	D1	A0A3B1IXP3	2	Animal proteinprotein	D2	A0A2R9ZPY0	2	Plant protein
A0A3B3HI93	Animal proteinprotein	A1	W5KHH7	1	Animal proteinprotein	B2	A0A3N0XQR8	2	Animal proteinprotein	B1	A0A3P9LER2	1	Animal proteinprotein	B3	A0A3P9H596	1	Animal proteinprotein	D1	A0A3B1IXX9	2	Animal proteinprotein	D2	A0A2U8URK6	2	Animal proteinprotein
A0A3B3HID7	Animal proteinprotein	A1	W5KRM2	1	Animal proteinprotein	B2	A0A3N0XSR5	2	Animal proteinprotein	B1	A0A3P9LFI1	1	Animal proteinprotein	B3	A0A3P9H5M5	1	Animal proteinprotein	D1	A0A3B1J062	2	Animal proteinprotein	D2	A0A317YBK9	2	Plant protein
A0A3B3HIJ9	Animal proteinprotein	A1	W5KRR2	1	Animal proteinprotein	B2	A0A3N0XY41	2	Animal proteinprotein	B1	A0A3P9LJX4	1	Animal proteinprotein	B3	A0A3P9H5W3	1	Animal proteinprotein	D1	A0A3B1J3X5	2	Animal proteinprotein	D2	A0A317YIM8	2	Plant protein
A0A3B3HIX4	Animal proteinprotein	A1	W5KS62	1	Animal proteinprotein	B2	A0A3N0Y088	2	Animal proteinprotein	B1	A0A3P9LPQ0	1	Animal proteinprotein	B3	A0A3P9HG84	1	Animal proteinprotein	D1	A0A3B1J5P0	2	Animal proteinprotein	D2	A0A346QRK4	2	High-quality protein
A0A3B3HLM8	Animal proteinprotein	A1	W5KSZ4	1	Animal proteinprotein	B2	A0A3N0Y690	2	Animal proteinprotein	B1	A0A3P9LR76	1	Animal proteinprotein	B3	A0A3P9HIW1	1	Animal proteinprotein	D1	A0A3B1J601	2	Animal proteinprotein	D2	A0A3B1IC07	2	Animal proteinprotein
A0A3B3HLV8	Animal proteinprotein	A1	W5KTY7	1	Animal proteinprotein	B2	A0A3N0Y6I2	2	Animal proteinprotein	B1	A0A3P9LU12	1	Animal proteinprotein	B3	A0A3P9HIY9	1	Animal proteinprotein	D1	A0A3B1J8K0	2	Animal proteinprotein	D2	A0A3B1ID78	2	Animal proteinprotein
A0A3B3HM46	Animal proteinprotein	A1	W5KUT4	1	Animal proteinprotein	B2	A0A3N0Y764	2	Animal proteinprotein	B1	A0A3P9LUS8	1	Animal proteinprotein	B3	A0A3P9HJ98	1	Animal proteinprotein	D1	A0A3B1JAI4	2	Animal proteinprotein	D2	A0A3B1IGC8	2	Animal proteinprotein
A0A3B3HMX5	Animal proteinprotein	A1	W5KVG3	1	Animal proteinprotein	B2	A0A3N0YEM7	2	Animal proteinprotein	B1	A0A3P9LXS2	1	Animal proteinprotein	B3	A0A3P9HJH2	1	Animal proteinprotein	D1	A0A3B1JCQ3	2	Animal proteinprotein	D2	A0A3B1IID5	2	Animal proteinprotein
A0A3B3HPD8	Animal proteinprotein	A1	W5KZ57	1	Animal proteinprotein	B2	A0A3N0YF07	2	Animal proteinprotein	B1	A0A3P9LY66	1	Animal proteinprotein	B3	A0A3P9HNS4	1	Animal proteinprotein	D1	A0A3B1JEW6	2	Animal proteinprotein	D2	A0A3B1IJF0	2	Animal proteinprotein
A0A3B3HQ11	Animal proteinprotein	A1	W5L0R5	1	Animal proteinprotein	B2	A0A3N0YFS2	2	Animal proteinprotein	B1	A0A3P9M4C2	1	Animal proteinprotein	B3	A0A3P9HVM6	1	Animal proteinprotein	D1	A0A3B1JHX5	2	Animal proteinprotein	D2	A0A3B1IMV2	2	Animal proteinprotein
A0A3B3HQR1	Animal proteinprotein	A1	W5L7C8	1	Animal proteinprotein	B2	A0A3N0YIW8	2	Animal proteinprotein	B1	A0A3P9M827	1	Animal proteinprotein	B3	A0A3P9HZS2	1	Animal proteinprotein	D1	A0A3B1JJL5	2	Animal proteinprotein	D2	A0A3B1IP89	2	Animal proteinprotein
A0A3B3HT48	Animal proteinprotein	A1	W5L9T8	1	Animal proteinprotein	B2	A0A3N0YSU8	2	Animal proteinprotein	B1	A0A3P9M8G5	1	Animal proteinprotein	B3	A0A3P9I1K8	1	Animal proteinprotein	D1	A0A3B1JU63	2	Animal proteinprotein	D2	A0A3B1IW23	2	Animal proteinprotein
A0A3B3HTH7	Animal proteinprotein	A1	W5LB00	1	Animal proteinprotein	B2	A0A3N0YT64	2	Animal proteinprotein	B1	A0A3P9M8K5	1	Animal proteinprotein	B3	A0A3P9I1L4	1	Animal proteinprotein	D1	A0A3B1JVZ6	2	Animal proteinprotein	D2	A0A3B1IXX9	2	Animal proteinprotein
A0A3B3HTQ5	Animal proteinprotein	A1	W5LBX3	1	Animal proteinprotein	B2	A0A3N0YTC6	2	Animal proteinprotein	B1	A0A3P9M8Q1	1	Animal proteinprotein	B3	A0A3P9I1N3	1	Animal proteinprotein	D1	A0A3B1JX63	2	Animal proteinprotein	D2	A0A3B1J062	2	Animal proteinprotein
A0A3B3HUE6	Animal proteinprotein	A1	W5LCV8	1	Animal proteinprotein	B2	A0A3N0YW05	2	Animal proteinprotein	B1	A0A3P9M8S2	1	Animal proteinprotein	B3	A0A3P9I3I6	1	Animal proteinprotein	D1	A0A3B1K1F5	2	Animal proteinprotein	D2	A0A3B1J335	2	Animal proteinprotein
A0A3B3HW84	Animal proteinprotein	A1	W5LDS9	1	Animal proteinprotein	B2	A0A3N0YWR5	2	Animal proteinprotein	B1	A0A3P9MAG8	1	Animal proteinprotein	B3	A0A3P9I4B9	1	Animal proteinprotein	D1	A0A3B1K2Z1	2	Animal proteinprotein	D2	A0A3B1J5P0	2	Animal proteinprotein
A0A3B3HZF4	Animal proteinprotein	A1	W5LDY2	1	Animal proteinprotein	B2	A0A3N0YWR8	2	Animal proteinprotein	B1	A0A3P9MEU8	1	Animal proteinprotein	B3	A0A3P9I4D8	1	Animal proteinprotein	D1	A0A3B1K307	2	Animal proteinprotein	D2	A0A3B1J601	2	Animal proteinprotein
A0A3B3HZQ0	Animal proteinprotein	A1	W5LDY4	1	Animal proteinprotein	B2	A0A3N0YX33	2	Animal proteinprotein	B1	A0A3P9MI93	1	Animal proteinprotein	B3	A0A3P9I4U7	1	Animal proteinprotein	D1	A0A3B1K3T4	2	Animal proteinprotein	D2	A0A3B1J8K0	2	Animal proteinprotein
A0A3B3HZU0	Animal proteinprotein	A1	W5LI11	1	Animal proteinprotein	B2	A0A3N0YXI3	2	Animal proteinprotein	B1	A0A3P9MIB8	1	Animal proteinprotein	B3	A0A3P9I9G9	1	Animal proteinprotein	D1	A0A3B1K5D4	2	Animal proteinprotein	D2	A0A3B1JCQ3	2	Animal proteinprotein
A0A3B3I036	Animal proteinprotein	A1	W5LM35	1	Animal proteinprotein	B2	A0A3N0Z4Z6	2	Animal proteinprotein	B1	A0A3P9MIG1	1	Animal proteinprotein	B3	A0A3P9I9I7	1	Animal proteinprotein	D1	A0A3B1K7F6	2	Animal proteinprotein	D2	A0A3B1JEW6	2	Animal proteinprotein
A0A3B3I464	Animal proteinprotein	A1	W5LQQ3	1	Animal proteinprotein	B2	A0A3N0Z632	2	Animal proteinprotein	B1	A0A3P9MIT3	1	Animal proteinprotein	B3	A0A3P9I9M6	1	Animal proteinprotein	D1	A0A3B1K7J1	2	Animal proteinprotein	D2	A0A3B1JHX5	2	Animal proteinprotein
A0A3B3I543	Animal proteinprotein	A1	W5LSP6	1	Animal proteinprotein	B2	A0A3N0Z6X2	2	Animal proteinprotein	B1	A0A3P9MLI7	1	Animal proteinprotein	B3	A0A3P9IAQ1	1	Animal proteinprotein	D1	A0A3B1K7X5	2	Animal proteinprotein	D2	A0A3B1JJB9	2	Animal proteinprotein
A0A3B3I5R9	Animal proteinprotein	A1	A0A059U3R3	2	#N/A	B2	A0A3N0Z7A1	2	Animal proteinprotein	B1	A0A3Q1LFZ6	1	Animal proteinprotein	B3	A0A3P9IBP3	1	Animal proteinprotein	D1	A0A3B1K912	2	Animal proteinprotein	D2	A0A3B1JJL5	2	Animal proteinprotein
A0A3B3I6H1	Animal proteinprotein	A1	A0A068LAH3	2	Animal proteinprotein	B2	A0A3N0Z8L0	2	Animal proteinprotein	B1	A0A3Q1LNB7	1	Animal proteinprotein	B3	A0A3P9IE74	1	Animal proteinprotein	D1	A0A3B1KCJ6	2	Animal proteinprotein	D2	A0A3B1JVZ6	2	Animal proteinprotein
A0A3B3I6P7	Animal proteinprotein	A1	A0A068LB92	2	Animal proteinprotein	B2	A0A3N0Z9M1	2	Animal proteinprotein	B1	A0A3Q1LNZ3	1	Animal proteinprotein	B3	A0A3P9II03	1	Animal proteinprotein	D1	A0A3B1KDR5	2	Animal proteinprotein	D2	A0A3B1JX63	2	Animal proteinprotein
A0A3B3I7G9	Animal proteinprotein	A1	A0A068LGK3	2	Animal proteinprotein	B2	A0A3N0ZA05	2	Animal proteinprotein	B1	A0A3Q1LPQ6	1	Animal proteinprotein	B3	A0A3P9IJD9	1	Animal proteinprotein	D1	A0A3B1KEQ7	2	Animal proteinprotein	D2	A0A3B1K1F5	2	Animal proteinprotein
A0A3B3I923	Animal proteinprotein	A1	A0A075ITP2	2	Animal proteinprotein	B2	A0A3P9H147	2	Animal proteinprotein	B1	A0A3Q1LQX6	1	Animal proteinprotein	B3	A0A3P9IJT7	1	Animal proteinprotein	D1	A0A3B1KF94	2	Animal proteinprotein	D2	A0A3B1K5D4	2	Animal proteinprotein
A0A3B3I987	Animal proteinprotein	A1	A0A075ITS1	2	Animal proteinprotein	B2	A0A3P9H5K0	2	Animal proteinprotein	B1	A0A3Q1LSJ3	1	Animal proteinprotein	B3	A0A3P9IK02	1	Animal proteinprotein	D1	A0A3B1KFG1	2	Animal proteinprotein	D2	A0A3B1K7F6	2	Animal proteinprotein
A0A3B3IAX7	Animal proteinprotein	A1	A0A075IVJ4	2	Animal proteinprotein	B2	A0A3P9H6J9	2	Animal proteinprotein	B1	A0A3Q1LTA6	1	Animal proteinprotein	B3	A0A3P9ILA0	1	Animal proteinprotein	D1	A0A3B1KHF0	2	Animal proteinprotein	D2	A0A3B1K7J1	2	Animal proteinprotein
A0A3B3IBH4	Animal proteinprotein	A1	A0A075IWX8	2	Animal proteinprotein	B2	A0A3P9HDJ6	2	Animal proteinprotein	B1	A0A3Q1LXF9	1	Animal proteinprotein	B3	A0A3P9IRF0	1	Animal proteinprotein	D1	A0A3B1KKD5	2	Animal proteinprotein	D2	A0A3B1K7X5	2	Animal proteinprotein
A0A3B3IDP8	Animal proteinprotein	A1	A0A075IX13	2	Animal proteinprotein	B2	A0A3P9HND3	2	Animal proteinprotein	B1	A0A3Q1LY20	1	Animal proteinprotein	B3	A0A3P9IU86	1	Animal proteinprotein	D1	A0A3B3H4N4	2	Animal proteinprotein	D2	A0A3B1KCJ6	2	Animal proteinprotein
A0A3B3IE01	Animal proteinprotein	A1	A0A075IX29	2	Animal proteinprotein	B2	A0A3P9HP06	2	Animal proteinprotein	B1	A0A3Q1M165	1	Animal proteinprotein	B3	A0A3P9IUE8	1	Animal proteinprotein	D1	A0A3B3H6D8	2	Animal proteinprotein	D2	A0A3B1KDR5	2	Animal proteinprotein
A0A3B3IE12	Animal proteinprotein	A1	A0A075IZJ4	2	Animal proteinprotein	B2	A0A3P9HP82	2	Animal proteinprotein	B1	A0A3Q1M1V8	1	Animal proteinprotein	B3	A0A3P9IUQ2	1	Animal proteinprotein	D1	A0A3B3H7B9	2	Animal proteinprotein	D2	A0A3B1KEQ7	2	Animal proteinprotein
A0A3B3IEF5	Animal proteinprotein	A1	A0A075IZK9	2	Animal proteinprotein	B2	A0A3P9HP85	2	Animal proteinprotein	B1	A0A3Q1M3F4	1	Animal proteinprotein	B3	A0A3P9IV11	1	Animal proteinprotein	D1	A0A3B3HA26	2	Animal proteinprotein	D2	A0A3B1KF26	2	Animal proteinprotein
A0A3B3II16	Animal proteinprotein	A1	A0A077B3P8	2	Animal proteinprotein	B2	A0A3P9HP89	2	Animal proteinprotein	B1	A0A3Q1M430	1	Animal proteinprotein	B3	A0A3P9IWY3	1	Animal proteinprotein	D1	A0A3B3HCB9	2	Animal proteinprotein	D2	A0A3B1KF94	2	Animal proteinprotein
A0A3B3II28	Animal proteinprotein	A1	A0A097ZMY1	2	Animal proteinprotein	B2	A0A3P9HZM7	2	Animal proteinprotein	B1	A0A3Q1M4Q0	1	Animal proteinprotein	B3	A0A3P9J137	1	Animal proteinprotein	D1	A0A3B3HEJ3	2	Animal proteinprotein	D2	A0A3B1KHF0	2	Animal proteinprotein
A0A3B3IK70	Animal proteinprotein	A1	A0A097ZMY9	2	Animal proteinprotein	B2	A0A3P9I1J4	2	Animal proteinprotein	B1	A0A3Q1M5C0	1	Animal proteinprotein	B3	A0A3P9J1I0	1	Animal proteinprotein	D1	A0A3B3HET9	2	Animal proteinprotein	D2	A0A3B3H4N4	2	Animal proteinprotein
A0A3B3IKG8	Animal proteinprotein	A1	A0A0A7HI55	2	High-quality protein	B2	A0A3P9IMR6	2	Animal proteinprotein	B1	A0A3Q1M5U9	1	Animal proteinprotein	B3	A0A3P9J1L6	1	Animal proteinprotein	D1	A0A3B3HFF1	2	Animal proteinprotein	D2	A0A3B3H6D8	2	Animal proteinprotein
A0A3B3IKK4	Animal proteinprotein	A1	A0A0D3LUJ9	2	Animal proteinprotein	B2	A0A3P9IN20	2	Animal proteinprotein	B1	A0A3Q1M7F0	1	Animal proteinprotein	B3	A0A3P9J3D7	1	Animal proteinprotein	D1	A0A3B3HFV1	2	Animal proteinprotein	D2	A0A3B3HA26	2	Animal proteinprotein
A0A3B3IKP8	Animal proteinprotein	A1	A0A0D3LUW4	2	Animal proteinprotein	B2	A0A3P9ING1	2	Animal proteinprotein	B1	A0A3Q1MBD4	1	Animal proteinprotein	B3	A0A3P9J3E2	1	Animal proteinprotein	D1	A0A3B3HI93	2	Animal proteinprotein	D2	A0A3B3HCB9	2	Animal proteinprotein
A0A3B3IKZ9	Animal proteinprotein	A1	A0A0D5MCW6	2	Animal proteinprotein	B2	A0A3P9IUF9	2	Animal proteinprotein	B1	A0A3Q1MDB1	1	Animal proteinprotein	B3	A0A3P9J6N0	1	Animal proteinprotein	D1	A0A3B3HID7	2	Animal proteinprotein	D2	A0A3B3HEJ3	2	Animal proteinprotein
A0A3B3IL63	Animal proteinprotein	A1	A0A0F6Q0N3	2	Plant protein	B2	A0A3P9IVB4	2	Animal proteinprotein	B1	A0A3Q1MEV3	1	Animal proteinprotein	B3	A0A3P9J6Z5	1	Animal proteinprotein	D1	A0A3B3HIJ9	2	Animal proteinprotein	D2	A0A3B3HET9	2	Animal proteinprotein
A0A3B3IMQ3	Animal proteinprotein	A1	A0A0F6Q0N8	2	Plant protein	B2	A0A3P9J687	2	Animal proteinprotein	B1	A0A3Q1MFJ9	1	Animal proteinprotein	B3	A0A3P9JDL1	1	Animal proteinprotein	D1	A0A3B3HLM8	2	Animal proteinprotein	D2	A0A3B3HFF1	2	Animal proteinprotein
A0A3B3INH6	Animal proteinprotein	A1	A0A0F6Q0P4	2	Plant protein	B2	A0A3P9J7C9	2	Animal proteinprotein	B1	A0A3Q1MFN5	1	Animal proteinprotein	B3	A0A3P9JF19	1	Animal proteinprotein	D1	A0A3B3HLV8	2	Animal proteinprotein	D2	A0A3B3HFV1	2	Animal proteinprotein
A0A3B3IPK8	Animal proteinprotein	A1	A0A0F6Q0P8	2	Plant protein	B2	A0A3P9JF14	2	Animal proteinprotein	B1	A0A3Q1MGY4	1	Animal proteinprotein	B3	A0A3P9JFG7	1	Animal proteinprotein	D1	A0A3B3HQ11	2	Animal proteinprotein	D2	A0A3B3HI93	2	Animal proteinprotein
A0A3G1ZIU1	High-quality protein	A1	A0A0F6Q0Q0	2	Plant protein	B2	A0A3P9JG65	2	Animal proteinprotein	B1	A0A3Q1MHL7	1	Animal proteinprotein	B3	A0A3P9JG46	1	Animal proteinprotein	D1	A0A3B3HT48	2	Animal proteinprotein	D2	A0A3B3HID7	2	Animal proteinprotein
A0A3G1ZIU9	High-quality protein	A1	A0A0F6Q0Q8	2	Plant protein	B2	A0A3P9JGI8	2	Animal proteinprotein	B1	A0A3Q1MJE5	1	Animal proteinprotein	B3	A0A3P9JM99	1	Animal proteinprotein	D1	A0A3B3HZF4	2	Animal proteinprotein	D2	A0A3B3HIJ9	2	Animal proteinprotein
A0A3L6D939	Plant protein	A1	A0A0F6Q0R3	2	Plant protein	B2	A0A3P9JGL6	2	Animal proteinprotein	B1	A0A3Q1MLV0	1	Animal proteinprotein	B3	A0A3P9JSR3	1	Animal proteinprotein	D1	A0A3B3I464	2	Animal proteinprotein	D2	A0A3B3HLV8	2	Animal proteinprotein
A0A3L6DAW0	Plant protein	A1	A0A0F6Q0R7	2	Plant protein	B2	A0A3P9JH23	2	Animal proteinprotein	B1	A0A3Q1N0N4	1	Animal proteinprotein	B3	A0A3P9JVH8	1	Animal proteinprotein	D1	A0A3B3I543	2	Animal proteinprotein	D2	A0A3B3HPD8	2	Animal proteinprotein
A0A3L6DDP4	Plant protein	A1	A0A0F6Q181	2	Plant protein	B2	A0A3P9JR78	2	Animal proteinprotein	B1	A0A3Q1N0T9	1	Animal proteinprotein	B3	A0A3P9K0G8	1	Animal proteinprotein	D1	A0A3B3I5R9	2	Animal proteinprotein	D2	A0A3B3HQ11	2	Animal proteinprotein
A0A3L6DM39	Plant protein	A1	A0A0F6Q186	2	Plant protein	B2	A0A3P9JRR3	2	Animal proteinprotein	B1	A0A3Q1N6P5	1	Animal proteinprotein	B3	A0A3P9K0N6	1	Animal proteinprotein	D1	A0A3B3I6H1	2	Animal proteinprotein	D2	A0A3B3HT48	2	Animal proteinprotein
A0A3L6E234	Plant protein	A1	A0A0F6Q192	2	Plant protein	B2	A0A3P9JVP6	2	Animal proteinprotein	B1	A0A3Q1NG86	1	Animal proteinprotein	B3	A0A3P9K2G4	1	Animal proteinprotein	D1	A0A3B3I6P7	2	Animal proteinprotein	D2	A0A3B3HTQ5	2	Animal proteinprotein
A0A3L6E2I2	Plant protein	A1	A0A0F6Q1B4	2	Plant protein	B2	A0A3P9K3S9	2	Animal proteinprotein	B1	A0A3Q2TZM3	1	Animal proteinprotein	B3	A0A3P9K2N8	1	Animal proteinprotein	D1	A0A3B3I7G9	2	Animal proteinprotein	D2	A0A3B3HZQ0	2	Animal proteinprotein
A0A3L6E7H4	Plant protein	A1	A0A0F6Q1C1	2	Plant protein	B2	A0A3P9K4N8	2	Animal proteinprotein	B1	A0A3Q2U3P2	1	Animal proteinprotein	B3	A0A3P9K341	1	Animal proteinprotein	D1	A0A3B3I923	2	Animal proteinprotein	D2	A0A3B3I464	2	Animal proteinprotein
A0A3L6E818	Plant protein	A1	A0A0F6Q1C5	2	Plant protein	B2	A0A3P9K603	2	Animal proteinprotein	B1	A0A3Q2UFT6	1	Animal proteinprotein	B3	A0A3P9K9Z6	1	Animal proteinprotein	D1	A0A3B3IBH4	2	Animal proteinprotein	D2	A0A3B3I543	2	Animal proteinprotein
A0A3L6E9P2	Plant protein	A1	A0A0F6Q1D0	2	Plant protein	B2	A0A3P9K8D0	2	Animal proteinprotein	B1	A0A3Q8AEM2	1	Animal proteinprotein	B3	A0A3P9KBZ5	1	Animal proteinprotein	D1	A0A3B3IK70	2	Animal proteinprotein	D2	A0A3B3I5R9	2	Animal proteinprotein
A0A3L6ECL9	Plant protein	A1	A0A0F6Q2C4	2	Plant protein	B2	A0A3P9K8D4	2	Animal proteinprotein	B1	A0A3S5ZPQ2	1	Animal proteinprotein	B3	A0A3P9KCI4	1	Animal proteinprotein	D1	A0A3B3IKP8	2	Animal proteinprotein	D2	A0A3B3I6H1	2	Animal proteinprotein
A0A3L6EJ88	Plant protein	A1	A0A0F6Q2C8	2	Plant protein	B2	A0A3P9KFX2	2	Animal proteinprotein	B1	A0A3S5ZPW3	1	Animal proteinprotein	B3	A0A3P9KED2	1	Animal proteinprotein	D1	A0A3B3IL63	2	Animal proteinprotein	D2	A0A3B3I6P7	2	Animal proteinprotein
A0A3L6EXI4	Plant protein	A1	A0A0F6Q2F4	2	Plant protein	B2	A0A3P9KNM2	2	Animal proteinprotein	B1	A0A3S6FK22	1	Animal proteinprotein	B3	A0A3P9KF15	1	Animal proteinprotein	D1	A0A3B3INH6	2	Animal proteinprotein	D2	A0A3B3I7G9	2	Animal proteinprotein
A0A3L6FC53	Plant protein	A1	A0A0F6Q2F7	2	Plant protein	B2	A0A3P9KNU0	2	Animal proteinprotein	B1	A0A3T0QHM1	1	Animal proteinprotein	B3	A0A3P9KG21	1	Animal proteinprotein	D1	A0A3B3IPK8	2	Animal proteinprotein	D2	A0A3B3IBH4	2	Animal proteinprotein
A0A3L6FL88	Plant protein	A1	A0A0F6Q2H2	2	Plant protein	B2	A0A3P9KRR1	2	Animal proteinprotein	B1	A0A411G5W6	1	Animal proteinprotein	B3	A0A3P9KRF8	1	Animal proteinprotein	D1	A0A3L6D939	2	Plant protein	D2	A0A3B3IKP8	2	Animal proteinprotein
A0A3L6FZA4	Plant protein	A1	A0A0F6Q2Q2	2	Plant protein	B2	A0A3P9KRV1	2	Animal proteinprotein	B1	A0A444X5G8	1	Plant protein	B3	A0A3P9KRI4	1	Animal proteinprotein	D1	A0A3L6DAW0	2	Plant protein	D2	A0A3B3IL63	2	Animal proteinprotein
A0A3L6G280	Plant protein	A1	A0A0F6Q2Q7	2	Plant protein	B2	A0A3P9KRY1	2	Animal proteinprotein	B1	A0A444Y853	1	Plant protein	B3	A0A3P9KTX4	1	Animal proteinprotein	D1	A0A3L6DDP4	2	Plant protein	D2	A0A3B3INH6	2	Animal proteinprotein
A0A3N0XCV3	Animal proteinprotein	A1	A0A0F6Q2R7	2	Plant protein	B2	A0A3P9L281	2	Animal proteinprotein	B1	A0A445BVN3	1	Plant protein	B3	A0A3P9L9T1	1	Animal proteinprotein	D1	A0A3L6DM39	2	Plant protein	D2	A0A3B3IPK8	2	Animal proteinprotein
A0A3N0XDU4	Animal proteinprotein	A1	A0A0F6Q2T4	2	Plant protein	B2	A0A3P9L3Y6	2	Animal proteinprotein	B1	A0A452DHW7	1	Animal proteinprotein	B3	A0A3P9L9Y7	1	Animal proteinprotein	D1	A0A3L6E234	2	Plant protein	D2	A0A3L6D939	2	Plant protein
A0A3N0XFF4	Animal proteinprotein	A1	A0A0F6Q2U4	2	Plant protein	B2	A0A3P9L8R7	2	Animal proteinprotein	B1	A0A452DI97	1	Animal proteinprotein	B3	A0A3P9LAQ0	1	Animal proteinprotein	D1	A0A3L6E2I2	2	Plant protein	D2	A0A3L6DAW0	2	Plant protein
A0A3N0XFJ8	Animal proteinprotein	A1	A0A0F6Q4B1	2	Plant protein	B2	A0A3P9LA95	2	Animal proteinprotein	B1	A0A452DID9	1	Animal proteinprotein	B3	A0A3P9LER2	1	Animal proteinprotein	D1	A0A3L6E7H4	2	Plant protein	D2	A0A3L6DDP4	2	Plant protein
A0A3N0XFV6	Animal proteinprotein	A1	A0A0F6Q4B9	2	Plant protein	B2	A0A3P9LJS1	2	Animal proteinprotein	B1	A0A452DJI6	1	Animal proteinprotein	B3	A0A3P9LFI1	1	Animal proteinprotein	D1	A0A3L6E818	2	Plant protein	D2	A0A3L6DM39	2	Plant protein
A0A3N0XG86	Animal proteinprotein	A1	A0A0F6Q4C2	2	Plant protein	B2	A0A3P9LL37	2	Animal proteinprotein	B1	A0A452DJW7	1	Animal proteinprotein	B3	A0A3P9LJX4	1	Animal proteinprotein	D1	A0A3L6E9P2	2	Plant protein	D2	A0A3L6E234	2	Plant protein
A0A3N0XHS1	Animal proteinprotein	A1	A0A0F6Q4D1	2	Plant protein	B2	A0A3P9LLX2	2	Animal proteinprotein	B1	A0A480HCG1	1	Animal proteinprotein	B3	A0A3P9LPQ0	1	Animal proteinprotein	D1	A0A3L6ECL9	2	Plant protein	D2	A0A3L6E2I2	2	Plant protein
A0A3N0XHV0	Animal proteinprotein	A1	A0A0F6Q4E0	2	Plant protein	B2	A0A3P9LNS0	2	Animal proteinprotein	B1	A0A480HDN8	1	Animal proteinprotein	B3	A0A3P9LQQ4	1	Animal proteinprotein	D1	A0A3L6EJ88	2	Plant protein	D2	A0A3L6E7H4	2	Plant protein
A0A3N0XHV1	Animal proteinprotein	A1	A0A0F6Q4F0	2	Plant protein	B2	A0A3P9LRC6	2	Animal proteinprotein	B1	A0A480HHP7	1	Animal proteinprotein	B3	A0A3P9LR45	1	Animal proteinprotein	D1	A0A3L6EXI4	2	Plant protein	D2	A0A3L6E818	2	Plant protein
A0A3N0XHW0	Animal proteinprotein	A1	A0A0G2SR30	2	Animal proteinprotein	B2	A0A3P9LWK3	2	Animal proteinprotein	B1	A0A480HSJ6	1	Animal proteinprotein	B3	A0A3P9LR76	1	Animal proteinprotein	D1	A0A3L6FC53	2	Plant protein	D2	A0A3L6E9P2	2	Plant protein
A0A3N0XHW1	Animal proteinprotein	A1	A0A0M3R7C5	2	Animal proteinprotein	B2	A0A3P9M415	2	Animal proteinprotein	B1	A0A480IKT9	1	Animal proteinprotein	B3	A0A3P9LU12	1	Animal proteinprotein	D1	A0A3L6FL88	2	Plant protein	D2	A0A3L6ECL9	2	Plant protein
A0A3N0XHY0	Animal proteinprotein	A1	A0A0M4FI60	2	Animal proteinprotein	B2	A0A3P9M6D6	2	Animal proteinprotein	B1	A0A480JIC1	1	Animal proteinprotein	B3	A0A3P9LUS8	1	Animal proteinprotein	D1	A0A3L6FZA4	2	Plant protein	D2	A0A3L6EJ88	2	Plant protein
A0A3N0XHZ5	Animal proteinprotein	A1	A0A0M4FJ17	2	Animal proteinprotein	B2	A0A3P9MEK1	2	Animal proteinprotein	B1	A0A480JWU6	1	Animal proteinprotein	B3	A0A3P9LWA7	1	Animal proteinprotein	D1	A0A3L6G280	2	Plant protein	D2	A0A3L6EXI4	2	Plant protein
A0A3N0XI98	Animal proteinprotein	A1	A0A0M4G0R7	2	Animal proteinprotein	B2	A0A3P9MIW6	2	Animal proteinprotein	B1	A0A480KIS0	1	Animal proteinprotein	B3	A0A3P9LWK7	1	Animal proteinprotein	D1	A0A3N0XCV3	2	Animal proteinprotein	D2	A0A3L6FC53	2	Plant protein
A0A3N0XIB7	Animal proteinprotein	A1	A0A0R0GQS9	2	Plant protein	B2	A0A3P9MPD7	2	Animal proteinprotein	B1	A0A480KQN2	1	Animal proteinprotein	B3	A0A3P9LXS2	1	Animal proteinprotein	D1	A0A3N0XFF4	2	Animal proteinprotein	D2	A0A3L6FL88	2	Plant protein
A0A3N0XIN5	Animal proteinprotein	A1	A0A140T8A9	2	Animal proteinprotein	B2	A0A3P9MQ16	2	Animal proteinprotein	B1	A0A480LAJ2	1	Animal proteinprotein	B3	A0A3P9LY66	1	Animal proteinprotein	D1	A0A3N0XFV6	2	Animal proteinprotein	D2	A0A3L6FZA4	2	Plant protein
A0A3N0XIQ4	Animal proteinprotein	A1	A0A165R1Z8	2	Animal proteinprotein	B2	A0A3P9MQ28	2	Animal proteinprotein	B1	A0A480LWK7	1	Animal proteinprotein	B3	A0A3P9M2Q9	1	Animal proteinprotein	D1	A0A3N0XG86	2	Animal proteinprotein	D2	A0A3L6G280	2	Plant protein
A0A3N0XIS5	Animal proteinprotein	A1	A0A193GN87	2	Animal proteinprotein	B2	A0A3P9MQ98	2	Animal proteinprotein	B1	A0A480M016	1	Animal proteinprotein	B3	A0A3P9M2Z6	1	Animal proteinprotein	D1	A0A3N0XHW0	2	Animal proteinprotein	D2	A0A3N0XCV3	2	Animal proteinprotein
A0A3N0XIW8	Animal proteinprotein	A1	A0A193GNS1	2	Animal proteinprotein	B2	A0A3Q1LG56	2	Animal proteinprotein	B1	A0A480MJL1	1	Animal proteinprotein	B3	A0A3P9M4C2	1	Animal proteinprotein	D1	A0A3N0XHY0	2	Animal proteinprotein	D2	A0A3N0XFV6	2	Animal proteinprotein
A0A3N0XJ01	Animal proteinprotein	A1	A0A193GNU2	2	Animal proteinprotein	B2	A0A3Q1LG72	2	Animal proteinprotein	B1	A0A480N1Y7	1	Animal proteinprotein	B3	A0A3P9M6G7	1	Animal proteinprotein	D1	A0A3N0XHZ5	2	Animal proteinprotein	D2	A0A3N0XG86	2	Animal proteinprotein
A0A3N0XJ52	Animal proteinprotein	A1	A0A193GNW9	2	Animal proteinprotein	B2	A0A3Q1LHR1	2	Animal proteinprotein	B1	A0A480N5F4	1	Animal proteinprotein	B3	A0A3P9M827	1	Animal proteinprotein	D1	A0A3N0XJ01	2	Animal proteinprotein	D2	A0A3N0XHW0	2	Animal proteinprotein
A0A3N0XJH8	Animal proteinprotein	A1	A0A193GPA0	2	Animal proteinprotein	B2	A0A3Q1LKJ5	2	Animal proteinprotein	B1	A0A480P9U9	1	Animal proteinprotein	B3	A0A3P9M8G5	1	Animal proteinprotein	D1	A0A3N0XM33	2	Animal proteinprotein	D2	A0A3N0XHY0	2	Animal proteinprotein
A0A3N0XJI9	Animal proteinprotein	A1	A0A1C8Y9F6	2	Animal proteinprotein	B2	A0A3Q1LL07	2	Animal proteinprotein	B1	A0A480RXS2	1	Animal proteinprotein	B3	A0A3P9M8K5	1	Animal proteinprotein	D1	A0A3N0XN86	2	Animal proteinprotein	D2	A0A3N0XJ01	2	Animal proteinprotein
A0A3N0XKG0	Animal proteinprotein	A1	A0A1D6F974	2	Plant protein	B2	A0A3Q1LMB7	2	Animal proteinprotein	B1	A0A480SBJ7	1	Animal proteinprotein	B3	A0A3P9M8Q1	1	Animal proteinprotein	D1	A0A3N0XXZ6	2	Animal proteinprotein	D2	A0A3N0XJH8	2	Animal proteinprotein
A0A3N0XKI8	Animal proteinprotein	A1	A0A1D6F975	2	Plant protein	B2	A0A3Q1LSA5	2	Animal proteinprotein	B1	A0A480SLY1	1	Animal proteinprotein	B3	A0A3P9M8S2	1	Animal proteinprotein	D1	A0A3N0Y047	2	Animal proteinprotein	D2	A0A3N0XM33	2	Animal proteinprotein
A0A3N0XKJ2	Animal proteinprotein	A1	A0A1D6G9W0	2	Plant protein	B2	A0A3Q1LUB6	2	Animal proteinprotein	B1	A0A480T5S2	1	Animal proteinprotein	B3	A0A3P9MAG8	1	Animal proteinprotein	D1	A0A3N0Y0C4	2	Animal proteinprotein	D2	A0A3N0XN86	2	Animal proteinprotein
A0A3N0XKJ3	Animal proteinprotein	A1	A0A1D6GFQ4	2	Plant protein	B2	A0A3Q1LVZ9	2	Animal proteinprotein	B1	A0A480TL82	1	Animal proteinprotein	B3	A0A3P9MEU8	1	Animal proteinprotein	D1	A0A3N0Y292	2	Animal proteinprotein	D2	A0A3N0XXZ6	2	Animal proteinprotein
A0A3N0XKL1	Animal proteinprotein	A1	A0A1D6GFQ5	2	Plant protein	B2	A0A3Q1LWA8	2	Animal proteinprotein	B1	A0A480TWI2	1	Animal proteinprotein	B3	A0A3P9MI93	1	Animal proteinprotein	D1	A0A3N0Y6E9	2	Animal proteinprotein	D2	A0A3N0Y047	2	Animal proteinprotein
A0A3N0XKY8	Animal proteinprotein	A1	A0A1D6GFQ6	2	Plant protein	B2	A0A3Q1LWN6	2	Animal proteinprotein	B1	A0A480TZQ2	1	Animal proteinprotein	B3	A0A3P9MIB8	1	Animal proteinprotein	D1	A0A3N0Y7M3	2	Animal proteinprotein	D2	A0A3N0Y0C4	2	Animal proteinprotein
A0A3N0XLG3	Animal proteinprotein	A1	A0A1D6GTY0	2	Plant protein	B2	A0A3Q1LWR0	2	Animal proteinprotein	B1	A0A480TZR3	1	Animal proteinprotein	B3	A0A3P9MIG1	1	Animal proteinprotein	D1	A0A3N0Y8Y4	2	Animal proteinprotein	D2	A0A3N0Y292	2	Animal proteinprotein
A0A3N0XM33	Animal proteinprotein	A1	A0A1D6GTY1	2	Plant protein	B2	A0A3Q1LYQ9	2	Animal proteinprotein	B1	A0A480U0E3	1	Animal proteinprotein	B3	A0A3P9MIT3	1	Animal proteinprotein	D1	A0A3N0YD35	2	Animal proteinprotein	D2	A0A3N0Y7M3	2	Animal proteinprotein
A0A3N0XN86	Animal proteinprotein	A1	A0A1D6GTY3	2	Plant protein	B2	A0A3Q1LZ74	2	Animal proteinprotein	B1	A0A480V9Q4	1	Animal proteinprotein	B3	A0A3P9MIT9	1	Animal proteinprotein	D1	A0A3N0YD63	2	Animal proteinprotein	D2	A0A3N0Y8Y4	2	Animal proteinprotein
A0A3N0XNG3	Animal proteinprotein	A1	A0A1D6GW54	2	Plant protein	B2	A0A3Q1M982	2	Animal proteinprotein	B1	A0A480V9U6	1	Animal proteinprotein	B3	A0A3P9MJ39	1	Animal proteinprotein	D1	A0A3N0YD97	2	Animal proteinprotein	D2	A0A3N0YD35	2	Animal proteinprotein
A0A3N0XQR8	Animal proteinprotein	A1	A0A1D6HG33	2	Plant protein	B2	A0A3Q1MCQ3	2	Animal proteinprotein	B1	A0A480VCW9	1	Animal proteinprotein	B3	A0A3P9MLI7	1	Animal proteinprotein	D1	A0A3N0YDZ5	2	Animal proteinprotein	D2	A0A3N0YD63	2	Animal proteinprotein
A0A3N0XSR5	Animal proteinprotein	A1	A0A1D6HTB3	2	Plant protein	B2	A0A3Q1MCY3	2	Animal proteinprotein	B1	A0A480VXI4	1	Animal proteinprotein	B3	A0A3Q1LFZ6	1	Animal proteinprotein	D1	A0A3N0YEB9	2	Animal proteinprotein	D2	A0A3N0YDZ5	2	Animal proteinprotein
A0A3N0XVA7	Animal proteinprotein	A1	A0A1D6HTB4	2	Plant protein	B2	A0A3Q1MDD2	2	Animal proteinprotein	B1	A0A480W168	1	Animal proteinprotein	B3	A0A3Q1LK11	1	Animal proteinprotein	D1	A0A3N0YIT1	2	Animal proteinprotein	D2	A0A3N0YEB9	2	Animal proteinprotein
A0A3N0XXV3	Animal proteinprotein	A1	A0A1D6HTB6	2	Plant protein	B2	A0A3Q1MG42	2	Animal proteinprotein	B1	A0A480WB15	1	Animal proteinprotein	B3	A0A3Q1LL66	1	Animal proteinprotein	D1	A0A3N0YLJ1	2	Animal proteinprotein	D2	A0A3N0YIT1	2	Animal proteinprotein
A0A3N0XXZ6	Animal proteinprotein	A1	A0A1D6HTB8	2	Plant protein	B2	A0A3Q1MGV9	2	Animal proteinprotein	B1	A0A480YT77	1	Animal proteinprotein	B3	A0A3Q1LNB7	1	Animal proteinprotein	D1	A0A3N0YW64	2	Animal proteinprotein	D2	A0A3N0YW64	2	Animal proteinprotein
A0A3N0XY41	Animal proteinprotein	A1	A0A1D6HTC0	2	Plant protein	B2	A0A3Q1MHY3	2	Animal proteinprotein	B1	A0A480ZNF0	1	Animal proteinprotein	B3	A0A3Q1LNZ3	1	Animal proteinprotein	D1	A0A3N0YX59	2	Animal proteinprotein	D2	A0A3N0YX59	2	Animal proteinprotein
A0A3N0XZ87	Animal proteinprotein	A1	A0A1D6JFP2	2	Plant protein	B2	A0A3Q1MKD2	2	Animal proteinprotein	B1	A0A481A0J1	1	Animal proteinprotein	B3	A0A3Q1LPQ6	1	Animal proteinprotein	D1	A0A3N0Z1J0	2	Animal proteinprotein	D2	A0A3N0Z1J0	2	Animal proteinprotein
A0A3N0Y047	Animal proteinprotein	A1	A0A1D6KV11	2	Plant protein	B2	A0A3Q1MKF2	2	Animal proteinprotein	B1	A0A481AEJ4	1	Animal proteinprotein	B3	A0A3Q1LQ69	1	Animal proteinprotein	D1	A0A3N0Z1J7	2	Animal proteinprotein	D2	A0A3N0Z1J7	2	Animal proteinprotein
A0A3N0Y088	Animal proteinprotein	A1	A0A1D6KV12	2	Plant protein	B2	A0A3Q1MN36	2	Animal proteinprotein	B1	A0A481BEI0	1	Animal proteinprotein	B3	A0A3Q1LQX6	1	Animal proteinprotein	D1	A0A3N0Z1Y6	2	Animal proteinprotein	D2	A0A3N0Z377	2	Animal proteinprotein
A0A3N0Y0C4	Animal proteinprotein	A1	A0A1D6KYZ6	2	Plant protein	B2	A0A3Q1MRB4	2	Animal proteinprotein	B1	A0A481CQ79	1	Animal proteinprotein	B3	A0A3Q1LSG3	1	Animal proteinprotein	D1	A0A3N0Z377	2	Animal proteinprotein	D2	A0A3N0Z3G2	2	Animal proteinprotein
A0A3N0Y0H1	Animal proteinprotein	A1	A0A1D6KYZ7	2	Plant protein	B2	A0A3Q1MRY5	2	Animal proteinprotein	B1	A0A481CRU0	1	Animal proteinprotein	B3	A0A3Q1LTA6	1	Animal proteinprotein	D1	A0A3N0Z3G2	2	Animal proteinprotein	D2	A0A3N0Z5J7	2	Animal proteinprotein
A0A3N0Y1I2	Animal proteinprotein	A1	A0A1D6KYZ8	2	Plant protein	B2	A0A3Q1MS81	2	Animal proteinprotein	B1	A0A481CSR0	1	Animal proteinprotein	B3	A0A3Q1LWJ2	1	Animal proteinprotein	D1	A0A3N0Z5J7	2	Animal proteinprotein	D2	A0A3N0Z6B2	2	Animal proteinprotein
A0A3N0Y292	Animal proteinprotein	A1	A0A1D6KYZ9	2	Plant protein	B2	A0A3Q1MSD7	2	Animal proteinprotein	B1	A0A481CSW8	1	Animal proteinprotein	B3	A0A3Q1LXF9	1	Animal proteinprotein	D1	A0A3N0Z5R6	2	Animal proteinprotein	D2	A0A3N0Z6R3	2	Animal proteinprotein
A0A3N0Y2F0	Animal proteinprotein	A1	A0A1D6KZ01	2	Plant protein	B2	A0A3Q1MT52	2	Animal proteinprotein	B1	A0A481CYG3	1	Animal proteinprotein	B3	A0A3Q1LXL6	1	Animal proteinprotein	D1	A0A3N0Z6B2	2	Animal proteinprotein	D2	A0A3N0Z7D3	2	Animal proteinprotein
A0A3N0Y3A9	Animal proteinprotein	A1	A0A1D6L7F5	2	Plant protein	B2	A0A3Q1N4A4	2	Animal proteinprotein	B1	A0A4D6WI58	1	Animal proteinprotein	B3	A0A3Q1LXT6	1	Animal proteinprotein	D1	A0A3N0Z6R3	2	Animal proteinprotein	D2	A0A3N0Z7F3	2	Animal proteinprotein
A0A3N0Y690	Animal proteinprotein	A1	A0A1D6L7F6	2	Plant protein	B2	A0A3Q1N502	2	Animal proteinprotein	B1	A0A4D6WP97	1	Animal proteinprotein	B3	A0A3Q1LY20	1	Animal proteinprotein	D1	A0A3N0Z7D3	2	Animal proteinprotein	D2	A0A3N0Z827	2	Animal proteinprotein
A0A3N0Y6E6	Animal proteinprotein	A1	A0A1D6L7F7	2	Plant protein	B2	A0A3Q1NH95	2	Animal proteinprotein	B1	A0A4X1SJL5	1	Animal proteinprotein	B3	A0A3Q1LYU9	1	Animal proteinprotein	D1	A0A3N0Z7F3	2	Animal proteinprotein	D2	A0A3N0Z9J6	2	Animal proteinprotein
A0A3N0Y6E9	Animal proteinprotein	A1	A0A1D6L7F9	2	Plant protein	B2	A0A3Q1NJP0	2	Animal proteinprotein	B1	A0A4X1SZN3	1	Animal proteinprotein	B3	A0A3Q1M165	1	Animal proteinprotein	D1	A0A3N0Z9J6	2	Animal proteinprotein	D2	A0A3P6RC37	2	Animal proteinprotein
A0A3N0Y6I2	Animal proteinprotein	A1	A0A1D6L7G0	2	Plant protein	B2	A0A3Q1NK54	2	Animal proteinprotein	B1	A0A4X1T4B0	1	Animal proteinprotein	B3	A0A3Q1M1V8	1	Animal proteinprotein	D1	A0A3P6RC37	2	Animal proteinprotein	D2	A0A3P6SP29	2	Animal proteinprotein
A0A3N0Y6I4	Animal proteinprotein	A1	A0A1D6L7G1	2	Plant protein	B2	A0A452DIZ9	2	Animal proteinprotein	B1	A0A4X1T4B4	1	Animal proteinprotein	B3	A0A3Q1M2N3	1	Animal proteinprotein	D1	A0A3P6SP29	2	Animal proteinprotein	D2	A0A3P6SVQ9	2	Animal proteinprotein
A0A3N0Y764	Animal proteinprotein	A1	A0A1D6L7G2	2	Plant protein	B2	A0A480HSL5	2	Animal proteinprotein	B1	A0A4X1TFP9	1	Animal proteinprotein	B3	A0A3Q1M3F4	1	Animal proteinprotein	D1	A0A3P6SVQ9	2	Animal proteinprotein	D2	A0A3P6T6A1	2	Animal proteinprotein
A0A3N0Y7M3	Animal proteinprotein	A1	A0A1D6L7G3	2	Plant protein	B2	A0A480IZH1	2	Animal proteinprotein	B1	A0A4X1THI4	1	Animal proteinprotein	B3	A0A3Q1M430	1	Animal proteinprotein	D1	A0A3P6T6A1	2	Animal proteinprotein	D2	A0A3P6UC55	2	Animal proteinprotein
A0A3N0Y8Y4	Animal proteinprotein	A1	A0A1D6L7G5	2	Plant protein	B2	A0A480J7K5	2	Animal proteinprotein	B1	A0A4X1THJ3	1	Animal proteinprotein	B3	A0A3Q1M4Q0	1	Animal proteinprotein	D1	A0A3P6UC55	2	Animal proteinprotein	D2	A0A3P7L9J6	2	Animal proteinprotein
A0A3N0YD35	Animal proteinprotein	A1	A0A1D6L7G6	2	Plant protein	B2	A0A480J8A4	2	Animal proteinprotein	B1	A0A4X1THK1	1	Animal proteinprotein	B3	A0A3Q1M4Z6	1	Animal proteinprotein	D1	A0A3P7L9J6	2	Animal proteinprotein	D2	A0A3P7LFR4	2	Animal proteinprotein
A0A3N0YD63	Animal proteinprotein	A1	A0A1D6L7H0	2	Plant protein	B2	A0A480K6E7	2	Animal proteinprotein	B1	A0A4X1TI45	1	Animal proteinprotein	B3	A0A3Q1M5C0	1	Animal proteinprotein	D1	A0A3P7L9T4	2	Animal proteinprotein	D2	A0A3P7LGX6	2	Animal proteinprotein
A0A3N0YD97	Animal proteinprotein	A1	A0A1D6MW10	2	Plant protein	B2	A0A480KAB9	2	Animal proteinprotein	B1	A0A4X1TJY3	1	Animal proteinprotein	B3	A0A3Q1M5L3	1	Animal proteinprotein	D1	A0A3P7LFR4	2	Animal proteinprotein	D2	A0A3P7LIE6	2	Animal proteinprotein
A0A3N0YDZ5	Animal proteinprotein	A1	A0A1I9W676	2	High-quality protein	B2	A0A480KGD8	2	Animal proteinprotein	B1	A0A4X1TJZ5	1	Animal proteinprotein	B3	A0A3Q1M5U9	1	Animal proteinprotein	D1	A0A3P7LGX6	2	Animal proteinprotein	D2	A0A3P7LJW7	2	Animal proteinprotein
A0A3N0YEB9	Animal proteinprotein	A1	A0A1P7ZH65	2	High-quality protein	B2	A0A480KJ96	2	Animal proteinprotein	B1	A0A4X1TK06	1	Animal proteinprotein	B3	A0A3Q1M652	1	Animal proteinprotein	D1	A0A3P7LIE6	2	Animal proteinprotein	D2	A0A3P7LMA2	2	Animal proteinprotein
A0A3N0YEM7	Animal proteinprotein	A1	A0A219VGK3	2	High-quality protein	B2	A0A480KZL8	2	Animal proteinprotein	B1	A0A4X1TKI4	1	Animal proteinprotein	B3	A0A3Q1M760	1	Animal proteinprotein	D1	A0A3P7LJW7	2	Animal proteinprotein	D2	A0A3P7LQX7	2	Animal proteinprotein
A0A3N0YF07	Animal proteinprotein	A1	A0A286QYA2	2	High-quality protein	B2	A0A480LD90	2	Animal proteinprotein	B1	A0A4X1TMC6	1	Animal proteinprotein	B3	A0A3Q1MBD4	1	Animal proteinprotein	D1	A0A3P7LMA2	2	Animal proteinprotein	D2	A0A3P7LVD9	2	Animal proteinprotein
A0A3N0YFS2	Animal proteinprotein	A1	A0A286ZI93	2	Animal proteinprotein	B2	A0A480M2V3	2	Animal proteinprotein	B1	A0A4X1TMI6	1	Animal proteinprotein	B3	A0A3Q1MDB1	1	Animal proteinprotein	D1	A0A3P7LQX7	2	Animal proteinprotein	D2	A0A3P7LYV3	2	Animal proteinprotein
A0A3N0YIT1	Animal proteinprotein	A1	A0A286ZKW9	2	Animal proteinprotein	B2	A0A480MW24	2	Animal proteinprotein	B1	A0A4X1TNZ8	1	Animal proteinprotein	B3	A0A3Q1MFN5	1	Animal proteinprotein	D1	A0A3P7LVD9	2	Animal proteinprotein	D2	A0A3P7M156	2	Animal proteinprotein
A0A3N0YIW8	Animal proteinprotein	A1	A0A286ZLN3	2	Animal proteinprotein	B2	A0A480N4N0	2	Animal proteinprotein	B1	A0A4X1TP65	1	Animal proteinprotein	B3	A0A3Q1MGY4	1	Animal proteinprotein	D1	A0A3P7LYV3	2	Animal proteinprotein	D2	A0A3P7M1H0	2	Animal proteinprotein
A0A3N0YLJ1	Animal proteinprotein	A1	A0A286ZNH9	2	Animal proteinprotein	B2	A0A480PL26	2	Animal proteinprotein	B1	A0A4X1TRM1	1	Animal proteinprotein	B3	A0A3Q1MHL7	1	Animal proteinprotein	D1	A0A3P7M156	2	Animal proteinprotein	D2	A0A3P7M8R5	2	Animal proteinprotein
A0A3N0YSU8	Animal proteinprotein	A1	A0A286ZRE1	2	Animal proteinprotein	B2	A0A480PPU3	2	Animal proteinprotein	B1	A0A4X1TRV0	1	Animal proteinprotein	B3	A0A3Q1MJE5	1	Animal proteinprotein	D1	A0A3P7M1H0	2	Animal proteinprotein	D2	A0A3P7NGR8	2	Animal proteinprotein
A0A3N0YT64	Animal proteinprotein	A1	A0A286ZTA8	2	Animal proteinprotein	B2	A0A480QLL4	2	Animal proteinprotein	B1	A0A4X1TT60	1	Animal proteinprotein	B3	A0A3Q1MLV0	1	Animal proteinprotein	D1	A0A3P7M8R5	2	Animal proteinprotein	D2	A0A3P7NYJ9	2	Animal proteinprotein
A0A3N0YTC6	Animal proteinprotein	A1	A0A286ZWS8	2	Animal proteinprotein	B2	A0A480QXP1	2	Animal proteinprotein	B1	A0A4X1TTA0	1	Animal proteinprotein	B3	A0A3Q1MRK3	1	Animal proteinprotein	D1	A0A3P7NGR8	2	Animal proteinprotein	D2	A0A3P7P495	2	Animal proteinprotein
A0A3N0YW05	Animal proteinprotein	A1	A0A286ZX69	2	Animal proteinprotein	B2	A0A480WQJ8	2	Animal proteinprotein	B1	A0A4X1TVD0	1	Animal proteinprotein	B3	A0A3Q1MTN4	1	Animal proteinprotein	D1	A0A3P7NYJ9	2	Animal proteinprotein	D2	A0A3P7PY50	2	Animal proteinprotein
A0A3N0YW64	Animal proteinprotein	A1	A0A287A1X1	2	Animal proteinprotein	B2	A0A480XR46	2	Animal proteinprotein	B1	A0A4X1TXZ3	1	Animal proteinprotein	B3	A0A3Q1N0N4	1	Animal proteinprotein	D1	A0A3P7P495	2	Animal proteinprotein	D2	A0A3P7Q6V3	2	Animal proteinprotein
A0A3N0YWR5	Animal proteinprotein	A1	A0A287A2Q7	2	Animal proteinprotein	B2	A0A480XRI2	2	Animal proteinprotein	B1	A0A4X1TY03	1	Animal proteinprotein	B3	A0A3Q1N3T6	1	Animal proteinprotein	D1	A0A3P7PY50	2	Animal proteinprotein	D2	A0A3P7QF05	2	Animal proteinprotein
A0A3N0YWR8	Animal proteinprotein	A1	A0A287A421	2	Animal proteinprotein	B2	A0A480XVS1	2	Animal proteinprotein	B1	A0A4X1TY33	1	Animal proteinprotein	B3	A0A3Q1N6P5	1	Animal proteinprotein	D1	A0A3P7Q6V3	2	Animal proteinprotein	D2	A0A3P7R1X7	2	Animal proteinprotein
A0A3N0YX33	Animal proteinprotein	A1	A0A287A4C5	2	Animal proteinprotein	B2	A0A480YF90	2	Animal proteinprotein	B1	A0A4X1TY50	1	Animal proteinprotein	B3	A0A3Q1NCJ5	1	Animal proteinprotein	D1	A0A3P7QF05	2	Animal proteinprotein	D2	A0A3P9GY15	2	Animal proteinprotein
A0A3N0YX59	Animal proteinprotein	A1	A0A287AAI0	2	Animal proteinprotein	B2	A0A480Z8C4	2	Animal proteinprotein	B1	A0A4X1TY67	1	Animal proteinprotein	B3	A0A3Q1NG86	1	Animal proteinprotein	D1	A0A3P7R0D2	2	Animal proteinprotein	D2	A0A3P9GY45	2	Animal proteinprotein
A0A3N0YXI3	Animal proteinprotein	A1	A0A287AD51	2	Animal proteinprotein	B2	A0A4X1UYQ5	2	Animal proteinprotein	B1	A0A4X1TY88	1	Animal proteinprotein	B3	A0A3Q2TZM3	1	Animal proteinprotein	D1	A0A3P7R1X7	2	Animal proteinprotein	D2	A0A3P9GYE1	2	Animal proteinprotein
A0A3N0YXQ9	Animal proteinprotein	A1	A0A287ADR0	2	Animal proteinprotein	B2	A0A4X1UZP8	2	Animal proteinprotein	B1	A0A4X1TYJ1	1	Animal proteinprotein	B3	A0A3Q2U3P2	1	Animal proteinprotein	D1	A0A3P9GY14	2	Animal proteinprotein	D2	A0A3P9GZ70	2	Animal proteinprotein
A0A3N0Z1J0	Animal proteinprotein	A1	A0A287AFK2	2	Animal proteinprotein	B2	A0A4X1UZT4	2	Animal proteinprotein	B1	A0A4X1U0J8	1	Animal proteinprotein	B3	A0A3Q2UFT6	1	Animal proteinprotein	D1	A0A3P9GY45	2	Animal proteinprotein	D2	A0A3P9GZR8	2	Animal proteinprotein
A0A3N0Z1J7	Animal proteinprotein	A1	A0A287AID2	2	Animal proteinprotein	B2	A0A5G2QHA4	2	Animal proteinprotein	B1	A0A4X1U0R4	1	Animal proteinprotein	B3	A0A3Q8AEM2	1	Animal proteinprotein	D1	A0A3P9GYE1	2	Animal proteinprotein	D2	A0A3P9H0R9	2	Animal proteinprotein
A0A3N0Z1Y6	Animal proteinprotein	A1	A0A287AIU7	2	Animal proteinprotein	B2	A0A5G2QRX0	2	Animal proteinprotein	B1	A0A4X1U704	1	Animal proteinprotein	B3	A0A3S5HYM7	1	Animal proteinprotein	D1	A0A3P9GZ70	2	Animal proteinprotein	D2	A0A3P9H0T3	2	Animal proteinprotein
A0A3N0Z377	Animal proteinprotein	A1	A0A287AK38	2	Animal proteinprotein	B2	A0A5G2R0Y2	2	Animal proteinprotein	B1	A0A4X1U8P8	1	Animal proteinprotein	B3	A0A3S5ZPQ2	1	Animal proteinprotein	D1	A0A3P9GZR8	2	Animal proteinprotein	D2	A0A3P9H2D3	2	Animal proteinprotein
A0A3N0Z3G2	Animal proteinprotein	A1	A0A287AMI5	2	Animal proteinprotein	B2	A4GWV4	2	Animal proteinprotein	B1	A0A4X1U8R2	1	Animal proteinprotein	B3	A0A3S5ZPW3	1	Animal proteinprotein	D1	A0A3P9H0R9	2	Animal proteinprotein	D2	A0A3P9H373	2	Animal proteinprotein
A0A3N0Z4Z6	Animal proteinprotein	A1	A0A287ARW1	2	Animal proteinprotein	B2	A6QLN6	2	Animal proteinprotein	B1	A0A4X1U8T2	1	Animal proteinprotein	B3	A0A3S6FK22	1	Animal proteinprotein	D1	A0A3P9H0S7	2	Animal proteinprotein	D2	A0A3P9H596	2	Animal proteinprotein
A0A3N0Z5J7	Animal proteinprotein	A1	A0A287AXI0	2	Animal proteinprotein	B2	A6QPA6	2	Animal proteinprotein	B1	A0A4X1UB43	1	Animal proteinprotein	B3	A0A3T0QHM1	1	Animal proteinprotein	D1	A0A3P9H0T3	2	Animal proteinprotein	D2	A0A3P9H5M5	2	Animal proteinprotein
A0A3N0Z5R6	Animal proteinprotein	A1	A0A287AXU0	2	Animal proteinprotein	B2	A7Z019	2	Animal proteinprotein	B1	A0A4X1UB97	1	Animal proteinprotein	B3	A0A411G5W6	1	Animal proteinprotein	D1	A0A3P9H2D3	2	Animal proteinprotein	D2	A0A3P9H5W3	2	Animal proteinprotein
A0A3N0Z632	Animal proteinprotein	A1	A0A287B1R0	2	Animal proteinprotein	B2	A8R0Q2	2	Animal proteinprotein	B1	A0A4X1UBB2	1	Animal proteinprotein	B3	A0A444X5G8	1	Plant protein	D1	A0A3P9H373	2	Animal proteinprotein	D2	A0A3P9H7J0	2	Animal proteinprotein
A0A3N0Z6B2	Animal proteinprotein	A1	A0A287B5M9	2	Animal proteinprotein	B2	A8R0Q4	2	Animal proteinprotein	B1	A0A4X1UDR6	1	Animal proteinprotein	B3	A0A444Y853	1	Plant protein	D1	A0A3P9H596	2	Animal proteinprotein	D2	A0A3P9HEX9	2	Animal proteinprotein
A0A3N0Z6R3	Animal proteinprotein	A1	A0A287B5N7	2	Animal proteinprotein	B2	A8R0Q7	2	Animal proteinprotein	B1	A0A4X1UED2	1	Animal proteinprotein	B3	A0A445BVN3	1	Plant protein	D1	A0A3P9H5M5	2	Animal proteinprotein	D2	A0A3P9HG84	2	Animal proteinprotein
A0A3N0Z6X2	Animal proteinprotein	A1	A0A287B9D2	2	Animal proteinprotein	B2	C4TIP1	2	Animal proteinprotein	B1	A0A4X1UG53	1	Animal proteinprotein	B3	A0A452DHW7	1	Animal proteinprotein	D1	A0A3P9H5W3	2	Animal proteinprotein	D2	A0A3P9HIW1	2	Animal proteinprotein
A0A3N0Z7A1	Animal proteinprotein	A1	A0A287BCP0	2	Animal proteinprotein	B2	C4TIP2	2	Animal proteinprotein	B1	A0A4X1UIM4	1	Animal proteinprotein	B3	A0A452DI97	1	Animal proteinprotein	D1	A0A3P9H7J0	2	Animal proteinprotein	D2	A0A3P9HIY9	2	Animal proteinprotein
A0A3N0Z7D3	Animal proteinprotein	A1	A0A287BDL6	2	Animal proteinprotein	B2	C4TIP3	2	Animal proteinprotein	B1	A0A4X1UPQ6	1	Animal proteinprotein	B3	A0A452DID9	1	Animal proteinprotein	D1	A0A3P9HG84	2	Animal proteinprotein	D2	A0A3P9HJ98	2	Animal proteinprotein
A0A3N0Z7F3	Animal proteinprotein	A1	A0A287BFF8	2	Animal proteinprotein	B2	C6L8J0	2	Animal proteinprotein	B1	A0A4X1UPS3	1	Animal proteinprotein	B3	A0A452DJI6	1	Animal proteinprotein	D1	A0A3P9HIW1	2	Animal proteinprotein	D2	A0A3P9HJH2	2	Animal proteinprotein
A0A3N0Z827	Animal proteinprotein	A1	A0A287BG25	2	Animal proteinprotein	B2	E1BA80	2	Animal proteinprotein	B1	A0A4X1URB9	1	Animal proteinprotein	B3	A0A452DJW7	1	Animal proteinprotein	D1	A0A3P9HIY9	2	Animal proteinprotein	D2	A0A3P9HNS4	2	Animal proteinprotein
A0A3N0Z8K3	Animal proteinprotein	A1	A0A287BHG2	2	Animal proteinprotein	B2	E1BKW7	2	Animal proteinprotein	B1	A0A4X1URF8	1	Animal proteinprotein	B3	A0A480HCG1	1	Animal proteinprotein	D1	A0A3P9HJ98	2	Animal proteinprotein	D2	A0A3P9HSS2	2	Animal proteinprotein
A0A3N0Z8L0	Animal proteinprotein	A1	A0A287BHM1	2	Animal proteinprotein	B2	E1BNV7	2	Animal proteinprotein	B1	A0A4X1UTG4	1	Animal proteinprotein	B3	A0A480HDN8	1	Animal proteinprotein	D1	A0A3P9HJH2	2	Animal proteinprotein	D2	A0A3P9HVM6	2	Animal proteinprotein
A0A3N0Z9H5	Animal proteinprotein	A1	A0A287BK05	2	Animal proteinprotein	B2	E1BP87	2	Animal proteinprotein	B1	A0A4X1UUJ2	1	Animal proteinprotein	B3	A0A480HSJ6	1	Animal proteinprotein	D1	A0A3P9HNS4	2	Animal proteinprotein	D2	A0A3P9HZS2	2	Animal proteinprotein
A0A3N0Z9J6	Animal proteinprotein	A1	A0A287BL75	2	Animal proteinprotein	B2	E1BPX8	2	Animal proteinprotein	B1	A0A4X1UUM2	1	Animal proteinprotein	B3	A0A480IKT9	1	Animal proteinprotein	D1	A0A3P9HVM6	2	Animal proteinprotein	D2	A0A3P9I1K8	2	Animal proteinprotein
A0A3N0Z9M1	Animal proteinprotein	A1	A0A287BPM1	2	Animal proteinprotein	B2	F1MCA3	2	Animal proteinprotein	B1	A0A4X1UWS4	1	Animal proteinprotein	B3	A0A480JIC1	1	Animal proteinprotein	D1	A0A3P9HZS2	2	Animal proteinprotein	D2	A0A3P9I1L4	2	Animal proteinprotein
A0A3N0ZA05	Animal proteinprotein	A1	A0A287BRY0	2	Animal proteinprotein	B2	F1MHG0	2	Animal proteinprotein	B1	A0A4X1UX46	1	Animal proteinprotein	B3	A0A480KLN4	1	Animal proteinprotein	D1	A0A3P9I1K8	2	Animal proteinprotein	D2	A0A3P9I1N3	2	Animal proteinprotein
A0A3P6RC37	Animal proteinprotein	A1	A0A288CFY3	2	Animal proteinprotein	B2	F1MHT3	2	Animal proteinprotein	B1	A0A4X1UX70	1	Animal proteinprotein	B3	A0A480KQN2	1	Animal proteinprotein	D1	A0A3P9I1L4	2	Animal proteinprotein	D2	A0A3P9I3I6	2	Animal proteinprotein
A0A3P6SP29	Animal proteinprotein	A1	A0A2C9F3E2	2	Animal proteinprotein	B2	F1MLR9	2	Animal proteinprotein	B1	A0A4X1UY99	1	Animal proteinprotein	B3	A0A480M9I6	1	Animal proteinprotein	D1	A0A3P9I1N3	2	Animal proteinprotein	D2	A0A3P9I4B9	2	Animal proteinprotein
A0A3P6SVQ9	Animal proteinprotein	A1	A0A2G8JAX8	2	High-quality protein	B2	F1MM07	2	Animal proteinprotein	B1	A0A4X1UZ83	1	Animal proteinprotein	B3	A0A480RXS2	1	Animal proteinprotein	D1	A0A3P9I3I6	2	Animal proteinprotein	D2	A0A3P9I4D8	2	Animal proteinprotein
A0A3P6T6A1	Animal proteinprotein	A1	A0A2G8JCM0	2	High-quality protein	B2	F1MM57	2	Animal proteinprotein	B1	A0A4X1V098	1	Animal proteinprotein	B3	A0A480SBJ7	1	Animal proteinprotein	D1	A0A3P9I4B9	2	Animal proteinprotein	D2	A0A3P9I4U7	2	Animal proteinprotein
A0A3P6UC55	Animal proteinprotein	A1	A0A2G8JFL8	2	High-quality protein	B2	F1MMQ6	2	Animal proteinprotein	B1	A0A4X1V0T9	1	Animal proteinprotein	B3	A0A480SLY1	1	Animal proteinprotein	D1	A0A3P9I4D8	2	Animal proteinprotein	D2	A0A3P9IBP3	2	Animal proteinprotein
A0A3P7L9J6	Animal proteinprotein	A1	A0A2G8JFN1	2	High-quality protein	B2	F1MQ37	2	Animal proteinprotein	B1	A0A4X1V7C9	1	Animal proteinprotein	B3	A0A480T5S2	1	Animal proteinprotein	D1	A0A3P9I4U7	2	Animal proteinprotein	D2	A0A3P9ICD0	2	Animal proteinprotein
A0A3P7L9T4	Animal proteinprotein	A1	A0A2G8JIF9	2	High-quality protein	B2	F1MRC2	2	Animal proteinprotein	B1	A0A4X1VBB3	1	Animal proteinprotein	B3	A0A480TZ54	1	Animal proteinprotein	D1	A0A3P9I9G9	2	Animal proteinprotein	D2	A0A3P9IE74	2	Animal proteinprotein
A0A3P7LFR4	Animal proteinprotein	A1	A0A2G8JIQ6	2	High-quality protein	B2	F1MU39	2	Animal proteinprotein	B1	A0A4X1VBI4	1	Animal proteinprotein	B3	A0A480TZQ2	1	Animal proteinprotein	D1	A0A3P9I9I7	2	Animal proteinprotein	D2	A0A3P9II03	2	Animal proteinprotein
A0A3P7LGX6	Animal proteinprotein	A1	A0A2G8JIT0	2	High-quality protein	B2	F1MX93	2	Animal proteinprotein	B1	A0A4X1VCJ5	1	Animal proteinprotein	B3	A0A480TZR3	1	Animal proteinprotein	D1	A0A3P9I9M6	2	Animal proteinprotein	D2	A0A3P9IJD9	2	Animal proteinprotein
A0A3P7LIE6	Animal proteinprotein	A1	A0A2G8JIT1	2	High-quality protein	B2	F1MYM9	2	Animal proteinprotein	B1	A0A4X1VCK5	1	Animal proteinprotein	B3	A0A480U0E3	1	Animal proteinprotein	D1	A0A3P9IAQ1	2	Animal proteinprotein	D2	A0A3P9IJT7	2	Animal proteinprotein
A0A3P7LJW7	Animal proteinprotein	A1	A0A2G8JL57	2	High-quality protein	B2	F1MZX6	2	Animal proteinprotein	B1	A0A4X1VN52	1	Animal proteinprotein	B3	A0A480W168	1	Animal proteinprotein	D1	A0A3P9IBP3	2	Animal proteinprotein	D2	A0A3P9IK02	2	Animal proteinprotein
A0A3P7LMA2	Animal proteinprotein	A1	A0A2G8JNA0	2	High-quality protein	B2	F1N2A1	2	Animal proteinprotein	B1	A0A4X1VR57	1	Animal proteinprotein	B3	A0A480WB15	1	Animal proteinprotein	D1	A0A3P9IE74	2	Animal proteinprotein	D2	A0A3P9ILA0	2	Animal proteinprotein
A0A3P7LQX7	Animal proteinprotein	A1	A0A2G8JPX7	2	High-quality protein	B2	F1N2G0	2	Animal proteinprotein	B1	A0A4X1VV29	1	Animal proteinprotein	B3	A0A480ZNF0	1	Animal proteinprotein	D1	A0A3P9II03	2	Animal proteinprotein	D2	A0A3P9IRF0	2	Animal proteinprotein
A0A3P7LVD9	Animal proteinprotein	A1	A0A2G8JQ36	2	High-quality protein	B2	F1N775	2	Animal proteinprotein	B1	A0A4X1VV89	1	Animal proteinprotein	B3	A0A480ZRL7	1	Animal proteinprotein	D1	A0A3P9IJD9	2	Animal proteinprotein	D2	A0A3P9IU86	2	Animal proteinprotein
A0A3P7LYV3	Animal proteinprotein	A1	A0A2G8JQY7	2	High-quality protein	B2	F1RQI0	2	Animal proteinprotein	B1	A0A4X1VWM2	1	Animal proteinprotein	B3	A0A480ZSB4	1	Animal proteinprotein	D1	A0A3P9IJT7	2	Animal proteinprotein	D2	A0A3P9IUE8	2	Animal proteinprotein
A0A3P7M156	Animal proteinprotein	A1	A0A2G8JSH9	2	High-quality protein	B2	G0YU48	2	Animal proteinprotein	B1	A0A4X1VZV4	1	Animal proteinprotein	B3	A0A481A0J1	1	Animal proteinprotein	D1	A0A3P9IK02	2	Animal proteinprotein	D2	A0A3P9IUQ2	2	Animal proteinprotein
A0A3P7M1H0	Animal proteinprotein	A1	A0A2G8JSI0	2	High-quality protein	B2	G0YU49	2	Animal proteinprotein	B1	A0A4X1VZV9	1	Animal proteinprotein	B3	A0A481AEJ4	1	Animal proteinprotein	D1	A0A3P9ILA0	2	Animal proteinprotein	D2	A0A3P9IWI5	2	Animal proteinprotein
A0A3P7M8R5	Animal proteinprotein	A1	A0A2G8JZ97	2	High-quality protein	B2	G0YU50	2	Animal proteinprotein	B1	A0A4X1W0H8	1	Animal proteinprotein	B3	A0A481BEI0	1	Animal proteinprotein	D1	A0A3P9IR23	2	Animal proteinprotein	D2	A0A3P9IWY3	2	Animal proteinprotein
A0A3P7NGR8	Animal proteinprotein	A1	A0A2G8K2H0	2	High-quality protein	B2	G3MXE8	2	Animal proteinprotein	B1	A0A4X1W162	1	Animal proteinprotein	B3	A0A481CQ79	1	Animal proteinprotein	D1	A0A3P9IRF0	2	Animal proteinprotein	D2	A0A3P9J137	2	Animal proteinprotein
A0A3P7NYJ9	Animal proteinprotein	A1	A0A2G8K2H2	2	High-quality protein	B2	G3MZH3	2	Animal proteinprotein	B1	A0A4X1W2B1	1	Animal proteinprotein	B3	A0A481CRU0	1	Animal proteinprotein	D1	A0A3P9IU86	2	Animal proteinprotein	D2	A0A3P9J1I0	2	Animal proteinprotein
A0A3P7P495	Animal proteinprotein	A1	A0A2G8K2I1	2	High-quality protein	B2	H2L4V6	2	Animal proteinprotein	B1	A0A4X1W5D1	1	Animal proteinprotein	B3	A0A481CSR0	1	Animal proteinprotein	D1	A0A3P9IUE8	2	Animal proteinprotein	D2	A0A3P9J1L6	2	Animal proteinprotein
A0A3P7PY50	Animal proteinprotein	A1	A0A2G8K2T2	2	High-quality protein	B2	H2L596	2	Animal proteinprotein	B1	A0A4X1W5M9	1	Animal proteinprotein	B3	A0A481CSW8	1	Animal proteinprotein	D1	A0A3P9IUQ2	2	Animal proteinprotein	D2	A0A3P9J3D7	2	Animal proteinprotein
A0A3P7Q6V3	Animal proteinprotein	A1	A0A2G8K2T4	2	High-quality protein	B2	H2L8B3	2	Animal proteinprotein	B1	A0A5B9CU56	1	Animal proteinprotein	B3	A0A481CYG3	1	Animal proteinprotein	D1	A0A3P9IV11	2	Animal proteinprotein	D2	A0A3P9J6Z5	2	Animal proteinprotein
A0A3P7QF05	Animal proteinprotein	A1	A0A2G8K3B4	2	High-quality protein	B2	H2L980	2	Animal proteinprotein	B1	A0A5G2Q717	1	Animal proteinprotein	B3	A0A4D6WI58	1	Animal proteinprotein	D1	A0A3P9IWI5	2	Animal proteinprotein	D2	A0A3P9J7C9	2	Animal proteinprotein
A0A3P7R0D2	Animal proteinprotein	A1	A0A2G8K3B5	2	High-quality protein	B2	H2LLF2	2	Animal proteinprotein	B1	A0A5G2Q9U7	1	Animal proteinprotein	B3	A0A4D6WP97	1	Animal proteinprotein	D1	A0A3P9IWY3	2	Animal proteinprotein	D2	A0A3P9JDL1	2	Animal proteinprotein
A0A3P7R1X7	Animal proteinprotein	A1	A0A2G8K3C1	2	High-quality protein	B2	H2LLI3	2	Animal proteinprotein	B1	A0A5G2QD63	1	Animal proteinprotein	B3	A0A4X1SJL5	1	Animal proteinprotein	D1	A0A3P9J137	2	Animal proteinprotein	D2	A0A3P9JF19	2	Animal proteinprotein
A0A3P9GY14	Animal proteinprotein	A1	A0A2G8K400	2	High-quality protein	B2	H2LPP3	2	Animal proteinprotein	B1	A0A5G2QET1	1	Animal proteinprotein	B3	A0A4X1SZN3	1	Animal proteinprotein	D1	A0A3P9J1I0	2	Animal proteinprotein	D2	A0A3P9JFG7	2	Animal proteinprotein
A0A3P9GY15	Animal proteinprotein	A1	A0A2G8K408	2	High-quality protein	B2	H2LSX8	2	Animal proteinprotein	B1	A0A5G2QG57	1	Animal proteinprotein	B3	A0A4X1T4B0	1	Animal proteinprotein	D1	A0A3P9J1L6	2	Animal proteinprotein	D2	A0A3P9JG46	2	Animal proteinprotein
A0A3P9GY45	Animal proteinprotein	A1	A0A2G8K5R5	2	High-quality protein	B2	H2M1S3	2	Animal proteinprotein	B1	A0A5G2QG60	1	Animal proteinprotein	B3	A0A4X1T4B4	1	Animal proteinprotein	D1	A0A3P9J3D7	2	Animal proteinprotein	D2	A0A3P9JM99	2	Animal proteinprotein
A0A3P9GYE1	Animal proteinprotein	A1	A0A2G8K838	2	High-quality protein	B2	H2M5J0	2	Animal proteinprotein	B1	A0A5G2QIK0	1	Animal proteinprotein	B3	A0A4X1TFP9	1	Animal proteinprotein	D1	A0A3P9J3E2	2	Animal proteinprotein	D2	A0A3P9JQM4	2	Animal proteinprotein
A0A3P9GZ70	Animal proteinprotein	A1	A0A2G8KBZ3	2	High-quality protein	B2	H2MC40	2	Animal proteinprotein	B1	A0A5G2QJI6	1	Animal proteinprotein	B3	A0A4X1THI4	1	Animal proteinprotein	D1	A0A3P9J6N0	2	Animal proteinprotein	D2	A0A3P9JSR3	2	Animal proteinprotein
A0A3P9GZR8	Animal proteinprotein	A1	A0A2G8KC19	2	High-quality protein	B2	H2MDC8	2	Animal proteinprotein	B1	A0A5G2QKD4	1	Animal proteinprotein	B3	A0A4X1THJ3	1	Animal proteinprotein	D1	A0A3P9J6Z5	2	Animal proteinprotein	D2	A0A3P9JVH8	2	Animal proteinprotein
A0A3P9H032	Animal proteinprotein	A1	A0A2G8KFA1	2	High-quality protein	B2	H2MEG8	2	Animal proteinprotein	B1	A0A5G2QP95	1	Animal proteinprotein	B3	A0A4X1THK1	1	Animal proteinprotein	D1	A0A3P9JDL1	2	Animal proteinprotein	D2	A0A3P9K0G8	2	Animal proteinprotein
A0A3P9H0F0	Animal proteinprotein	A1	A0A2G8KIG1	2	High-quality protein	B2	H2MLX5	2	Animal proteinprotein	B1	A0A5G2QQ49	1	Animal proteinprotein	B3	A0A4X1TJY3	1	Animal proteinprotein	D1	A0A3P9JF19	2	Animal proteinprotein	D2	A0A3P9K0N6	2	Animal proteinprotein
A0A3P9H0R9	Animal proteinprotein	A1	A0A2G8KJB6	2	High-quality protein	B2	H2MNJ9	2	Animal proteinprotein	B1	A0A5G2QRW3	1	Animal proteinprotein	B3	A0A4X1TJZ5	1	Animal proteinprotein	D1	A0A3P9JFG7	2	Animal proteinprotein	D2	A0A3P9K2G4	2	Animal proteinprotein
A0A3P9H0S7	Animal proteinprotein	A1	A0A2G8KJD2	2	High-quality protein	B2	H2MNK5	2	Animal proteinprotein	B1	A0A5G2QS57	1	Animal proteinprotein	B3	A0A4X1TK06	1	Animal proteinprotein	D1	A0A3P9JG46	2	Animal proteinprotein	D2	A0A3P9K2N8	2	Animal proteinprotein
A0A3P9H0T3	Animal proteinprotein	A1	A0A2G8KM20	2	High-quality protein	B2	I3LUR7	2	Animal proteinprotein	B1	A0A5G2QT29	1	Animal proteinprotein	B3	A0A4X1TKI4	1	Animal proteinprotein	D1	A0A3P9JM99	2	Animal proteinprotein	D2	A0A3P9K341	2	Animal proteinprotein
A0A3P9H147	Animal proteinprotein	A1	A0A2G8KP22	2	High-quality protein	B2	P79114	2	Animal proteinprotein	B1	A0A5G2QXG9	1	Animal proteinprotein	B3	A0A4X1TNZ8	1	Animal proteinprotein	D1	A0A3P9JQM4	2	Animal proteinprotein	D2	A0A3P9K8R7	2	Animal proteinprotein
A0A3P9H2D3	Animal proteinprotein	A1	A0A2G8KQQ0	2	High-quality protein	B2	P79293	2	Animal proteinprotein	B1	A0A5G2QXH4	1	Animal proteinprotein	B3	A0A4X1TT60	1	Animal proteinprotein	D1	A0A3P9JSR3	2	Animal proteinprotein	D2	A0A3P9K9Z6	2	Animal proteinprotein
A0A3P9H373	Animal proteinprotein	A1	A0A2G8KQQ8	2	High-quality protein	B2	Q05K05	2	Animal proteinprotein	B1	A0A5G2QY33	1	Animal proteinprotein	B3	A0A4X1TTA0	1	Animal proteinprotein	D1	A0A3P9JVH8	2	Animal proteinprotein	D2	A0A3P9KBZ5	2	Animal proteinprotein
A0A3P9H596	Animal proteinprotein	A1	A0A2G8KRK3	2	High-quality protein	B2	Q05K06	2	Animal proteinprotein	B1	A0A5G2QYZ9	1	Animal proteinprotein	B3	A0A4X1TV76	1	Animal proteinprotein	D1	A0A3P9JX20	2	Animal proteinprotein	D2	A0A3P9KCI4	2	Animal proteinprotein
A0A3P9H5K0	Animal proteinprotein	A1	A0A2G8KRM8	2	High-quality protein	B2	Q05K07	2	Animal proteinprotein	B1	A0A5G2R253	1	Animal proteinprotein	B3	A0A4X1TVD0	1	Animal proteinprotein	D1	A0A3P9K0G8	2	Animal proteinprotein	D2	A0A3P9KED2	2	Animal proteinprotein
A0A3P9H5M5	Animal proteinprotein	A1	A0A2G8KSE3	2	High-quality protein	B2	Q05K08	2	Animal proteinprotein	B1	A0A5G2R2X1	1	Animal proteinprotein	B3	A0A4X1TVI9	1	Animal proteinprotein	D1	A0A3P9K0N6	2	Animal proteinprotein	D2	A0A3P9KF15	2	Animal proteinprotein
A0A3P9H5W3	Animal proteinprotein	A1	A0A2G8KZV1	2	High-quality protein	B2	Q05K09	2	Animal proteinprotein	B1	A0A5G2R338	1	Animal proteinprotein	B3	A0A4X1TVM0	1	Animal proteinprotein	D1	A0A3P9K2G4	2	Animal proteinprotein	D2	A0A3P9KG21	2	Animal proteinprotein
A0A3P9H6G6	Animal proteinprotein	A1	A0A2G8KZV3	2	High-quality protein	B2	Q05K10	2	Animal proteinprotein	B1	A0A5G2R3I0	1	Animal proteinprotein	B3	A0A4X1TXZ3	1	Animal proteinprotein	D1	A0A3P9K2N8	2	Animal proteinprotein	D2	A0A3P9KRF8	2	Animal proteinprotein
A0A3P9H6J9	Animal proteinprotein	A1	A0A2G8L590	2	High-quality protein	B2	Q05K11	2	Animal proteinprotein	B1	A0A5G2R687	1	Animal proteinprotein	B3	A0A4X1TXZ6	1	Animal proteinprotein	D1	A0A3P9K330	2	Animal proteinprotein	D2	A0A3P9KRG8	2	Animal proteinprotein
A0A3P9H728	Animal proteinprotein	A1	A0A2G8L594	2	High-quality protein	B2	Q05K12	2	Animal proteinprotein	B1	A0A5G2R699	1	Animal proteinprotein	B3	A0A4X1TY03	1	Animal proteinprotein	D1	A0A3P9K341	2	Animal proteinprotein	D2	A0A3P9KRI4	2	Animal proteinprotein
A0A3P9H7H3	Animal proteinprotein	A1	A0A2G8L7Y4	2	High-quality protein	B2	Q27991	2	Animal proteinprotein	B1	A0A5G2R6U5	1	Animal proteinprotein	B3	A0A4X1TY33	1	Animal proteinprotein	D1	A0A3P9K9Z6	2	Animal proteinprotein	D2	A0A3P9KTX4	2	Animal proteinprotein
A0A3P9H7J0	Animal proteinprotein	A1	A0A2G8L9C0	2	High-quality protein	B2	Q6SNT2	2	Animal proteinprotein	B1	A0A5G2R6Y5	1	Animal proteinprotein	B3	A0A4X1TY50	1	Animal proteinprotein	D1	A0A3P9KBZ5	2	Animal proteinprotein	D2	A0A3P9L3Y6	2	Animal proteinprotein
A0A3P9HCY7	Animal proteinprotein	A1	A0A2G8L9N6	2	High-quality protein	B2	Q8HYY4	2	Animal proteinprotein	B1	A0A5G2R733	1	Animal proteinprotein	B3	A0A4X1TY67	1	Animal proteinprotein	D1	A0A3P9KCI4	2	Animal proteinprotein	D2	A0A3P9L9T1	2	Animal proteinprotein
A0A3P9HD29	Animal proteinprotein	A1	A0A2G8LBW2	2	High-quality protein	B2	Q9BE39	2	Animal proteinprotein	B1	A0A5G2R7W7	1	Animal proteinprotein	B3	A0A4X1TY88	1	Animal proteinprotein	D1	A0A3P9KED2	2	Animal proteinprotein	D2	A0A3P9L9Y7	2	Animal proteinprotein
A0A3P9HDJ6	Animal proteinprotein	A1	A0A2G8LC23	2	High-quality protein	B2	Q9BE40	2	Animal proteinprotein	B1	A0A5G2R816	1	Animal proteinprotein	B3	A0A4X1TYJ1	1	Animal proteinprotein	D1	A0A3P9KF15	2	Animal proteinprotein	D2	A0A3P9LA72	2	Animal proteinprotein
A0A3P9HER8	Animal proteinprotein	A1	A0A2G8LFX0	2	High-quality protein	B2	Q9BE41	2	Animal proteinprotein	B1	A0A5G2RA93	1	Animal proteinprotein	B3	A0A4X1U0J8	1	Animal proteinprotein	D1	A0A3P9KG21	2	Animal proteinprotein	D2	A0A3P9LAQ0	2	Animal proteinprotein
A0A3P9HEX9	Animal proteinprotein	A1	A0A2G8LFY6	2	High-quality protein	B2	Q9TV61	2	Animal proteinprotein	B1	A0A5G2RC69	1	Animal proteinprotein	B3	A0A4X1U0R4	1	Animal proteinprotein	D1	A0A3P9KRF8	2	Animal proteinprotein	D2	A0A3P9LER2	2	Animal proteinprotein
A0A3P9HF56	Animal proteinprotein	A1	A0A2G8LG45	2	High-quality protein	B2	Q9TV62	2	Animal proteinprotein	B1	A0A5G2RD45	1	Animal proteinprotein	B3	A0A4X1U0R6	1	Animal proteinprotein	D1	A0A3P9KRI4	2	Animal proteinprotein	D2	A0A3P9LFI1	2	Animal proteinprotein
A0A3P9HFD7	Animal proteinprotein	A1	A0A2G8LG47	2	High-quality protein	B2	Q9TV63	2	Animal proteinprotein	B1	A0A5G2RDN5	1	Animal proteinprotein	B3	A0A4X1U704	1	Animal proteinprotein	D1	A0A3P9KTX4	2	Animal proteinprotein	D2	A0A3P9LJU0	2	Animal proteinprotein
A0A3P9HFH5	Animal proteinprotein	A1	A0A2G8LGC8	2	High-quality protein	B2	V5RFJ8	2	Animal proteinprotein	B1	A0A5G2RGN3	1	Animal proteinprotein	B3	A0A4X1U8P8	1	Animal proteinprotein	D1	A0A3P9L9T1	2	Animal proteinprotein	D2	A0A3P9LJX4	2	Animal proteinprotein
A0A3P9HG84	Animal proteinprotein	A1	A0A2G8LHQ4	2	High-quality protein	B2	W5K2H0	2	Animal proteinprotein	B1	A0A5G2RHX8	1	Animal proteinprotein	B3	A0A4X1U8R2	1	Animal proteinprotein	D1	A0A3P9L9Y7	2	Animal proteinprotein	D2	A0A3P9LMT0	2	Animal proteinprotein
A0A3P9HIW1	Animal proteinprotein	A1	A0A2G8LJG5	2	High-quality protein	B2	W5K3X6	2	Animal proteinprotein	B1	A0A5G2RIZ8	1	Animal proteinprotein	B3	A0A4X1U8T2	1	Animal proteinprotein	D1	A0A3P9LA72	2	Animal proteinprotein	D2	A0A3P9LPQ0	2	Animal proteinprotein
A0A3P9HIY9	Animal proteinprotein	A1	A0A2G8LKB5	2	High-quality protein	B2	W5K5X8	2	Animal proteinprotein	B1	A0A5G2RJ42	1	Animal proteinprotein	B3	A0A4X1UB43	1	Animal proteinprotein	D1	A0A3P9LAQ0	2	Animal proteinprotein	D2	A0A3P9LR45	2	Animal proteinprotein
A0A3P9HJ98	Animal proteinprotein	A1	A0A2G8LKB8	2	High-quality protein	B2	W5K6V8	2	Animal proteinprotein	B1	A0A5G2RJ89	1	Animal proteinprotein	B3	A0A4X1UB97	1	Animal proteinprotein	D1	A0A3P9LER2	2	Animal proteinprotein	D2	A0A3P9LR76	2	Animal proteinprotein
A0A3P9HJH2	Animal proteinprotein	A1	A0A2G8LKC8	2	High-quality protein	B2	W5K8R8	2	Animal proteinprotein	B1	A0A5G2RN24	1	Animal proteinprotein	B3	A0A4X1UBB2	1	Animal proteinprotein	D1	A0A3P9LFI1	2	Animal proteinprotein	D2	A0A3P9LU12	2	Animal proteinprotein
A0A3P9HJM7	Animal proteinprotein	A1	A0A2G8LKE8	2	High-quality protein	B2	W5KBH9	2	Animal proteinprotein	B1	A0A5G2RNE8	1	Animal proteinprotein	B3	A0A4X1UDR6	1	Animal proteinprotein	D1	A0A3P9LJX4	2	Animal proteinprotein	D2	A0A3P9LUS8	2	Animal proteinprotein
A0A3P9HN39	Animal proteinprotein	A1	A0A2G8LLA5	2	High-quality protein	B2	W5KEN9	2	Animal proteinprotein	B1	A0A5S6GU87	1	Animal proteinprotein	B3	A0A4X1UED2	1	Animal proteinprotein	D1	A0A3P9LLF0	2	Animal proteinprotein	D2	A0A3P9LWA7	2	Animal proteinprotein
A0A3P9HND3	Animal proteinprotein	A1	A0A2G8LLL8	2	High-quality protein	B2	W5KH23	2	Animal proteinprotein	B1	A0A5S6HGR0	1	Animal proteinprotein	B3	A0A4X1UG53	1	Animal proteinprotein	D1	A0A3P9LPQ0	2	Animal proteinprotein	D2	A0A3P9LWK7	2	Animal proteinprotein
A0A3P9HNS4	Animal proteinprotein	A1	A0A2G8LQJ5	2	High-quality protein	B2	W5KIS7	2	Animal proteinprotein	B1	A0A5S6I3K1	1	Animal proteinprotein	B3	A0A4X1UIM4	1	Animal proteinprotein	D1	A0A3P9LQQ4	2	Animal proteinprotein	D2	A0A3P9LXS2	2	Animal proteinprotein
A0A3P9HP06	Animal proteinprotein	A1	A0A2G8LQN2	2	High-quality protein	B2	W5KNS5	2	Animal proteinprotein	B1	A0A5S6IDN1	1	Animal proteinprotein	B3	A0A4X1UTY9	1	Animal proteinprotein	D1	A0A3P9LR45	2	Animal proteinprotein	D2	A0A3P9LY66	2	Animal proteinprotein
A0A3P9HP82	Animal proteinprotein	A1	A0A2H4Y7U9	2	Animal proteinprotein	B2	W5KQH9	2	Animal proteinprotein	B1	A0JNJ5	1	Animal proteinprotein	B3	A0A4X1UWS4	1	Animal proteinprotein	D1	A0A3P9LR76	2	Animal proteinprotein	D2	A0A3P9M2Q9	2	Animal proteinprotein
A0A3P9HP85	Animal proteinprotein	A1	A0A2H4ZEX8	2	Animal proteinprotein	B2	W5KRM2	2	Animal proteinprotein	B1	A0JNK3	1	Animal proteinprotein	B3	A0A4X1UX46	1	Animal proteinprotein	D1	A0A3P9LU12	2	Animal proteinprotein	D2	A0A3P9M2Z6	2	Animal proteinprotein
A0A3P9HP89	Animal proteinprotein	A1	A0A2I4EYT2	2	Plant protein	B2	W5KRR2	2	Animal proteinprotein	B1	A1A4Q3	1	Animal proteinprotein	B3	A0A4X1UX70	1	Animal proteinprotein	D1	A0A3P9LUS8	2	Animal proteinprotein	D2	A0A3P9M4C2	2	Animal proteinprotein
A0A3P9HQF9	Animal proteinprotein	A1	A0A2I4F669	2	Plant protein	B2	W5KS62	2	Animal proteinprotein	B1	A1A4Q7	1	Animal proteinprotein	B3	A0A4X1UY99	1	Animal proteinprotein	D1	A0A3P9LWA7	2	Animal proteinprotein	D2	A0A3P9M6G7	2	Animal proteinprotein
A0A3P9HQH7	Animal proteinprotein	A1	A0A2I4F8Z8	2	Plant protein	B2	W5L0R5	2	Animal proteinprotein	B1	A1DZF1	1	Plant protein	B3	A0A4X1UZ83	1	Animal proteinprotein	D1	A0A3P9LWK7	2	Animal proteinprotein	D2	A0A3P9M827	2	Animal proteinprotein
A0A3P9HRH5	Animal proteinprotein	A1	A0A2I4FV44	2	Plant protein	B2	W5L375	2	Animal proteinprotein	B1	A1E2B0	1	Plant protein	B3	A0A4X1V098	1	Animal proteinprotein	D1	A0A3P9LXS2	2	Animal proteinprotein	D2	A0A3P9M8G5	2	Animal proteinprotein
A0A3P9HRV4	Animal proteinprotein	A1	A0A2I4HVU8	2	Plant protein	B2	W5L610	2	Animal proteinprotein	B1	A1L5B0	1	Animal proteinprotein	B3	A0A4X1V0T9	1	Animal proteinprotein	D1	A0A3P9LY66	2	Animal proteinprotein	D2	A0A3P9M8K5	2	Animal proteinprotein
A0A3P9HRX4	Animal proteinprotein	A1	A0A2U8URK6	2	Animal proteinprotein	B2	W5L7C8	2	Animal proteinprotein	B1	A1X899	1	Animal proteinprotein	B3	A0A4X1V7C9	1	Animal proteinprotein	D1	A0A3P9M2Q9	2	Animal proteinprotein	D2	A0A3P9M8Q1	2	Animal proteinprotein
A0A3P9HSE9	Animal proteinprotein	A1	A0A317YBK9	2	Plant protein	B2	W5LCH4	2	Animal proteinprotein	B1	A1XEA6	1	Animal proteinprotein	B3	A0A4X1VBB3	1	Animal proteinprotein	D1	A0A3P9M2Z6	2	Animal proteinprotein	D2	A0A3P9M8S2	2	Animal proteinprotein
A0A3P9HSS2	Animal proteinprotein	A1	A0A317YIM8	2	Plant protein	B2	W5LDY2	2	Animal proteinprotein	B1	A1XEA7	1	Animal proteinprotein	B3	A0A4X1VBI4	1	Animal proteinprotein	D1	A0A3P9M4C2	2	Animal proteinprotein	D2	A0A3P9MAG8	2	Animal proteinprotein
A0A3P9HT14	Animal proteinprotein	A1	A0A346QRK4	2	High-quality protein	B2	W5LDY6	2	Animal proteinprotein	B1	A1XEB1	1	Animal proteinprotein	B3	A0A4X1VCJ5	1	Animal proteinprotein	D1	A0A3P9M6G7	2	Animal proteinprotein	D2	A0A3P9MEU8	2	Animal proteinprotein
A0A3P9HVM6	Animal proteinprotein	A1	A0A3B1IC07	2	Animal proteinprotein	B2	W5LI11	2	Animal proteinprotein	B1	A1XQV4	1	Animal proteinprotein	B3	A0A4X1VCK5	1	Animal proteinprotein	D1	A0A3P9M827	2	Animal proteinprotein	D2	A0A3P9MI93	2	Animal proteinprotein
A0A3P9HZM7	Animal proteinprotein	A1	A0A3B1ID78	2	Animal proteinprotein	B2	W5LSP6	2	Animal proteinprotein	B1	A1XQV5	1	Animal proteinprotein	B3	A0A4X1VN52	1	Animal proteinprotein	D1	A0A3P9M8G5	2	Animal proteinprotein	D2	A0A3P9MIB8	2	Animal proteinprotein
A0A3P9HZS2	Animal proteinprotein	A1	A0A3B1IID5	2	Animal proteinprotein	B2	A0A059U3R3	3	#N/A	B1	A1YT10	1	Animal proteinprotein	B3	A0A4X1VR57	1	Animal proteinprotein	D1	A0A3P9M8K5	2	Animal proteinprotein	D2	A0A3P9MJ39	2	Animal proteinprotein
A0A3P9I1J4	Animal proteinprotein	A1	A0A3B1IJF0	2	Animal proteinprotein	B2	A0A068LAH3	3	Animal proteinprotein	B1	A2TC17	1	Animal proteinprotein	B3	A0A4X1VV29	1	Animal proteinprotein	D1	A0A3P9M8Q1	2	Animal proteinprotein	D2	A0A3P9MLQ4	2	Animal proteinprotein
A0A3P9I1K8	Animal proteinprotein	A1	A0A3B1IMV2	2	Animal proteinprotein	B2	A0A068LB92	3	Animal proteinprotein	B1	A3FJ56	1	Animal proteinprotein	B3	A0A4X1VV89	1	Animal proteinprotein	D1	A0A3P9M8S2	2	Animal proteinprotein	D2	A0A3Q1LFZ6	2	Animal proteinprotein
A0A3P9I1L4	Animal proteinprotein	A1	A0A3B1IW23	2	Animal proteinprotein	B2	A0A068LGK3	3	Animal proteinprotein	B1	A4FUA8	1	Animal proteinprotein	B3	A0A4X1VWM2	1	Animal proteinprotein	D1	A0A3P9MAG8	2	Animal proteinprotein	D2	A0A3Q1LK11	2	Animal proteinprotein
A0A3P9I1N3	Animal proteinprotein	A1	A0A3B1J062	2	Animal proteinprotein	B2	A0A075ITP2	3	Animal proteinprotein	B1	A4FUX8	1	Animal proteinprotein	B3	A0A4X1VZV4	1	Animal proteinprotein	D1	A0A3P9MEU8	2	Animal proteinprotein	D2	A0A3Q1LL66	2	Animal proteinprotein
A0A3P9I3I6	Animal proteinprotein	A1	A0A3B1J270	2	Animal proteinprotein	B2	A0A075ITS1	3	Animal proteinprotein	B1	A4IF97	1	Animal proteinprotein	B3	A0A4X1VZV9	1	Animal proteinprotein	D1	A0A3P9MI93	2	Animal proteinprotein	D2	A0A3Q1LLG5	2	Animal proteinprotein
A0A3P9I3R9	Animal proteinprotein	A1	A0A3B1J4Q6	2	Animal proteinprotein	B2	A0A075IVJ4	3	Animal proteinprotein	B1	A4KUI3	1	Animal proteinprotein	B3	A0A4X1W0H8	1	Animal proteinprotein	D1	A0A3P9MIB8	2	Animal proteinprotein	D2	A0A3Q1LNB7	2	Animal proteinprotein
A0A3P9I465	Animal proteinprotein	A1	A0A3B1J601	2	Animal proteinprotein	B2	A0A075IWX8	3	Animal proteinprotein	B1	A5X497	1	Animal proteinprotein	B3	A0A4X1W162	1	Animal proteinprotein	D1	A0A3P9MIG1	2	Animal proteinprotein	D2	A0A3Q1LNZ3	2	Animal proteinprotein
A0A3P9I4B9	Animal proteinprotein	A1	A0A3B1JCQ3	2	Animal proteinprotein	B2	A0A075IX13	3	Animal proteinprotein	B1	A5X5T5	1	Animal proteinprotein	B3	A0A4X1W2B1	1	Animal proteinprotein	D1	A0A3P9MIH0	2	Animal proteinprotein	D2	A0A3Q1LPQ6	2	Animal proteinprotein
A0A3P9I4D8	Animal proteinprotein	A1	A0A3B1JHX5	2	Animal proteinprotein	B2	A0A075IX29	3	Animal proteinprotein	B1	A6NA51	1	Animal proteinprotein	B3	A0A5B9CU56	1	Animal proteinprotein	D1	A0A3P9MIT3	2	Animal proteinprotein	D2	A0A3Q1LQ69	2	Animal proteinprotein
A0A3P9I4U7	Animal proteinprotein	A1	A0A3B1JTM3	2	Animal proteinprotein	B2	A0A075IZJ4	3	Animal proteinprotein	B1	A6NA52	1	Animal proteinprotein	B3	A0A5G2Q9U7	1	Animal proteinprotein	D1	A0A3P9MIT9	2	Animal proteinprotein	D2	A0A3Q1LQX6	2	Animal proteinprotein
A0A3P9I637	Animal proteinprotein	A1	A0A3B1JU63	2	Animal proteinprotein	B2	A0A075IZK9	3	Animal proteinprotein	B1	A6NA53	1	Animal proteinprotein	B3	A0A5G2QET1	1	Animal proteinprotein	D1	A0A3P9MJ39	2	Animal proteinprotein	D2	A0A3Q1LSG3	2	Animal proteinprotein
A0A3P9I663	Animal proteinprotein	A1	A0A3B1JVZ6	2	Animal proteinprotein	B2	A0A077B3P8	3	Animal proteinprotein	B1	A6QNQ6	1	Animal proteinprotein	B3	A0A5G2QG60	1	Animal proteinprotein	D1	A0A3P9MLI7	2	Animal proteinprotein	D2	A0A3Q1LSJ3	2	Animal proteinprotein
A0A3P9I667	Animal proteinprotein	A1	A0A3B1JX63	2	Animal proteinprotein	B2	A0A097ZMY1	3	Animal proteinprotein	B1	A6XKY7	1	Animal proteinprotein	B3	A0A5G2QGJ6	1	Animal proteinprotein	D1	A0A3Q1LFZ6	2	Animal proteinprotein	D2	A0A3Q1LTA6	2	Animal proteinprotein
A0A3P9I9G9	Animal proteinprotein	A1	A0A3B1K1F5	2	Animal proteinprotein	B2	A0A097ZMY9	3	Animal proteinprotein	B1	A6YNT0	1	Plant protein	B3	A0A5G2QIK0	1	Animal proteinprotein	D1	A0A3Q1LK11	2	Animal proteinprotein	D2	A0A3Q1LWJ2	2	Animal proteinprotein
A0A3P9I9I7	Animal proteinprotein	A1	A0A3B1K593	2	Animal proteinprotein	B2	A0A0D3LUJ9	3	Animal proteinprotein	B1	A6YNT1	1	Plant protein	B3	A0A5G2QJD3	1	Animal proteinprotein	D1	A0A3Q1LL66	2	Animal proteinprotein	D2	A0A3Q1LXF9	2	Animal proteinprotein
A0A3P9I9M6	Animal proteinprotein	A1	A0A3B1K5D4	2	Animal proteinprotein	B2	A0A0D3LUW4	3	Animal proteinprotein	B1	A7L340	1	Animal proteinprotein	B3	A0A5G2QJI6	1	Animal proteinprotein	D1	A0A3Q1LNB7	2	Animal proteinprotein	D2	A0A3Q1LXL6	2	Animal proteinprotein
A0A3P9IAQ1	Animal proteinprotein	A1	A0A3B1K7J1	2	Animal proteinprotein	B2	A0A0D5MCW6	3	Animal proteinprotein	B1	A7MBI0	1	Animal proteinprotein	B3	A0A5G2QKD4	1	Animal proteinprotein	D1	A0A3Q1LNZ3	2	Animal proteinprotein	D2	A0A3Q1LXT6	2	Animal proteinprotein
A0A3P9IBP3	Animal proteinprotein	A1	A0A3B1K7X5	2	Animal proteinprotein	B2	A0A0F6Q0N3	3	Plant protein	B1	A8R0R0	1	Animal proteinprotein	B3	A0A5G2QP95	1	Animal proteinprotein	D1	A0A3Q1LPQ6	2	Animal proteinprotein	D2	A0A3Q1LY20	2	Animal proteinprotein
A0A3P9ICA5	Animal proteinprotein	A1	A0A3B1K912	2	Animal proteinprotein	B2	A0A0F6Q0N8	3	Plant protein	B1	A8R0R2	1	Animal proteinprotein	B3	A0A5G2QRW3	1	Animal proteinprotein	D1	A0A3Q1LQ69	2	Animal proteinprotein	D2	A0A3Q1LYA2	2	Animal proteinprotein
A0A3P9ICD0	Animal proteinprotein	A1	A0A3B1KCJ6	2	Animal proteinprotein	B2	A0A0F6Q0P4	3	Plant protein	B1	B1GVY6	1	Animal proteinprotein	B3	A0A5G2QS57	1	Animal proteinprotein	D1	A0A3Q1LQX6	2	Animal proteinprotein	D2	A0A3Q1LYU9	2	Animal proteinprotein
A0A3P9ID46	Animal proteinprotein	A1	A0A3B1KDR5	2	Animal proteinprotein	B2	A0A0F6Q0P8	3	Plant protein	B1	B1GVZ4	1	Animal proteinprotein	B3	A0A5G2QT29	1	Animal proteinprotein	D1	A0A3Q1LSG3	2	Animal proteinprotein	D2	A0A3Q1M165	2	Animal proteinprotein
A0A3P9IE74	Animal proteinprotein	A1	A0A3B1KF26	2	Animal proteinprotein	B2	A0A0F6Q0Q0	3	Plant protein	B1	B1GW02	1	Animal proteinprotein	B3	A0A5G2QXG9	1	Animal proteinprotein	D1	A0A3Q1LSJ3	2	Animal proteinprotein	D2	A0A3Q1M1V8	2	Animal proteinprotein
A0A3P9II03	Animal proteinprotein	A1	A0A3B1KHF0	2	Animal proteinprotein	B2	A0A0F6Q0Q8	3	Plant protein	B1	B2Z898	1	Animal proteinprotein	B3	A0A5G2QXH4	1	Animal proteinprotein	D1	A0A3Q1LTA6	2	Animal proteinprotein	D2	A0A3Q1M2N3	2	Animal proteinprotein
A0A3P9II47	Animal proteinprotein	A1	A0A3B3H6D8	2	Animal proteinprotein	B2	A0A0F6Q0R3	3	Plant protein	B1	B2ZCV5	1	Plant protein	B3	A0A5G2QY33	1	Animal proteinprotein	D1	A0A3Q1LWJ2	2	Animal proteinprotein	D2	A0A3Q1M3F4	2	Animal proteinprotein
A0A3P9IJD9	Animal proteinprotein	A1	A0A3B3H7B9	2	Animal proteinprotein	B2	A0A0F6Q0R7	3	Plant protein	B1	B2ZCV6	1	Plant protein	B3	A0A5G2QYZ9	1	Animal proteinprotein	D1	A0A3Q1LXF9	2	Animal proteinprotein	D2	A0A3Q1M430	2	Animal proteinprotein
A0A3P9IJT7	Animal proteinprotein	A1	A0A3B3HA26	2	Animal proteinprotein	B2	A0A0F6Q181	3	Plant protein	B1	B2ZCV7	1	Plant protein	B3	A0A5G2R253	1	Animal proteinprotein	D1	A0A3Q1LXL6	2	Animal proteinprotein	D2	A0A3Q1M4Q0	2	Animal proteinprotein
A0A3P9IJV7	Animal proteinprotein	A1	A0A3B3HEJ3	2	Animal proteinprotein	B2	A0A0F6Q186	3	Plant protein	B1	B3SN74	1	High-quality protein	B3	A0A5G2R2X1	1	Animal proteinprotein	D1	A0A3Q1LXT6	2	Animal proteinprotein	D2	A0A3Q1M4Z6	2	Animal proteinprotein
A0A3P9IK02	Animal proteinprotein	A1	A0A3B3HET9	2	Animal proteinprotein	B2	A0A0F6Q192	3	Plant protein	B1	B3SND4	1	High-quality protein	B3	A0A5G2R2Z9	1	Animal proteinprotein	D1	A0A3Q1LY20	2	Animal proteinprotein	D2	A0A3Q1M5L3	2	Animal proteinprotein
A0A3P9ILA0	Animal proteinprotein	A1	A0A3B3HFF1	2	Animal proteinprotein	B2	A0A0F6Q1B4	3	Plant protein	B1	B3SNT2	1	High-quality protein	B3	A0A5G2R3I0	1	Animal proteinprotein	D1	A0A3Q1LYU9	2	Animal proteinprotein	D2	A0A3Q1M5U9	2	Animal proteinprotein
A0A3P9IMR6	Animal proteinprotein	A1	A0A3B3HFV1	2	Animal proteinprotein	B2	A0A0F6Q1C1	3	Plant protein	B1	B3TK29	1	High-quality protein	B3	A0A5G2R687	1	Animal proteinprotein	D1	A0A3Q1M165	2	Animal proteinprotein	D2	A0A3Q1M652	2	Animal proteinprotein
A0A3P9IN20	Animal proteinprotein	A1	A0A3B3HI93	2	Animal proteinprotein	B2	A0A0F6Q1C5	3	Plant protein	B1	B3TK44	1	High-quality protein	B3	A0A5G2R6U5	1	Animal proteinprotein	D1	A0A3Q1M1V8	2	Animal proteinprotein	D2	A0A3Q1M760	2	Animal proteinprotein
A0A3P9ING1	Animal proteinprotein	A1	A0A3B3HID7	2	Animal proteinprotein	B2	A0A0F6Q1D0	3	Plant protein	B1	B3TK67	1	High-quality protein	B3	A0A5G2R6Y5	1	Animal proteinprotein	D1	A0A3Q1M2N3	2	Animal proteinprotein	D2	A0A3Q1MBD4	2	Animal proteinprotein
A0A3P9INU4	Animal proteinprotein	A1	A0A3B3HIJ9	2	Animal proteinprotein	B2	A0A0F6Q2C4	3	Plant protein	B1	B3TK69	1	High-quality protein	B3	A0A5G2R733	1	Animal proteinprotein	D1	A0A3Q1M3F4	2	Animal proteinprotein	D2	A0A3Q1MDB1	2	Animal proteinprotein
A0A3P9IPC2	Animal proteinprotein	A1	A0A3B3HLM8	2	Animal proteinprotein	B2	A0A0F6Q2C8	3	Plant protein	B1	B3TK72	1	High-quality protein	B3	A0A5G2R816	1	Animal proteinprotein	D1	A0A3Q1M430	2	Animal proteinprotein	D2	A0A3Q1MEV3	2	Animal proteinprotein
A0A3P9IPK4	Animal proteinprotein	A1	A0A3B3HQ11	2	Animal proteinprotein	B2	A0A0F6Q2F4	3	Plant protein	B1	B3TK83	1	High-quality protein	B3	A0A5G2RA93	1	Animal proteinprotein	D1	A0A3Q1M4Q0	2	Animal proteinprotein	D2	A0A3Q1MFJ9	2	Animal proteinprotein
A0A3P9IR23	Animal proteinprotein	A1	A0A3B3HT48	2	Animal proteinprotein	B2	A0A0F6Q2F7	3	Plant protein	B1	B3VCE8	1	Animal proteinprotein	B3	A0A5G2RC69	1	Animal proteinprotein	D1	A0A3Q1M4Z6	2	Animal proteinprotein	D2	A0A3Q1MFN5	2	Animal proteinprotein
A0A3P9IRF0	Animal proteinprotein	A1	A0A3B3I464	2	Animal proteinprotein	B2	A0A0F6Q2H2	3	Plant protein	B1	B3VFA9	1	Animal proteinprotein	B3	A0A5G2RD45	1	Animal proteinprotein	D1	A0A3Q1M5C0	2	Animal proteinprotein	D2	A0A3Q1MGY4	2	Animal proteinprotein
A0A3P9IU86	Animal proteinprotein	A1	A0A3B3I543	2	Animal proteinprotein	B2	A0A0F6Q2Q2	3	Plant protein	B1	B3VI70	1	Animal proteinprotein	B3	A0A5G2RDN5	1	Animal proteinprotein	D1	A0A3Q1M5L3	2	Animal proteinprotein	D2	A0A3Q1MHL7	2	Animal proteinprotein
A0A3P9IUE8	Animal proteinprotein	A1	A0A3B3I5R9	2	Animal proteinprotein	B2	A0A0F6Q2Q7	3	Plant protein	B1	B4FBN8	1	Plant protein	B3	A0A5G2RGN3	1	Animal proteinprotein	D1	A0A3Q1M5U9	2	Animal proteinprotein	D2	A0A3Q1MJE5	2	Animal proteinprotein
A0A3P9IUF9	Animal proteinprotein	A1	A0A3B3I6H1	2	Animal proteinprotein	B2	A0A0F6Q2R7	3	Plant protein	B1	B4FEX7	1	Plant protein	B3	A0A5G2RIZ8	1	Animal proteinprotein	D1	A0A3Q1M652	2	Animal proteinprotein	D2	A0A3Q1MLV0	2	Animal proteinprotein
A0A3P9IUQ2	Animal proteinprotein	A1	A0A3B3I7G9	2	Animal proteinprotein	B2	A0A0F6Q2T4	3	Plant protein	B1	B4FHS0	1	Plant protein	B3	A0A5G2RJ42	1	Animal proteinprotein	D1	A0A3Q1M760	2	Animal proteinprotein	D2	A0A3Q1MRK3	2	Animal proteinprotein
A0A3P9IV11	Animal proteinprotein	A1	A0A3B3IBH4	2	Animal proteinprotein	B2	A0A0F6Q2U4	3	Plant protein	B1	B4FQS5	1	Plant protein	B3	A0A5G2RJ89	1	Animal proteinprotein	D1	A0A3Q1MBD4	2	Animal proteinprotein	D2	A0A3Q1MTN4	2	Animal proteinprotein
A0A3P9IVB4	Animal proteinprotein	A1	A0A3B3IKP8	2	Animal proteinprotein	B2	A0A0F6Q4B1	3	Plant protein	B1	B4FRS4	1	Plant protein	B3	A0A5G2RN24	1	Animal proteinprotein	D1	A0A3Q1MDB1	2	Animal proteinprotein	D2	A0A3Q1N0T9	2	Animal proteinprotein
A0A3P9IWI5	Animal proteinprotein	A1	A0A3B3INH6	2	Animal proteinprotein	B2	A0A0F6Q4B9	3	Plant protein	B1	B4FZZ8	1	Plant protein	B3	A0A5G2RNE8	1	Animal proteinprotein	D1	A0A3Q1MFN5	2	Animal proteinprotein	D2	A0A3Q1N6P5	2	Animal proteinprotein
A0A3P9IWY3	Animal proteinprotein	A1	A0A3B3IPK8	2	Animal proteinprotein	B2	A0A0F6Q4C2	3	Plant protein	B1	B4G0B0	1	Plant protein	B3	A0A5S6GU87	1	Animal proteinprotein	D1	A0A3Q1MGY4	2	Animal proteinprotein	D2	A0A3Q1NCJ5	2	Animal proteinprotein
A0A3P9IZD1	Animal proteinprotein	A1	A0A3G1ZIU1	2	High-quality protein	B2	A0A0F6Q4D1	3	Plant protein	B1	B4G127	1	Plant protein	B3	A0A5S6HGR0	1	Animal proteinprotein	D1	A0A3Q1MHL7	2	Animal proteinprotein	D2	A0A3Q1NG86	2	Animal proteinprotein
A0A3P9IZP7	Animal proteinprotein	A1	A0A3G1ZIU9	2	High-quality protein	B2	A0A0F6Q4E0	3	Plant protein	B1	B4G1L5	1	Plant protein	B3	A0A5S6I3K1	1	Animal proteinprotein	D1	A0A3Q1MJE5	2	Animal proteinprotein	D2	A0A3Q2TZM3	2	Animal proteinprotein
A0A3P9J0D7	Animal proteinprotein	A1	A0A3L6D939	2	Plant protein	B2	A0A0F6Q4F0	3	Plant protein	B1	B4G1Y6	1	Plant protein	B3	A0A5S6IDN1	1	Animal proteinprotein	D1	A0A3Q1MLV0	2	Animal proteinprotein	D2	A0A3Q2U3P2	2	Animal proteinprotein
A0A3P9J0U4	Animal proteinprotein	A1	A0A3L6DAW0	2	Plant protein	B2	A0A0G2SR30	3	Animal proteinprotein	B1	B4G234	1	Plant protein	B3	A0JNJ5	1	Animal proteinprotein	D1	A0A3Q1MRK3	2	Animal proteinprotein	D2	A0A3Q2UFT6	2	Animal proteinprotein
A0A3P9J113	Animal proteinprotein	A1	A0A3L6DDP4	2	Plant protein	B2	A0A0M3R7C5	3	Animal proteinprotein	B1	B5B3R8	1	Animal proteinprotein	B3	A0JNK3	1	Animal proteinprotein	D1	A0A3Q1MTN4	2	Animal proteinprotein	D2	A0A3Q8AEM2	2	Animal proteinprotein
A0A3P9J137	Animal proteinprotein	A1	A0A3L6E234	2	Plant protein	B2	A0A0M4FI60	3	Animal proteinprotein	B1	B6RB19	1	High-quality protein	B3	A1A4Q3	1	Animal proteinprotein	D1	A0A3Q1N0N4	2	Animal proteinprotein	D2	A0A3S5HYM7	2	Animal proteinprotein
A0A3P9J1I0	Animal proteinprotein	A1	A0A3L6E2I2	2	Plant protein	B2	A0A0M4FJ17	3	Animal proteinprotein	B1	B6RB34	1	High-quality protein	B3	A1A4Q7	1	Animal proteinprotein	D1	A0A3Q1N3T6	2	Animal proteinprotein	D2	A0A3S5ZPQ2	2	Animal proteinprotein
A0A3P9J1L6	Animal proteinprotein	A1	A0A3L6E818	2	Plant protein	B2	A0A0M4G0R7	3	Animal proteinprotein	B1	B6RB46	1	High-quality protein	B3	A1DZF0	1	Plant protein	D1	A0A3Q1N6P5	2	Animal proteinprotein	D2	A0A3S5ZPW3	2	Animal proteinprotein
A0A3P9J3A0	Animal proteinprotein	A1	A0A3L6ECL9	2	Plant protein	B2	A0A0R0GQS9	3	Plant protein	B1	B6RB97	1	High-quality protein	B3	A1DZF1	1	Plant protein	D1	A0A3Q1NCJ5	2	Animal proteinprotein	D2	A0A3S6FK22	2	Animal proteinprotein
A0A3P9J3C1	Animal proteinprotein	A1	A0A3L6EJ88	2	Plant protein	B2	A0A140T8A9	3	Animal proteinprotein	B1	B6SKD2	1	Plant protein	B3	A1E2B0	1	Plant protein	D1	A0A3Q1NG86	2	Animal proteinprotein	D2	A0A3T0QHM1	2	Animal proteinprotein
A0A3P9J3D7	Animal proteinprotein	A1	A0A3L6EXI4	2	Plant protein	B2	A0A165R1Z8	3	Animal proteinprotein	B1	B6SYI2	1	Plant protein	B3	A1E2B1	1	Plant protein	D1	A0A3Q2TZM3	2	Animal proteinprotein	D2	A0A411G5W6	2	Animal proteinprotein
A0A3P9J3E2	Animal proteinprotein	A1	A0A3L6FC53	2	Plant protein	B2	A0A193GN87	3	Animal proteinprotein	B1	B6SZG2	1	Plant protein	B3	A1L5B0	1	Animal proteinprotein	D1	A0A3Q2U3P2	2	Animal proteinprotein	D2	A0A444X5G8	2	Plant protein
A0A3P9J687	Animal proteinprotein	A1	A0A3L6FL88	2	Plant protein	B2	A0A193GNS1	3	Animal proteinprotein	B1	B6U1W5	1	Plant protein	B3	A1X899	1	Animal proteinprotein	D1	A0A3Q2UFT6	2	Animal proteinprotein	D2	A0A444Y853	2	Plant protein
A0A3P9J6N0	Animal proteinprotein	A1	A0A3L6FZA4	2	Plant protein	B2	A0A193GNU2	3	Animal proteinprotein	B1	B6U7J7	1	Plant protein	B3	A1XEA6	1	Animal proteinprotein	D1	A0A3Q8AEM2	2	Animal proteinprotein	D2	A0A445BVN3	2	Plant protein
A0A3P9J6X5	Animal proteinprotein	A1	A0A3L6G280	2	Plant protein	B2	A0A193GNW9	3	Animal proteinprotein	B1	B6UB28	1	Plant protein	B3	A1XEA7	1	Animal proteinprotein	D1	A0A3S5HYM7	2	Animal proteinprotein	D2	A0A452DHW7	2	Animal proteinprotein
A0A3P9J6Z5	Animal proteinprotein	A1	A0A3N0XCV3	2	Animal proteinprotein	B2	A0A193GPA0	3	Animal proteinprotein	B1	B6UEB0	1	Plant protein	B3	A1XEB1	1	Animal proteinprotein	D1	A0A3S5ZPQ2	2	Animal proteinprotein	D2	A0A452DI97	2	Animal proteinprotein
A0A3P9J7C9	Animal proteinprotein	A1	A0A3N0XFV6	2	Animal proteinprotein	B2	A0A1C8Y9F6	3	Animal proteinprotein	B1	B6UGL7	1	Plant protein	B3	A1XQV4	1	Animal proteinprotein	D1	A0A3S5ZPW3	2	Animal proteinprotein	D2	A0A452DID9	2	Animal proteinprotein
A0A3P9J7S3	Animal proteinprotein	A1	A0A3N0XG86	2	Animal proteinprotein	B2	A0A1D6F974	3	Plant protein	B1	B6UGM1	1	Plant protein	B3	A1XQV5	1	Animal proteinprotein	D1	A0A3S6FK22	2	Animal proteinprotein	D2	A0A452DJI6	2	Animal proteinprotein
A0A3P9J7T5	Animal proteinprotein	A1	A0A3N0XHY0	2	Animal proteinprotein	B2	A0A1D6F975	3	Plant protein	B1	B6UGP8	1	Plant protein	B3	A1YT10	1	Animal proteinprotein	D1	A0A3T0QHM1	2	Animal proteinprotein	D2	A0A452DJW7	2	Animal proteinprotein
A0A3P9J8M9	Animal proteinprotein	A1	A0A3N0XJ01	2	Animal proteinprotein	B2	A0A1D6G9W0	3	Plant protein	B1	B6UH16	1	Plant protein	B3	A2TC17	1	Animal proteinprotein	D1	A0A411G5W6	2	Animal proteinprotein	D2	A0A480HCG1	2	Animal proteinprotein
A0A3P9JDL1	Animal proteinprotein	A1	A0A3N0XM33	2	Animal proteinprotein	B2	A0A1D6GFQ4	3	Plant protein	B1	B6UH22	1	Plant protein	B3	A3FJ56	1	Animal proteinprotein	D1	A0A444X5G8	2	Plant protein	D2	A0A480HDN8	2	Animal proteinprotein
A0A3P9JF14	Animal proteinprotein	A1	A0A3N0XN86	2	Animal proteinprotein	B2	A0A1D6GFQ5	3	Plant protein	B1	B6V1G0	1	Animal proteinprotein	B3	A4FUA8	1	Animal proteinprotein	D1	A0A444Y853	2	Plant protein	D2	A0A480HHP7	2	Animal proteinprotein
A0A3P9JF19	Animal proteinprotein	A1	A0A3N0XXZ6	2	Animal proteinprotein	B2	A0A1D6GFQ6	3	Plant protein	B1	B6VCB3	1	Animal proteinprotein	B3	A4FUX8	1	Animal proteinprotein	D1	A0A445BVN3	2	Plant protein	D2	A0A480JIC1	2	Animal proteinprotein
A0A3P9JFG7	Animal proteinprotein	A1	A0A3N0Y0C4	2	Animal proteinprotein	B2	A0A1D6GTY0	3	Plant protein	B1	B7U3X3	1	Animal proteinprotein	B3	A4IF97	1	Animal proteinprotein	D1	A0A452DHW7	2	Animal proteinprotein	D2	A0A480KIS0	2	Animal proteinprotein
A0A3P9JG46	Animal proteinprotein	A1	A0A3N0Y292	2	Animal proteinprotein	B2	A0A1D6GTY1	3	Plant protein	B1	B7U3X4	1	Animal proteinprotein	B3	A4IFE3	1	Animal proteinprotein	D1	A0A452DI97	2	Animal proteinprotein	D2	A0A480KLN4	2	Animal proteinprotein
A0A3P9JG65	Animal proteinprotein	A1	A0A3N0Y7M3	2	Animal proteinprotein	B2	A0A1D6GTY3	3	Plant protein	B1	B7U3X5	1	Animal proteinprotein	B3	A4IFM7	1	Animal proteinprotein	D1	A0A452DID9	2	Animal proteinprotein	D2	A0A480KQN2	2	Animal proteinprotein
A0A3P9JGI8	Animal proteinprotein	A1	A0A3N0Y8Y4	2	Animal proteinprotein	B2	A0A1D6GW54	3	Plant protein	B1	B7XC62	1	High-quality protein	B3	A4KUI3	1	Animal proteinprotein	D1	A0A452DJI6	2	Animal proteinprotein	D2	A0A480M016	2	Animal proteinprotein
A0A3P9JGL6	Animal proteinprotein	A1	A0A3N0YD35	2	Animal proteinprotein	B2	A0A1D6HG33	3	Plant protein	B1	B8YJN9	1	Animal proteinprotein	B3	A5D9P8	1	Animal proteinprotein	D1	A0A452DJW7	2	Animal proteinprotein	D2	A0A480M9I6	2	Animal proteinprotein
A0A3P9JH23	Animal proteinprotein	A1	A0A3N0YD63	2	Animal proteinprotein	B2	A0A1D6HTB3	3	Plant protein	B1	B8YJP1	1	Animal proteinprotein	B3	A5PK45	1	Animal proteinprotein	D1	A0A480KLN4	2	Animal proteinprotein	D2	A0A480MZ85	2	Animal proteinprotein
A0A3P9JM99	Animal proteinprotein	A1	A0A3N0YDZ5	2	Animal proteinprotein	B2	A0A1D6HTB4	3	Plant protein	B1	B8YJT7	1	Animal proteinprotein	B3	A5X497	1	Animal proteinprotein	D1	A0A480MGB5	2	Animal proteinprotein	D2	A0A480N480	2	Animal proteinprotein
A0A3P9JMU8	Animal proteinprotein	A1	A0A3N0YEB9	2	Animal proteinprotein	B2	A0A1D6HTB6	3	Plant protein	B1	B8YK79	1	Animal proteinprotein	B3	A5X5T5	1	Animal proteinprotein	D1	A0A480SLY1	2	Animal proteinprotein	D2	A0A480P9U9	2	Animal proteinprotein
A0A3P9JQM4	Animal proteinprotein	A1	A0A3N0YIT1	2	Animal proteinprotein	B2	A0A1D6HTB8	3	Plant protein	B1	B9ZZQ5	1	Animal proteinprotein	B3	A6NA51	1	Animal proteinprotein	D1	A0A480T5S2	2	Animal proteinprotein	D2	A0A480QX91	2	Animal proteinprotein
A0A3P9JR78	Animal proteinprotein	A1	A0A3N0YW64	2	Animal proteinprotein	B2	A0A1D6HTC0	3	Plant protein	B1	C0HLN2	1	Animal proteinprotein	B3	A6NA52	1	Animal proteinprotein	D1	A0A480TZQ2	2	Animal proteinprotein	D2	A0A480RXS2	2	Animal proteinprotein
A0A3P9JRE4	Animal proteinprotein	A1	A0A3N0YX59	2	Animal proteinprotein	B2	A0A1D6JFP2	3	Plant protein	B1	C0PBS3	1	Plant protein	B3	A6NA53	1	Animal proteinprotein	D1	A0A480W168	2	Animal proteinprotein	D2	A0A480SBJ7	2	Animal proteinprotein
A0A3P9JRF8	Animal proteinprotein	A1	A0A3N0Z1J0	2	Animal proteinprotein	B2	A0A1D6KV11	3	Plant protein	B1	C0PGM3	1	Plant protein	B3	A6QL88	1	Animal proteinprotein	D1	A0A480WB15	2	Animal proteinprotein	D2	A0A480SLY1	2	Animal proteinprotein
A0A3P9JRR3	Animal proteinprotein	A1	A0A3N0Z1J7	2	Animal proteinprotein	B2	A0A1D6KV12	3	Plant protein	B1	C1JC94	1	Animal proteinprotein	B3	A6QNQ6	1	Animal proteinprotein	D1	A0A480X968	2	Animal proteinprotein	D2	A0A480T5S2	2	Animal proteinprotein
A0A3P9JSR3	Animal proteinprotein	A1	A0A3N0Z377	2	Animal proteinprotein	B2	A0A1D6KYZ6	3	Plant protein	B1	C6TC16	1	Plant protein	B3	A6QQD1	1	Animal proteinprotein	D1	A0A480ZNF0	2	Animal proteinprotein	D2	A0A480TWI2	2	Animal proteinprotein
A0A3P9JVH8	Animal proteinprotein	A1	A0A3N0Z3G2	2	Animal proteinprotein	B2	A0A1D6KYZ7	3	Plant protein	B1	C7EP35	1	Animal proteinprotein	B3	A6XKY7	1	Animal proteinprotein	D1	A0A480ZRL7	2	Animal proteinprotein	D2	A0A480TZQ2	2	Animal proteinprotein
A0A3P9JVP6	Animal proteinprotein	A1	A0A3N0Z5J7	2	Animal proteinprotein	B2	A0A1D6KYZ8	3	Plant protein	B1	C7EP36	1	Animal proteinprotein	B3	A6YNT0	1	Plant protein	D1	A0A481A0J1	2	Animal proteinprotein	D2	A0A480V1A7	2	Animal proteinprotein
A0A3P9JWB2	Animal proteinprotein	A1	A0A3N0Z6B2	2	Animal proteinprotein	B2	A0A1D6KYZ9	3	Plant protein	B1	C7EP37	1	Animal proteinprotein	B3	A6YNT1	1	Plant protein	D1	A0A481BEI0	2	Animal proteinprotein	D2	A0A480V9Q4	2	Animal proteinprotein
A0A3P9JX20	Animal proteinprotein	A1	A0A3N0Z6R3	2	Animal proteinprotein	B2	A0A1D6L7F4	3	Plant protein	B1	D0G7F7	1	Animal proteinprotein	B3	A7E3X2	1	Animal proteinprotein	D1	A0A481CQ79	2	Animal proteinprotein	D2	A0A480W168	2	Animal proteinprotein
A0A3P9K0B1	Animal proteinprotein	A1	A0A3N0Z7D3	2	Animal proteinprotein	B2	A0A1D6L7F5	3	Plant protein	B1	D1H0L7	1	High-quality protein	B3	A7L340	1	Animal proteinprotein	D1	A0A481CRU0	2	Animal proteinprotein	D2	A0A480WB15	2	Animal proteinprotein
A0A3P9K0G8	Animal proteinprotein	A1	A0A3N0Z7F3	2	Animal proteinprotein	B2	A0A1D6L7F6	3	Plant protein	B1	D1H0L8	1	High-quality protein	B3	A7MB62	1	Animal proteinprotein	D1	A0A481CSR0	2	Animal proteinprotein	D2	A0A480XZJ9	2	Animal proteinprotein
A0A3P9K0N6	Animal proteinprotein	A1	A0A3N0Z9J6	2	Animal proteinprotein	B2	A0A1D6L7F7	3	Plant protein	B1	D2DS60	1	High-quality protein	B3	A7MB68	1	Animal proteinprotein	D1	A0A481CSW8	2	Animal proteinprotein	D2	A0A480ZNF0	2	Animal proteinprotein
A0A3P9K2G4	Animal proteinprotein	A1	A0A3P6RC37	2	Animal proteinprotein	B2	A0A1D6L7F8	3	Plant protein	B1	D3TJT6	1	Animal proteinprotein	B3	A7MB90	1	Animal proteinprotein	D1	A0A481CYG3	2	Animal proteinprotein	D2	A0A480ZRL7	2	Animal proteinprotein
A0A3P9K2N8	Animal proteinprotein	A1	A0A3P6SP29	2	Animal proteinprotein	B2	A0A1D6L7F9	3	Plant protein	B1	D3TJW6	1	Animal proteinprotein	B3	A7MBI0	1	Animal proteinprotein	D1	A0A4D6WI58	2	Animal proteinprotein	D2	A0A481A0J1	2	Animal proteinprotein
A0A3P9K330	Animal proteinprotein	A1	A0A3P7L9J6	2	Animal proteinprotein	B2	A0A1D6L7G0	3	Plant protein	B1	D3Y1K3	1	Animal proteinprotein	B3	A8R0R0	1	Animal proteinprotein	D1	A0A4D6WP97	2	Animal proteinprotein	D2	A0A481BEI0	2	Animal proteinprotein
A0A3P9K341	Animal proteinprotein	A1	A0A3P7L9T4	2	Animal proteinprotein	B2	A0A1D6L7G1	3	Plant protein	B1	D4QBB3	1	Animal proteinprotein	B3	A8R0R2	1	Animal proteinprotein	D1	A0A4X1SZN3	2	Animal proteinprotein	D2	A0A481BG70	2	Animal proteinprotein
A0A3P9K3J6	Animal proteinprotein	A1	A0A3P7LFR4	2	Animal proteinprotein	B2	A0A1D6L7G2	3	Plant protein	B1	D4QBB4	1	Animal proteinprotein	B3	B1GVY6	1	Animal proteinprotein	D1	A0A4X1TKI4	2	Animal proteinprotein	D2	A0A481CQ79	2	Animal proteinprotein
A0A3P9K3S9	Animal proteinprotein	A1	A0A3P7LIE6	2	Animal proteinprotein	B2	A0A1D6L7G3	3	Plant protein	B1	D5H3W8	1	Plant protein	B3	B1GVZ4	1	Animal proteinprotein	D1	A0A4X1TNZ8	2	Animal proteinprotein	D2	A0A481CRU0	2	Animal proteinprotein
A0A3P9K4N8	Animal proteinprotein	A1	A0A3P7LJW7	2	Animal proteinprotein	B2	A0A1D6L7G4	3	Plant protein	B1	D5JZJ4	1	Animal proteinprotein	B3	B1GW02	1	Animal proteinprotein	D1	A0A4X1TT60	2	Animal proteinprotein	D2	A0A481CSR0	2	Animal proteinprotein
A0A3P9K603	Animal proteinprotein	A1	A0A3P7LMA2	2	Animal proteinprotein	B2	A0A1D6L7G5	3	Plant protein	B1	D5JZJ5	1	Animal proteinprotein	B3	B2Z898	1	Animal proteinprotein	D1	A0A4X1TTA0	2	Animal proteinprotein	D2	A0A481CSW8	2	Animal proteinprotein
A0A3P9K8D0	Animal proteinprotein	A1	A0A3P7LQX7	2	Animal proteinprotein	B2	A0A1D6L7G6	3	Plant protein	B1	D5JZJ6	1	Animal proteinprotein	B3	B2ZCV5	1	Plant protein	D1	A0A4X1TV76	2	Animal proteinprotein	D2	A0A481CYG3	2	Animal proteinprotein
A0A3P9K8D4	Animal proteinprotein	A1	A0A3P7LVD9	2	Animal proteinprotein	B2	A0A1D6L7G7	3	Plant protein	B1	D5JZJ8	1	Animal proteinprotein	B3	B2ZCV6	1	Plant protein	D1	A0A4X1TVD0	2	Animal proteinprotein	D2	A0A481D6K3	2	Animal proteinprotein
A0A3P9K8R7	Animal proteinprotein	A1	A0A3P7LYV3	2	Animal proteinprotein	B2	A0A1D6L7H0	3	Plant protein	B1	D6BT68	1	Animal proteinprotein	B3	B2ZCV7	1	Plant protein	D1	A0A4X1TVI9	2	Animal proteinprotein	D2	A0A4D6WI58	2	Animal proteinprotein
A0A3P9K9Z6	Animal proteinprotein	A1	A0A3P7M156	2	Animal proteinprotein	B2	A0A1D6MW10	3	Plant protein	B1	D6R731	1	Animal proteinprotein	B3	B3SN74	1	High-quality protein	D1	A0A4X1TVM0	2	Animal proteinprotein	D2	A0A4D6WP97	2	Animal proteinprotein
A0A3P9KBZ5	Animal proteinprotein	A1	A0A3P7M8R5	2	Animal proteinprotein	B2	A0A1I9W676	3	High-quality protein	B1	D7NLB0	1	Plant protein	B3	B3SND4	1	High-quality protein	D1	A0A4X1TXZ3	2	Animal proteinprotein	D2	A0A4X1SJL5	2	Animal proteinprotein
A0A3P9KCI4	Animal proteinprotein	A1	A0A3P7NGR8	2	Animal proteinprotein	B2	A0A1P7ZH65	3	High-quality protein	B1	D7NLB5	1	Plant protein	B3	B3SNT2	1	High-quality protein	D1	A0A4X1TXZ6	2	Animal proteinprotein	D2	A0A4X1SZN3	2	Animal proteinprotein
A0A3P9KE05	Animal proteinprotein	A1	A0A3P7P495	2	Animal proteinprotein	B2	A0A219VGK3	3	High-quality protein	B1	D8L773	1	High-quality protein	B3	B3TK29	1	High-quality protein	D1	A0A4X1TY03	2	Animal proteinprotein	D2	A0A4X1T4B4	2	Animal proteinprotein
A0A3P9KED2	Animal proteinprotein	A1	A0A3P7PY50	2	Animal proteinprotein	B2	A0A286ZI93	3	Animal proteinprotein	B1	D9I8D8	1	Animal proteinprotein	B3	B3TK44	1	High-quality protein	D1	A0A4X1TY33	2	Animal proteinprotein	D2	A0A4X1T515	2	Animal proteinprotein
A0A3P9KF15	Animal proteinprotein	A1	A0A3P7Q6V3	2	Animal proteinprotein	B2	A0A286ZKW9	3	Animal proteinprotein	B1	E1BJ10	1	Animal proteinprotein	B3	B3TK67	1	High-quality protein	D1	A0A4X1TY50	2	Animal proteinprotein	D2	A0A4X1T5V8	2	Animal proteinprotein
A0A3P9KFX2	Animal proteinprotein	A1	A0A3P7R0D2	2	Animal proteinprotein	B2	A0A286ZLN3	3	Animal proteinprotein	B1	E1BK71	1	Animal proteinprotein	B3	B3TK69	1	High-quality protein	D1	A0A4X1TY67	2	Animal proteinprotein	D2	A0A4X1T9J0	2	Animal proteinprotein
A0A3P9KG21	Animal proteinprotein	A1	A0A3P7R1X7	2	Animal proteinprotein	B2	A0A286ZNH9	3	Animal proteinprotein	B1	E2GK07	1	Animal proteinprotein	B3	B3TK72	1	High-quality protein	D1	A0A4X1TY88	2	Animal proteinprotein	D2	A0A4X1TFP9	2	Animal proteinprotein
A0A3P9KI69	Animal proteinprotein	A1	A0A3P9GY14	2	Animal proteinprotein	B2	A0A286ZX69	3	Animal proteinprotein	B1	E2IKR0	1	Plant protein	B3	B3TK83	1	High-quality protein	D1	A0A4X1TYJ1	2	Animal proteinprotein	D2	A0A4X1THI4	2	Animal proteinprotein
A0A3P9KIB5	Animal proteinprotein	A1	A0A3P9GY45	2	Animal proteinprotein	B2	A0A287A1S6	3	Animal proteinprotein	B1	E5RSV6	1	High-quality protein	B3	B3VCE8	1	Animal proteinprotein	D1	A0A4X1U0J8	2	Animal proteinprotein	D2	A0A4X1THJ3	2	Animal proteinprotein
A0A3P9KIH4	Animal proteinprotein	A1	A0A3P9GYE1	2	Animal proteinprotein	B2	A0A287A1X1	3	Animal proteinprotein	B1	E7BQX5	1	Animal proteinprotein	B3	B3VFA9	1	Animal proteinprotein	D1	A0A4X1U0R4	2	Animal proteinprotein	D2	A0A4X1THK1	2	Animal proteinprotein
A0A3P9KIQ8	Animal proteinprotein	A1	A0A3P9GZ70	2	Animal proteinprotein	B2	A0A287A4C5	3	Animal proteinprotein	B1	E7BQX6	1	Animal proteinprotein	B3	B3VI70	1	Animal proteinprotein	D1	A0A4X1U0R6	2	Animal proteinprotein	D2	A0A4X1TJY3	2	Animal proteinprotein
A0A3P9KK67	Animal proteinprotein	A1	A0A3P9GZR8	2	Animal proteinprotein	B2	A0A287A7T8	3	Animal proteinprotein	B1	E7BQX7	1	Animal proteinprotein	B3	B4FBN8	1	Plant protein	D1	A0A4X1U704	2	Animal proteinprotein	D2	A0A4X1TK06	2	Animal proteinprotein
A0A3P9KKG3	Animal proteinprotein	A1	A0A3P9H0F0	2	Animal proteinprotein	B2	A0A287AD51	3	Animal proteinprotein	B1	E7E1P7	1	Animal proteinprotein	B3	B4FEX7	1	Plant protein	D1	A0A4X1U8P8	2	Animal proteinprotein	D2	A0A4X1TKI4	2	Animal proteinprotein
A0A3P9KKL3	Animal proteinprotein	A1	A0A3P9H0T3	2	Animal proteinprotein	B2	A0A287ADR0	3	Animal proteinprotein	B1	E7E1P8	1	Animal proteinprotein	B3	B4FHS0	1	Plant protein	D1	A0A4X1U8R2	2	Animal proteinprotein	D2	A0A4X1TNZ8	2	Animal proteinprotein
A0A3P9KKS7	Animal proteinprotein	A1	A0A3P9H373	2	Animal proteinprotein	B2	A0A287AHD4	3	Animal proteinprotein	B1	E7E1Q1	1	Animal proteinprotein	B3	B4FQS5	1	Plant protein	D1	A0A4X1U8T2	2	Animal proteinprotein	D2	A0A4X1TRS9	2	Animal proteinprotein
A0A3P9KMW7	Animal proteinprotein	A1	A0A3P9H596	2	Animal proteinprotein	B2	A0A287AIU7	3	Animal proteinprotein	B1	E9JFU9	1	Animal proteinprotein	B3	B4FRS4	1	Plant protein	D1	A0A4X1UB43	2	Animal proteinprotein	D2	A0A4X1TT60	2	Animal proteinprotein
A0A3P9KNM2	Animal proteinprotein	A1	A0A3P9H5M5	2	Animal proteinprotein	B2	A0A287AK38	3	Animal proteinprotein	B1	E9JM89	1	Animal proteinprotein	B3	B4FZZ8	1	Plant protein	D1	A0A4X1UB97	2	Animal proteinprotein	D2	A0A4X1TTA0	2	Animal proteinprotein
A0A3P9KNU0	Animal proteinprotein	A1	A0A3P9H5W3	2	Animal proteinprotein	B2	A0A287AMI5	3	Animal proteinprotein	B1	E9JM90	1	Animal proteinprotein	B3	B4G0B0	1	Plant protein	D1	A0A4X1UBB2	2	Animal proteinprotein	D2	A0A4X1TV76	2	Animal proteinprotein
A0A3P9KQS2	Animal proteinprotein	A1	A0A3P9HIW1	2	Animal proteinprotein	B2	A0A287AXI0	3	Animal proteinprotein	B1	E9JM91	1	Animal proteinprotein	B3	B4G127	1	Plant protein	D1	A0A4X1UDR6	2	Animal proteinprotein	D2	A0A4X1TVD0	2	Animal proteinprotein
A0A3P9KR83	Animal proteinprotein	A1	A0A3P9HIY9	2	Animal proteinprotein	B2	A0A287AXU0	3	Animal proteinprotein	B1	E9JM94	1	Animal proteinprotein	B3	B4G1L5	1	Plant protein	D1	A0A4X1UED2	2	Animal proteinprotein	D2	A0A4X1TVI9	2	Animal proteinprotein
A0A3P9KRF8	Animal proteinprotein	A1	A0A3P9HJ98	2	Animal proteinprotein	B2	A0A287B1R0	3	Animal proteinprotein	B1	E9JM95	1	Animal proteinprotein	B3	B4G1Y6	1	Plant protein	D1	A0A4X1UG53	2	Animal proteinprotein	D2	A0A4X1TVM0	2	Animal proteinprotein
A0A3P9KRG8	Animal proteinprotein	A1	A0A3P9HJH2	2	Animal proteinprotein	B2	A0A287B5M9	3	Animal proteinprotein	B1	E9JM96	1	Animal proteinprotein	B3	B4G234	1	Plant protein	D1	A0A4X1UIM4	2	Animal proteinprotein	D2	A0A4X1TXZ3	2	Animal proteinprotein
A0A3P9KRI4	Animal proteinprotein	A1	A0A3P9HVM6	2	Animal proteinprotein	B2	A0A287B9D2	3	Animal proteinprotein	B1	E9JM97	1	Animal proteinprotein	B3	B5B3R8	1	Animal proteinprotein	D1	A0A4X1UWS4	2	Animal proteinprotein	D2	A0A4X1TXZ6	2	Animal proteinprotein
A0A3P9KRR1	Animal proteinprotein	A1	A0A3P9HZS2	2	Animal proteinprotein	B2	A0A287BFF8	3	Animal proteinprotein	B1	E9LFE7	1	Plant protein	B3	B5TYU1	1	Plant protein	D1	A0A4X1UX70	2	Animal proteinprotein	D2	A0A4X1TY03	2	Animal proteinprotein
A0A3P9KRV1	Animal proteinprotein	A1	A0A3P9I1K8	2	Animal proteinprotein	B2	A0A287BG25	3	Animal proteinprotein	B1	E9LFE8	1	Plant protein	B3	B6RB19	1	High-quality protein	D1	A0A4X1UZ83	2	Animal proteinprotein	D2	A0A4X1TY33	2	Animal proteinprotein
A0A3P9KRY1	Animal proteinprotein	A1	A0A3P9I3I6	2	Animal proteinprotein	B2	A0A287BHG2	3	Animal proteinprotein	B1	E9LFE9	1	Plant protein	B3	B6RB34	1	High-quality protein	D1	A0A4X1V098	2	Animal proteinprotein	D2	A0A4X1TY50	2	Animal proteinprotein
A0A3P9KTX2	Animal proteinprotein	A1	A0A3P9I4B9	2	Animal proteinprotein	B2	A0A287BK05	3	Animal proteinprotein	B1	E9LFF0	1	Plant protein	B3	B6RB46	1	High-quality protein	D1	A0A4X1V0T9	2	Animal proteinprotein	D2	A0A4X1TY67	2	Animal proteinprotein
A0A3P9KTX4	Animal proteinprotein	A1	A0A3P9I4D8	2	Animal proteinprotein	B2	A0A287BLD2	3	Animal proteinprotein	B1	F1MCY2	1	Animal proteinprotein	B3	B6RB97	1	High-quality protein	D1	A0A4X1V7C9	2	Animal proteinprotein	D2	A0A4X1TY88	2	Animal proteinprotein
A0A3P9KUD5	Animal proteinprotein	A1	A0A3P9I4U7	2	Animal proteinprotein	B2	A0A287BRY0	3	Animal proteinprotein	B1	F1ME15	1	Animal proteinprotein	B3	B6SKD2	1	Plant protein	D1	A0A4X1VBB3	2	Animal proteinprotein	D2	A0A4X1TYJ1	2	Animal proteinprotein
A0A3P9KUL7	Animal proteinprotein	A1	A0A3P9I9G9	2	Animal proteinprotein	B2	A0A288CFY3	3	Animal proteinprotein	B1	F1MNS8	1	Animal proteinprotein	B3	B6SYI2	1	Plant protein	D1	A0A4X1VBI4	2	Animal proteinprotein	D2	A0A4X1U0J8	2	Animal proteinprotein
A0A3P9KUS8	Animal proteinprotein	A1	A0A3P9I9I7	2	Animal proteinprotein	B2	A0A2G8JAX8	3	High-quality protein	B1	F1MTS0	1	Animal proteinprotein	B3	B6SZG2	1	Plant protein	D1	A0A4X1VCJ5	2	Animal proteinprotein	D2	A0A4X1U0R4	2	Animal proteinprotein
A0A3P9KUU2	Animal proteinprotein	A1	A0A3P9I9M6	2	Animal proteinprotein	B2	A0A2G8JCM0	3	High-quality protein	B1	F1N0H9	1	Animal proteinprotein	B3	B6U1W5	1	Plant protein	D1	A0A4X1VCK5	2	Animal proteinprotein	D2	A0A4X1U0R6	2	Animal proteinprotein
A0A3P9KV39	Animal proteinprotein	A1	A0A3P9IAQ1	2	Animal proteinprotein	B2	A0A2G8JFL8	3	High-quality protein	B1	F1N2V9	1	Animal proteinprotein	B3	B6U7J7	1	Plant protein	D1	A0A4X1VN52	2	Animal proteinprotein	D2	A0A4X1U704	2	Animal proteinprotein
A0A3P9KWW6	Animal proteinprotein	A1	A0A3P9IBP3	2	Animal proteinprotein	B2	A0A2G8JFN1	3	High-quality protein	B1	F1N7D5	1	Animal proteinprotein	B3	B6UB28	1	Plant protein	D1	A0A4X1VV29	2	Animal proteinprotein	D2	A0A4X1U8P8	2	Animal proteinprotein
A0A3P9KX90	Animal proteinprotein	A1	A0A3P9IE74	2	Animal proteinprotein	B2	A0A2G8JIF9	3	High-quality protein	B1	F1P5H6	1	Animal proteinprotein	B3	B6UEB0	1	Plant protein	D1	A0A4X1VV89	2	Animal proteinprotein	D2	A0A4X1U8R2	2	Animal proteinprotein
A0A3P9L0L3	Animal proteinprotein	A1	A0A3P9IJD9	2	Animal proteinprotein	B2	A0A2G8JIT0	3	High-quality protein	B1	F1RGK5	1	Animal proteinprotein	B3	B6UGJ0	1	Plant protein	D1	A0A4X1VZV4	2	Animal proteinprotein	D2	A0A4X1U8T2	2	Animal proteinprotein
A0A3P9L1X3	Animal proteinprotein	A1	A0A3P9IJT7	2	Animal proteinprotein	B2	A0A2G8JIT1	3	High-quality protein	B1	F1RGX5	1	Animal proteinprotein	B3	B6UGL7	1	Plant protein	D1	A0A4X1VZV9	2	Animal proteinprotein	D2	A0A4X1UB43	2	Animal proteinprotein
A0A3P9L233	Animal proteinprotein	A1	A0A3P9IK02	2	Animal proteinprotein	B2	A0A2G8JL57	3	High-quality protein	B1	F1RGX7	1	Animal proteinprotein	B3	B6UGM1	1	Plant protein	D1	A0A4X1W0H8	2	Animal proteinprotein	D2	A0A4X1UB97	2	Animal proteinprotein
A0A3P9L281	Animal proteinprotein	A1	A0A3P9ILA0	2	Animal proteinprotein	B2	A0A2G8JNG8	3	High-quality protein	B1	F1RII6	1	Animal proteinprotein	B3	B6UGP8	1	Plant protein	D1	A0A4X1W162	2	Animal proteinprotein	D2	A0A4X1UBB2	2	Animal proteinprotein
A0A3P9L3Y6	Animal proteinprotein	A1	A0A3P9IPK4	2	Animal proteinprotein	B2	A0A2G8JPX7	3	High-quality protein	B1	F1RII7	1	Animal proteinprotein	B3	B6UH16	1	Plant protein	D1	A0A4X1W2B1	2	Animal proteinprotein	D2	A0A4X1UDR6	2	Animal proteinprotein
A0A3P9L6N2	Animal proteinprotein	A1	A0A3P9IU86	2	Animal proteinprotein	B2	A0A2G8JQ36	3	High-quality protein	B1	F1RIN7	1	Animal proteinprotein	B3	B6UH22	1	Plant protein	D1	A0A5B9CU56	2	Animal proteinprotein	D2	A0A4X1UED2	2	Animal proteinprotein
A0A3P9L8R7	Animal proteinprotein	A1	A0A3P9IUE8	2	Animal proteinprotein	B2	A0A2G8JQY7	3	High-quality protein	B1	F1RKG4	1	Animal proteinprotein	B3	B6V1G0	1	Animal proteinprotein	D1	A0A5G2Q9U7	2	Animal proteinprotein	D2	A0A4X1UG53	2	Animal proteinprotein
A0A3P9L9T1	Animal proteinprotein	A1	A0A3P9IUQ2	2	Animal proteinprotein	B2	A0A2G8JR78	3	High-quality protein	B1	F1RRT2	1	Animal proteinprotein	B3	B6VCB3	1	Animal proteinprotein	D1	A0A5G2QET1	2	Animal proteinprotein	D2	A0A4X1UIM4	2	Animal proteinprotein
A0A3P9L9Y7	Animal proteinprotein	A1	A0A3P9IWY3	2	Animal proteinprotein	B2	A0A2G8JSH9	3	High-quality protein	B1	F1RXW0	1	Animal proteinprotein	B3	B7U3X3	1	Animal proteinprotein	D1	A0A5G2QG60	2	Animal proteinprotein	D2	A0A4X1UPQ6	2	Animal proteinprotein
A0A3P9LA36	Animal proteinprotein	A1	A0A3P9J1I0	2	Animal proteinprotein	B2	A0A2G8JSI0	3	High-quality protein	B1	F1RYI8	1	Animal proteinprotein	B3	B7U3X4	1	Animal proteinprotein	D1	A0A5G2QIK0	2	Animal proteinprotein	D2	A0A4X1UPS3	2	Animal proteinprotein
A0A3P9LA60	Animal proteinprotein	A1	A0A3P9J1L6	2	Animal proteinprotein	B2	A0A2G8JZ97	3	High-quality protein	B1	F1S422	1	Animal proteinprotein	B3	B7U3X5	1	Animal proteinprotein	D1	A0A5G2QJD3	2	Animal proteinprotein	D2	A0A4X1URB9	2	Animal proteinprotein
A0A3P9LA72	Animal proteinprotein	A1	A0A3P9J3D7	2	Animal proteinprotein	B2	A0A2G8K2H0	3	High-quality protein	B1	F1SFA7	1	Animal proteinprotein	B3	B7XC62	1	High-quality protein	D1	A0A5G2QJI6	2	Animal proteinprotein	D2	A0A4X1URF8	2	Animal proteinprotein
A0A3P9LA95	Animal proteinprotein	A1	A0A3P9JFG7	2	Animal proteinprotein	B2	A0A2G8K2H2	3	High-quality protein	B1	F1SMU0	1	Animal proteinprotein	B3	B8YJN9	1	Animal proteinprotein	D1	A0A5G2QKD4	2	Animal proteinprotein	D2	A0A4X1UTY9	2	Animal proteinprotein
A0A3P9LAQ0	Animal proteinprotein	A1	A0A3P9JM99	2	Animal proteinprotein	B2	A0A2G8K2I1	3	High-quality protein	B1	F1SNP1	1	Animal proteinprotein	B3	B8YJP1	1	Animal proteinprotein	D1	A0A5G2QP95	2	Animal proteinprotein	D2	A0A4X1UUM2	2	Animal proteinprotein
A0A3P9LER2	Animal proteinprotein	A1	A0A3P9JRE4	2	Animal proteinprotein	B2	A0A2G8K2T2	3	High-quality protein	B1	F1SSE7	1	Animal proteinprotein	B3	B8YJT7	1	Animal proteinprotein	D1	A0A5G2QRW3	2	Animal proteinprotein	D2	A0A4X1UUV5	2	Animal proteinprotein
A0A3P9LFI1	Animal proteinprotein	A1	A0A3P9JSR3	2	Animal proteinprotein	B2	A0A2G8K2T4	3	High-quality protein	B1	F1SSF9	1	Animal proteinprotein	B3	B8YK79	1	Animal proteinprotein	D1	A0A5G2QXH4	2	Animal proteinprotein	D2	A0A4X1UWS4	2	Animal proteinprotein
A0A3P9LJR9	Animal proteinprotein	A1	A0A3P9JVH8	2	Animal proteinprotein	B2	A0A2G8K3B4	3	High-quality protein	B1	F1SUE9	1	Animal proteinprotein	B3	B9ZZQ5	1	Animal proteinprotein	D1	A0A5G2QY33	2	Animal proteinprotein	D2	A0A4X1UX46	2	Animal proteinprotein
A0A3P9LJS1	Animal proteinprotein	A1	A0A3P9JWB2	2	Animal proteinprotein	B2	A0A2G8K3B5	3	High-quality protein	B1	F2Z5B6	1	Animal proteinprotein	B3	C0HLN2	1	Animal proteinprotein	D1	A0A5G2R2X1	2	Animal proteinprotein	D2	A0A4X1UX70	2	Animal proteinprotein
A0A3P9LJU0	Animal proteinprotein	A1	A0A3P9JX20	2	Animal proteinprotein	B2	A0A2G8K3C1	3	High-quality protein	B1	F4ZQR5	1	Animal proteinprotein	B3	C0PBS3	1	Plant protein	D1	A0A5G2R3I0	2	Animal proteinprotein	D2	A0A4X1UY99	2	Animal proteinprotein
A0A3P9LJX4	Animal proteinprotein	A1	A0A3P9K0G8	2	Animal proteinprotein	B2	A0A2G8K400	3	High-quality protein	B1	F6JXN1	1	Animal proteinprotein	B3	C0PGM3	1	Plant protein	D1	A0A5G2R687	2	Animal proteinprotein	D2	A0A4X1UZ83	2	Animal proteinprotein
A0A3P9LK06	Animal proteinprotein	A1	A0A3P9K0N6	2	Animal proteinprotein	B2	A0A2G8K408	3	High-quality protein	B1	F6QIC1	1	Animal proteinprotein	B3	C1JC94	1	Animal proteinprotein	D1	A0A5G2R6U5	2	Animal proteinprotein	D2	A0A4X1V098	2	Animal proteinprotein
A0A3P9LK75	Animal proteinprotein	A1	A0A3P9K2G4	2	Animal proteinprotein	B2	A0A2G8K5R5	3	High-quality protein	B1	F6QQ60	1	Animal proteinprotein	B3	C6TC16	1	Plant protein	D1	A0A5G2R6Y5	2	Animal proteinprotein	D2	A0A4X1V0T9	2	Animal proteinprotein
A0A3P9LL37	Animal proteinprotein	A1	A0A3P9K2N8	2	Animal proteinprotein	B2	A0A2G8KBZ3	3	High-quality protein	B1	F8SWQ8	1	Animal proteinprotein	B3	C7EP35	1	Animal proteinprotein	D1	A0A5G2R733	2	Animal proteinprotein	D2	A0A4X1V7C9	2	Animal proteinprotein
A0A3P9LLF0	Animal proteinprotein	A1	A0A3P9K3J6	2	Animal proteinprotein	B2	A0A2G8KC19	3	High-quality protein	B1	F8SWQ9	1	Animal proteinprotein	B3	C7EP36	1	Animal proteinprotein	D1	A0A5G2R816	2	Animal proteinprotein	D2	A0A4X1VBB3	2	Animal proteinprotein
A0A3P9LLX2	Animal proteinprotein	A1	A0A3P9K9Z6	2	Animal proteinprotein	B2	A0A2G8KFA1	3	High-quality protein	B1	G0W2Z2	1	Animal proteinprotein	B3	C7EP37	1	Animal proteinprotein	D1	A0A5G2RA93	2	Animal proteinprotein	D2	A0A4X1VCJ5	2	Animal proteinprotein
A0A3P9LM76	Animal proteinprotein	A1	A0A3P9KBZ5	2	Animal proteinprotein	B2	A0A2G8KIG1	3	High-quality protein	B1	G0Y6W7	1	Plant protein	B3	D0G7F7	1	Animal proteinprotein	D1	A0A5G2RC69	2	Animal proteinprotein	D2	A0A4X1VCK5	2	Animal proteinprotein
A0A3P9LMN7	Animal proteinprotein	A1	A0A3P9KCI4	2	Animal proteinprotein	B2	A0A2G8KJB6	3	High-quality protein	B1	G3FGW7	1	Plant protein	B3	D0VBL6	1	Plant protein	D1	A0A5G2RD45	2	Animal proteinprotein	D2	A0A4X1VN52	2	Animal proteinprotein
A0A3P9LMT0	Animal proteinprotein	A1	A0A3P9KE05	2	Animal proteinprotein	B2	A0A2G8KJD2	3	High-quality protein	B1	G3FGW8	1	Plant protein	B3	D1H0L8	1	High-quality protein	D1	A0A5G2RDN5	2	Animal proteinprotein	D2	A0A4X1VR57	2	Animal proteinprotein
A0A3P9LNS0	Animal proteinprotein	A1	A0A3P9KED2	2	Animal proteinprotein	B2	A0A2G8KM20	3	High-quality protein	B1	G3LUQ2	1	Animal proteinprotein	B3	D2DS60	1	High-quality protein	D1	A0A5G2RGN3	2	Animal proteinprotein	D2	A0A4X1VV29	2	Animal proteinprotein
A0A3P9LPQ0	Animal proteinprotein	A1	A0A3P9KF15	2	Animal proteinprotein	B2	A0A2G8KP22	3	High-quality protein	B1	G3MXQ2	1	Animal proteinprotein	B3	D3TJT6	1	Animal proteinprotein	D1	A0A5G2RIZ8	2	Animal proteinprotein	D2	A0A4X1VV89	2	Animal proteinprotein
A0A3P9LQQ4	Animal proteinprotein	A1	A0A3P9KG21	2	Animal proteinprotein	B2	A0A2G8KQQ0	3	High-quality protein	B1	G3MYN5	1	Animal proteinprotein	B3	D3TJW6	1	Animal proteinprotein	D1	A0A5G2RJ42	2	Animal proteinprotein	D2	A0A4X1VWM2	2	Animal proteinprotein
A0A3P9LR03	Animal proteinprotein	A1	A0A3P9KQS2	2	Animal proteinprotein	B2	A0A2G8KRM8	3	High-quality protein	B1	G3MZI6	1	Animal proteinprotein	B3	D3Y1K3	1	Animal proteinprotein	D1	A0A5G2RJ89	2	Animal proteinprotein	D2	A0A4X1VZV4	2	Animal proteinprotein
A0A3P9LR45	Animal proteinprotein	A1	A0A3P9KRF8	2	Animal proteinprotein	B2	A0A2G8KSE3	3	High-quality protein	B1	G3MZK7	1	Animal proteinprotein	B3	D4QBB3	1	Animal proteinprotein	D1	A0A5G2RN24	2	Animal proteinprotein	D2	A0A4X1VZV9	2	Animal proteinprotein
A0A3P9LR76	Animal proteinprotein	A1	A0A3P9KRI4	2	Animal proteinprotein	B2	A0A2G8KZV1	3	High-quality protein	B1	G3N264	1	Animal proteinprotein	B3	D4QBB4	1	Animal proteinprotein	D1	A0A5S6GU87	2	Animal proteinprotein	D2	A0A4X1W0H8	2	Animal proteinprotein
A0A3P9LRC6	Animal proteinprotein	A1	A0A3P9KX90	2	Animal proteinprotein	B2	A0A2G8KZV3	3	High-quality protein	B1	G4WDE7	1	Animal proteinprotein	B3	D5H3W8	1	Plant protein	D1	A0A5S6HGR0	2	Animal proteinprotein	D2	A0A4X1W162	2	Animal proteinprotein
A0A3P9LU12	Animal proteinprotein	A1	A0A3P9L9T1	2	Animal proteinprotein	B2	A0A2G8L590	3	High-quality protein	B1	G4WDG1	1	Animal proteinprotein	B3	D5JZJ4	1	Animal proteinprotein	D1	A0A5S6I3K1	2	Animal proteinprotein	D2	A0A4X1W2B1	2	Animal proteinprotein
A0A3P9LUP0	Animal proteinprotein	A1	A0A3P9L9Y7	2	Animal proteinprotein	B2	A0A2G8L594	3	High-quality protein	B1	G4WDS9	1	Animal proteinprotein	B3	D5JZJ5	1	Animal proteinprotein	D1	A0A5S6IDN1	2	Animal proteinprotein	D2	A0A4X1W5A1	2	Animal proteinprotein
A0A3P9LUS8	Animal proteinprotein	A1	A0A3P9LAQ0	2	Animal proteinprotein	B2	A0A2G8L7Y4	3	High-quality protein	B1	G9K383	1	High-quality protein	B3	D5JZJ6	1	Animal proteinprotein	D1	A0JNJ5	2	Animal proteinprotein	D2	A0A5B9CU56	2	Animal proteinprotein
A0A3P9LWA7	Animal proteinprotein	A1	A0A3P9LER2	2	Animal proteinprotein	B2	A0A2G8L9C0	3	High-quality protein	B1	H2L4B8	1	Animal proteinprotein	B3	D5JZJ8	1	Animal proteinprotein	D1	A0JNK3	2	Animal proteinprotein	D2	A0A5G2Q717	2	Animal proteinprotein
A0A3P9LWK3	Animal proteinprotein	A1	A0A3P9LFI1	2	Animal proteinprotein	B2	A0A2G8L9N6	3	High-quality protein	B1	H2L593	1	Animal proteinprotein	B3	D6BT68	1	Animal proteinprotein	D1	A1A4Q3	2	Animal proteinprotein	D2	A0A5G2Q848	2	Animal proteinprotein
A0A3P9LWK7	Animal proteinprotein	A1	A0A3P9LJX4	2	Animal proteinprotein	B2	A0A2G8LBW2	3	High-quality protein	B1	H2L9Z5	1	Animal proteinprotein	B3	D6R731	1	Animal proteinprotein	D1	A1A4Q7	2	Animal proteinprotein	D2	A0A5G2Q9U7	2	Animal proteinprotein
A0A3P9LX37	Animal proteinprotein	A1	A0A3P9LLF0	2	Animal proteinprotein	B2	A0A2G8LC23	3	High-quality protein	B1	H2LAV5	1	Animal proteinprotein	B3	D7NLB0	1	Plant protein	D1	A1DZF0	2	Plant protein	D2	A0A5G2QET1	2	Animal proteinprotein
A0A3P9LXS2	Animal proteinprotein	A1	A0A3P9LPQ0	2	Animal proteinprotein	B2	A0A2G8LFX0	3	High-quality protein	B1	H2LGF4	1	Animal proteinprotein	B3	D7NLB1	1	Plant protein	D1	A1DZF1	2	Plant protein	D2	A0A5G2QG60	2	Animal proteinprotein
A0A3P9LY66	Animal proteinprotein	A1	A0A3P9LQQ4	2	Animal proteinprotein	B2	A0A2G8LFY6	3	High-quality protein	B1	H2LS93	1	Animal proteinprotein	B3	D8L773	1	High-quality protein	D1	A1E2B0	2	Plant protein	D2	A0A5G2QGJ6	2	Animal proteinprotein
A0A3P9M2I4	Animal proteinprotein	A1	A0A3P9LR76	2	Animal proteinprotein	B2	A0A2G8LG45	3	High-quality protein	B1	H2LTD5	1	Animal proteinprotein	B3	D9I8D8	1	Animal proteinprotein	D1	A1E2B1	2	Plant protein	D2	A0A5G2QIK0	2	Animal proteinprotein
A0A3P9M2Q9	Animal proteinprotein	A1	A0A3P9LU12	2	Animal proteinprotein	B2	A0A2G8LG47	3	High-quality protein	B1	H2LVZ2	1	Animal proteinprotein	B3	E1BJ10	1	Animal proteinprotein	D1	A1L5B0	2	Animal proteinprotein	D2	A0A5G2QJI6	2	Animal proteinprotein
A0A3P9M2S2	Animal proteinprotein	A1	A0A3P9LUS8	2	Animal proteinprotein	B2	A0A2G8LGC8	3	High-quality protein	B1	H2MD12	1	Animal proteinprotein	B3	E1BJD1	1	Animal proteinprotein	D1	A1X899	2	Animal proteinprotein	D2	A0A5G2QKD4	2	Animal proteinprotein
A0A3P9M2Z6	Animal proteinprotein	A1	A0A3P9LXS2	2	Animal proteinprotein	B2	A0A2G8LHQ4	3	High-quality protein	B1	H2MJJ6	1	Animal proteinprotein	B3	E1BK71	1	Animal proteinprotein	D1	A1XEA6	2	Animal proteinprotein	D2	A0A5G2QP95	2	Animal proteinprotein
A0A3P9M3R5	Animal proteinprotein	A1	A0A3P9LY66	2	Animal proteinprotein	B2	A0A2G8LJG5	3	High-quality protein	B1	H2MMN4	1	Animal proteinprotein	B3	E1BNW0	1	Animal proteinprotein	D1	A1XEA7	2	Animal proteinprotein	D2	A0A5G2QRW3	2	Animal proteinprotein
A0A3P9M415	Animal proteinprotein	A1	A0A3P9M4C2	2	Animal proteinprotein	B2	A0A2G8LKB5	3	High-quality protein	B1	H2MMQ8	1	Animal proteinprotein	B3	E2IKR0	1	Plant protein	D1	A1XEB1	2	Animal proteinprotein	D2	A0A5G2QS57	2	Animal proteinprotein
A0A3P9M4C2	Animal proteinprotein	A1	A0A3P9M827	2	Animal proteinprotein	B2	A0A2G8LKB8	3	High-quality protein	B1	H2MPY7	1	Animal proteinprotein	B3	E7BQW3	1	Animal proteinprotein	D1	A1XQV4	2	Animal proteinprotein	D2	A0A5G2QT29	2	Animal proteinprotein
A0A3P9M601	Animal proteinprotein	A1	A0A3P9M8G5	2	Animal proteinprotein	B2	A0A2G8LKB9	3	High-quality protein	B1	H2MT93	1	Animal proteinprotein	B3	E7BQW4	1	Animal proteinprotein	D1	A1XQV5	2	Animal proteinprotein	D2	A0A5G2QXG9	2	Animal proteinprotein
A0A3P9M6D6	Animal proteinprotein	A1	A0A3P9M8K5	2	Animal proteinprotein	B2	A0A2G8LKE8	3	High-quality protein	B1	H2MTE5	1	Animal proteinprotein	B3	E7BQX5	1	Animal proteinprotein	D1	A1YT10	2	Animal proteinprotein	D2	A0A5G2QXH4	2	Animal proteinprotein
A0A3P9M6G7	Animal proteinprotein	A1	A0A3P9M8Q1	2	Animal proteinprotein	B2	A0A2G8LLA5	3	High-quality protein	B1	H2MYK4	1	Animal proteinprotein	B3	E7BQX6	1	Animal proteinprotein	D1	A2TC17	2	Animal proteinprotein	D2	A0A5G2QY33	2	Animal proteinprotein
A0A3P9M706	Animal proteinprotein	A1	A0A3P9M8S2	2	Animal proteinprotein	B2	A0A2G8LLL8	3	High-quality protein	B1	H6TMC8	1	Animal proteinprotein	B3	E7BQX7	1	Animal proteinprotein	D1	A3FJ56	2	Animal proteinprotein	D2	A0A5G2QYA1	2	Animal proteinprotein
A0A3P9M827	Animal proteinprotein	A1	A0A3P9MAG8	2	Animal proteinprotein	B2	A0A2G8LQJ5	3	High-quality protein	B1	H9CME5	1	Animal proteinprotein	B3	E7E1P7	1	Animal proteinprotein	D1	A4FUA8	2	Animal proteinprotein	D2	A0A5G2R1K4	2	Animal proteinprotein
A0A3P9M8D3	Animal proteinprotein	A1	A0A3P9MEU8	2	Animal proteinprotein	B2	A0A2G8LQN2	3	High-quality protein	B1	I1KW03	1	Plant protein	B3	E7E1P8	1	Animal proteinprotein	D1	A4FUX8	2	Animal proteinprotein	D2	A0A5G2R229	2	Animal proteinprotein
A0A3P9M8G5	Animal proteinprotein	A1	A0A3P9MI93	2	Animal proteinprotein	B2	A0A2H4Y7U9	3	Animal proteinprotein	B1	I1M0P6	1	Plant protein	B3	E7E1Q1	1	Animal proteinprotein	D1	A4IF97	2	Animal proteinprotein	D2	A0A5G2R2X1	2	Animal proteinprotein
A0A3P9M8K5	Animal proteinprotein	A1	A0A3P9MIB8	2	Animal proteinprotein	B2	A0A2I4DDL7	3	Plant protein	B1	I1M4Q6	1	Plant protein	B3	E9JFU9	1	Animal proteinprotein	D1	A4IFE3	2	Animal proteinprotein	D2	A0A5G2R3I0	2	Animal proteinprotein
A0A3P9M8Q1	Animal proteinprotein	A1	A0A3P9MIG1	2	Animal proteinprotein	B2	A0A2I4EG83	3	Plant protein	B1	I1M4Q7	1	Plant protein	B3	E9JM89	1	Animal proteinprotein	D1	A4IFM7	2	Animal proteinprotein	D2	A0A5G2R687	2	Animal proteinprotein
A0A3P9M8S2	Animal proteinprotein	A1	A0A3P9MIH0	2	Animal proteinprotein	B2	A0A2I4EYT2	3	Plant protein	B1	I2E8D7	1	Plant protein	B3	E9JM90	1	Animal proteinprotein	D1	A4KUI3	2	Animal proteinprotein	D2	A0A5G2R699	2	Animal proteinprotein
A0A3P9M9Z3	Animal proteinprotein	A1	A0A3P9MIT3	2	Animal proteinprotein	B2	A0A2I4F669	3	Plant protein	B1	I2E8E1	1	Plant protein	B3	E9JM91	1	Animal proteinprotein	D1	A5D7B7	2	Animal proteinprotein	D2	A0A5G2R6U5	2	Animal proteinprotein
A0A3P9MAG8	Animal proteinprotein	A1	A0A3P9MLI7	2	Animal proteinprotein	B2	A0A2I4F8Z8	3	Plant protein	B1	I3LAL4	1	Animal proteinprotein	B3	E9JM94	1	Animal proteinprotein	D1	A5D9P8	2	Animal proteinprotein	D2	A0A5G2R6Y5	2	Animal proteinprotein
A0A3P9MCH7	Animal proteinprotein	A1	A0A3Q1LFZ6	2	Animal proteinprotein	B2	A0A2I4FV44	3	Plant protein	B1	I3LLI0	1	Animal proteinprotein	B3	E9JM95	1	Animal proteinprotein	D1	A5PK45	2	Animal proteinprotein	D2	A0A5G2R733	2	Animal proteinprotein
A0A3P9MD56	Animal proteinprotein	A1	A0A3Q1LNB7	2	Animal proteinprotein	B2	A0A2I4GSK7	3	Plant protein	B1	I3LP72	1	Animal proteinprotein	B3	E9JM96	1	Animal proteinprotein	D1	A5X497	2	Animal proteinprotein	D2	A0A5G2R816	2	Animal proteinprotein
A0A3P9MEK1	Animal proteinprotein	A1	A0A3Q1LNZ3	2	Animal proteinprotein	B2	A0A2I4GSL3	3	Plant protein	B1	I3LS72	1	Animal proteinprotein	B3	E9JM97	1	Animal proteinprotein	D1	A5X5T5	2	Animal proteinprotein	D2	A0A5G2RA93	2	Animal proteinprotein
A0A3P9MEU8	Animal proteinprotein	A1	A0A3Q1LPQ6	2	Animal proteinprotein	B2	A0A2I4GU43	3	Plant protein	B1	I6SN93	1	Animal proteinprotein	B3	E9LFE7	1	Plant protein	D1	A6NA51	2	Animal proteinprotein	D2	A0A5G2RC69	2	Animal proteinprotein
A0A3P9MGV1	Animal proteinprotein	A1	A0A3Q1LQX6	2	Animal proteinprotein	B2	A0A2I4GU48	3	Plant protein	B1	I6WRW9	1	Animal proteinprotein	B3	E9LFE8	1	Plant protein	D1	A6NA52	2	Animal proteinprotein	D2	A0A5G2RD45	2	Animal proteinprotein
A0A3P9MI84	Animal proteinprotein	A1	A0A3Q1LSG3	2	Animal proteinprotein	B2	A0A2I4HVU8	3	Plant protein	B1	I6WS35	1	Animal proteinprotein	B3	E9LFE9	1	Plant protein	D1	A6NA53	2	Animal proteinprotein	D2	A0A5G2RDN5	2	Animal proteinprotein
A0A3P9MI93	Animal proteinprotein	A1	A0A3Q1LSJ3	2	Animal proteinprotein	B2	A0A2R9ZPY0	3	Plant protein	B1	J7FEQ0	1	Animal proteinprotein	B3	E9LFF0	1	Plant protein	D1	A6QL88	2	Animal proteinprotein	D2	A0A5G2RDN7	2	Animal proteinprotein
A0A3P9MIB8	Animal proteinprotein	A1	A0A3Q1LTA6	2	Animal proteinprotein	B2	A0A2U8URK6	3	Animal proteinprotein	B1	J7FER7	1	Animal proteinprotein	B3	F1MCY2	1	Animal proteinprotein	D1	A6QNQ6	2	Animal proteinprotein	D2	A0A5G2RGN3	2	Animal proteinprotein
A0A3P9MIG1	Animal proteinprotein	A1	A0A3Q1LXF9	2	Animal proteinprotein	B2	A0A317YBK9	3	Plant protein	B1	J7FFA2	1	Animal proteinprotein	B3	F1ME15	1	Animal proteinprotein	D1	A6QQD1	2	Animal proteinprotein	D2	A0A5G2RIZ8	2	Animal proteinprotein
A0A3P9MIH0	Animal proteinprotein	A1	A0A3Q1LY20	2	Animal proteinprotein	B2	A0A317YIM8	3	Plant protein	B1	J7FFC4	1	Animal proteinprotein	B3	F1MEG5	1	Animal proteinprotein	D1	A6QQV9	2	Animal proteinprotein	D2	A0A5G2RJ42	2	Animal proteinprotein
A0A3P9MIT3	Animal proteinprotein	A1	A0A3Q1M165	2	Animal proteinprotein	B2	A0A346QRK4	3	High-quality protein	B1	J7FFT3	1	Animal proteinprotein	B3	F1MG18	1	Animal proteinprotein	D1	A6XKY7	2	Animal proteinprotein	D2	A0A5G2RJ53	2	Animal proteinprotein
A0A3P9MIT9	Animal proteinprotein	A1	A0A3Q1M1V8	2	Animal proteinprotein	B2	A0A3B1IC07	3	Animal proteinprotein	B1	J7FGH2	1	Animal proteinprotein	B3	F1MJ55	1	Animal proteinprotein	D1	A6YNT0	2	Plant protein	D2	A0A5G2RJ89	2	Animal proteinprotein
A0A3P9MIW6	Animal proteinprotein	A1	A0A3Q1M3F4	2	Animal proteinprotein	B2	A0A3B1ID78	3	Animal proteinprotein	B1	J9UHS4	1	Animal proteinprotein	B3	F1MNS8	1	Animal proteinprotein	D1	A6YNT1	2	Plant protein	D2	A0A5G2RN24	2	Animal proteinprotein
A0A3P9MJ39	Animal proteinprotein	A1	A0A3Q1M430	2	Animal proteinprotein	B2	A0A3B1IID5	3	Animal proteinprotein	B1	J9UJ96	1	Animal proteinprotein	B3	F1MTS0	1	Animal proteinprotein	D1	A7E3X2	2	Animal proteinprotein	D2	A0A5S6GU87	2	Animal proteinprotein
A0A3P9MLI7	Animal proteinprotein	A1	A0A3Q1M4Q0	2	Animal proteinprotein	B2	A0A3B1IJF0	3	Animal proteinprotein	B1	K7GNR8	1	Animal proteinprotein	B3	F1MVD8	1	Animal proteinprotein	D1	A7L340	2	Animal proteinprotein	D2	A0A5S6HGR0	2	Animal proteinprotein
A0A3P9MLN7	Animal proteinprotein	A1	A0A3Q1M4Z6	2	Animal proteinprotein	B2	A0A3B1IMV2	3	Animal proteinprotein	B1	K7LDE9	1	Plant protein	B3	F1N2V9	1	Animal proteinprotein	D1	A7MB62	2	Animal proteinprotein	D2	A0A5S6I3K1	2	Animal proteinprotein
A0A3P9MLQ4	Animal proteinprotein	A1	A0A3Q1M5C0	2	Animal proteinprotein	B2	A0A3B1IW23	3	Animal proteinprotein	B1	K7LPS8	1	Plant protein	B3	F1N7D5	1	Animal proteinprotein	D1	A7MB68	2	Animal proteinprotein	D2	A0A5S6IDN1	2	Animal proteinprotein
A0A3P9MPD7	Animal proteinprotein	A1	A0A3Q1M5L3	2	Animal proteinprotein	B2	A0A3B1J062	3	Animal proteinprotein	B1	K7M9J3	1	Plant protein	B3	F1P5H6	1	Animal proteinprotein	D1	A7MB90	2	Animal proteinprotein	D2	A0JNJ5	2	Animal proteinprotein
A0A3P9MQ16	Animal proteinprotein	A1	A0A3Q1M5U9	2	Animal proteinprotein	B2	A0A3B1J5P0	3	Animal proteinprotein	B1	K7TJ50	1	Plant protein	B3	F1RGK5	1	Animal proteinprotein	D1	A7MBI0	2	Animal proteinprotein	D2	A0JNK3	2	Animal proteinprotein
A0A3P9MQ28	Animal proteinprotein	A1	A0A3Q1M760	2	Animal proteinprotein	B2	A0A3B1J8K0	3	Animal proteinprotein	B1	K9ZSD8	1	Animal proteinprotein	B3	F1RGX5	1	Animal proteinprotein	D1	A8R0R0	2	Animal proteinprotein	D2	A1A4Q3	2	Animal proteinprotein
A0A3P9MQ98	Animal proteinprotein	A1	A0A3Q1M7F0	2	Animal proteinprotein	B2	A0A3B1JCQ3	3	Animal proteinprotein	B1	N0E456	1	Animal proteinprotein	B3	F1RGX7	1	Animal proteinprotein	D1	A8R0R2	2	Animal proteinprotein	D2	A1A4Q7	2	Animal proteinprotein
A0A3P9MQG0	Animal proteinprotein	A1	A0A3Q1MBD4	2	Animal proteinprotein	B2	A0A3B1JHX5	3	Animal proteinprotein	B1	N0E4A8	1	Animal proteinprotein	B3	F1RII6	1	Animal proteinprotein	D1	B1GVY6	2	Animal proteinprotein	D2	A1DZF0	2	Plant protein
A0A3Q1LFZ6	Animal proteinprotein	A1	A0A3Q1MDB1	2	Animal proteinprotein	B2	A0A3B1JVZ6	3	Animal proteinprotein	B1	N0E628	1	Animal proteinprotein	B3	F1RII7	1	Animal proteinprotein	D1	B1GVZ4	2	Animal proteinprotein	D2	A1DZF1	2	Plant protein
A0A3Q1LG56	Animal proteinprotein	A1	A0A3Q1MEV3	2	Animal proteinprotein	B2	A0A3B1JX63	3	Animal proteinprotein	B1	N0E630	1	Animal proteinprotein	B3	F1RIN7	1	Animal proteinprotein	D1	B1GW02	2	Animal proteinprotein	D2	A1E2B0	2	Plant protein
A0A3Q1LG72	Animal proteinprotein	A1	A0A3Q1MFJ9	2	Animal proteinprotein	B2	A0A3B1K1F5	3	Animal proteinprotein	B1	N0E637	1	Animal proteinprotein	B3	F1RKG4	1	Animal proteinprotein	D1	B2Z898	2	Animal proteinprotein	D2	A1E2B1	2	Plant protein
A0A3Q1LHR1	Animal proteinprotein	A1	A0A3Q1MFN5	2	Animal proteinprotein	B2	A0A3B1K5D4	3	Animal proteinprotein	B1	N0E640	1	Animal proteinprotein	B3	F1RRT2	1	Animal proteinprotein	D1	B2ZCV5	2	Plant protein	D2	A1L5B0	2	Animal proteinprotein
A0A3Q1LK11	Animal proteinprotein	A1	A0A3Q1MGY4	2	Animal proteinprotein	B2	A0A3B1K7J1	3	Animal proteinprotein	B1	N0E660	1	Animal proteinprotein	B3	F1S1D2	1	Animal proteinprotein	D1	B2ZCV6	2	Plant protein	D2	A1X899	2	Animal proteinprotein
A0A3Q1LKJ5	Animal proteinprotein	A1	A0A3Q1MHL7	2	Animal proteinprotein	B2	A0A3B1K7X5	3	Animal proteinprotein	B1	N0E667	1	Animal proteinprotein	B3	F1S422	1	Animal proteinprotein	D1	B2ZCV7	2	Plant protein	D2	A1XEA6	2	Animal proteinprotein
A0A3Q1LL07	Animal proteinprotein	A1	A0A3Q1MJE5	2	Animal proteinprotein	B2	A0A3B1KCJ6	3	Animal proteinprotein	B1	N0E6I3	1	Animal proteinprotein	B3	F1SKX7	1	Animal proteinprotein	D1	B3SN74	2	High-quality protein	D2	A1XEA7	2	Animal proteinprotein
A0A3Q1LL66	Animal proteinprotein	A1	A0A3Q1MLV0	2	Animal proteinprotein	B2	A0A3B1KDR5	3	Animal proteinprotein	B1	N0E6I4	1	Animal proteinprotein	B3	F1SMU0	1	Animal proteinprotein	D1	B3SND4	2	High-quality protein	D2	A1XEB1	2	Animal proteinprotein
A0A3Q1LLC7	Animal proteinprotein	A1	A0A3Q1MRK3	2	Animal proteinprotein	B2	A0A3B1KHF0	3	Animal proteinprotein	B1	N0E6J6	1	Animal proteinprotein	B3	F1SSE7	1	Animal proteinprotein	D1	B3SNT2	2	High-quality protein	D2	A1XQV4	2	Animal proteinprotein
A0A3Q1LLG5	Animal proteinprotein	A1	A0A3Q1N0N4	2	Animal proteinprotein	B2	A0A3B3H6D8	3	Animal proteinprotein	B1	O02717	1	Animal proteinprotein	B3	F1SSF9	1	Animal proteinprotein	D1	B3TK29	2	High-quality protein	D2	A1XQV5	2	Animal proteinprotein
A0A3Q1LMB7	Animal proteinprotein	A1	A0A3Q1N0T9	2	Animal proteinprotein	B2	A0A3B3HA26	3	Animal proteinprotein	B1	O02751	1	Animal proteinprotein	B3	F1SUE9	1	Animal proteinprotein	D1	B3TK44	2	High-quality protein	D2	A1YT10	2	Animal proteinprotein
A0A3Q1LNB7	Animal proteinprotein	A1	A0A3Q1N6P5	2	Animal proteinprotein	B2	A0A3B3HCB9	3	Animal proteinprotein	B1	O17477	1	High-quality protein	B3	F2Z5B6	1	Animal proteinprotein	D1	B3TK67	2	High-quality protein	D2	A2TC17	2	Animal proteinprotein
A0A3Q1LNH9	Animal proteinprotein	A1	A0A3Q1NG86	2	Animal proteinprotein	B2	A0A3B3HEJ3	3	Animal proteinprotein	B1	O62797	1	Animal proteinprotein	B3	F4ZQR5	1	Animal proteinprotein	D1	B3TK69	2	High-quality protein	D2	A3FJ56	2	Animal proteinprotein
A0A3Q1LNT7	Animal proteinprotein	A1	A0A3Q2TZM3	2	Animal proteinprotein	B2	A0A3B3HET9	3	Animal proteinprotein	B1	O77696	1	Animal proteinprotein	B3	F6JXN1	1	Animal proteinprotein	D1	B3TK72	2	High-quality protein	D2	A4FUA8	2	Animal proteinprotein
A0A3Q1LNZ3	Animal proteinprotein	A1	A0A3Q2U3P2	2	Animal proteinprotein	B2	A0A3B3HFF1	3	Animal proteinprotein	B1	O77748	1	Animal proteinprotein	B3	F6QIC1	1	Animal proteinprotein	D1	B3TK83	2	High-quality protein	D2	A4FUX8	2	Animal proteinprotein
A0A3Q1LPQ6	Animal proteinprotein	A1	A0A3Q2UFT6	2	Animal proteinprotein	B2	A0A3B3HFV1	3	Animal proteinprotein	B1	O77749	1	Animal proteinprotein	B3	F6QQ60	1	Animal proteinprotein	D1	B3VCE8	2	Animal proteinprotein	D2	A4IF97	2	Animal proteinprotein
A0A3Q1LQ69	Animal proteinprotein	A1	A0A3Q8AEM2	2	Animal proteinprotein	B2	A0A3B3HI93	3	Animal proteinprotein	B1	O81249	1	Plant protein	B3	F7J075	1	Plant protein	D1	B3VFA9	2	Animal proteinprotein	D2	A4IFE3	2	Animal proteinprotein
A0A3Q1LQC6	Animal proteinprotein	A1	A0A3S5ZPQ2	2	Animal proteinprotein	B2	A0A3B3HID7	3	Animal proteinprotein	B1	O81250	1	Plant protein	B3	F7J077	1	Plant protein	D1	B3VI70	2	Animal proteinprotein	D2	A4KUI3	2	Animal proteinprotein
A0A3Q1LQX6	Animal proteinprotein	A1	A0A3S5ZPW3	2	Animal proteinprotein	B2	A0A3B3HIJ9	3	Animal proteinprotein	B1	O81251	1	Plant protein	B3	F8SWQ8	1	Animal proteinprotein	D1	B4FBN8	2	Plant protein	D2	A5D9P8	2	Animal proteinprotein
A0A3Q1LSA5	Animal proteinprotein	A1	A0A3S6FK22	2	Animal proteinprotein	B2	A0A3B3HLM8	3	Animal proteinprotein	B1	O81252	1	Plant protein	B3	F8SWQ9	1	Animal proteinprotein	D1	B4FEX7	2	Plant protein	D2	A5PK45	2	Animal proteinprotein
A0A3Q1LSG3	Animal proteinprotein	A1	A0A3T0QHM1	2	Animal proteinprotein	B2	A0A3B3HQ11	3	Animal proteinprotein	B1	O81253	1	Plant protein	B3	F8UGC1	1	Animal proteinprotein	D1	B4FHS0	2	Plant protein	D2	A5X497	2	Animal proteinprotein
A0A3Q1LSJ3	Animal proteinprotein	A1	A0A411G5W6	2	Animal proteinprotein	B2	A0A3B3HT48	3	Animal proteinprotein	B1	O97405	1	High-quality protein	B3	F8UGC4	1	Animal proteinprotein	D1	B4FQS5	2	Plant protein	D2	A5X5T5	2	Animal proteinprotein
A0A3Q1LTA6	Animal proteinprotein	A1	A0A444X5G8	2	Plant protein	B2	A0A3B3I464	3	Animal proteinprotein	B1	O97496	1	Animal proteinprotein	B3	F8WQS0	1	Plant protein	D1	B4FRS4	2	Plant protein	D2	A6NA51	2	Animal proteinprotein
A0A3Q1LUB6	Animal proteinprotein	A1	A0A444Y853	2	Plant protein	B2	A0A3B3I543	3	Animal proteinprotein	B1	P00698	1	Animal proteinprotein	B3	F8WQS1	1	Plant protein	D1	B4FZZ8	2	Plant protein	D2	A6NA53	2	Animal proteinprotein
A0A3Q1LUN1	Animal proteinprotein	A1	A0A445BVN3	2	Plant protein	B2	A0A3B3I6H1	3	Animal proteinprotein	B1	P00794	1	Animal proteinprotein	B3	G0W2Z2	1	Animal proteinprotein	D1	B4G0B0	2	Plant protein	D2	A6QL88	2	Animal proteinprotein
A0A3Q1LV94	Animal proteinprotein	A1	A0A452DHW7	2	Animal proteinprotein	B2	A0A3B3I7G9	3	Animal proteinprotein	B1	P01005	1	Animal proteinprotein	B3	G0Y6W7	1	Plant protein	D1	B4G127	2	Plant protein	D2	A6QNQ6	2	Animal proteinprotein
A0A3Q1LVZ9	Animal proteinprotein	A1	A0A452DI97	2	Animal proteinprotein	B2	A0A3B3IBH4	3	Animal proteinprotein	B1	P01012	1	Animal proteinprotein	B3	G3FGW7	1	Plant protein	D1	B4G1L5	2	Plant protein	D2	A6QQD1	2	Animal proteinprotein
A0A3Q1LWA8	Animal proteinprotein	A1	A0A452DID9	2	Animal proteinprotein	B2	A0A3B3INH6	3	Animal proteinprotein	B1	P01013	1	Animal proteinprotein	B3	G3FGW8	1	Plant protein	D1	B4G1Y6	2	Plant protein	D2	A6XKY7	2	Animal proteinprotein
A0A3Q1LWJ2	Animal proteinprotein	A1	A0A452DJI6	2	Animal proteinprotein	B2	A0A3B3IPK8	3	Animal proteinprotein	B1	P01252	1	Animal proteinprotein	B3	G3LUQ2	1	Animal proteinprotein	D1	B4G234	2	Plant protein	D2	A6YNT0	2	Plant protein
A0A3Q1LWN6	Animal proteinprotein	A1	A0A452DJW7	2	Animal proteinprotein	B2	A0A3G1ZIU1	3	High-quality protein	B1	P01965	1	Animal proteinprotein	B3	G3MXQ2	1	Animal proteinprotein	D1	B5B3R8	2	Animal proteinprotein	D2	A6YNT1	2	Plant protein
A0A3Q1LWR0	Animal proteinprotein	A1	A0A480HCG1	2	Animal proteinprotein	B2	A0A3L6D939	3	Plant protein	B1	P01966	1	Animal proteinprotein	B3	G3MYN5	1	Animal proteinprotein	D1	B5TYU1	2	Plant protein	D2	A7E3X2	2	Animal proteinprotein
A0A3Q1LXF9	Animal proteinprotein	A1	A0A480HDN8	2	Animal proteinprotein	B2	A0A3L6DAW0	3	Plant protein	B1	P02009	1	Animal proteinprotein	B3	G3MZI6	1	Animal proteinprotein	D1	B6RB19	2	High-quality protein	D2	A7L340	2	Animal proteinprotein
A0A3Q1LXL6	Animal proteinprotein	A1	A0A480HHP7	2	Animal proteinprotein	B2	A0A3L6DDP4	3	Plant protein	B1	P02067	1	Animal proteinprotein	B3	G3MZK7	1	Animal proteinprotein	D1	B6RB34	2	High-quality protein	D2	A7MB62	2	Animal proteinprotein
A0A3Q1LXT6	Animal proteinprotein	A1	A0A480HSJ6	2	Animal proteinprotein	B2	A0A3L6DM39	3	Plant protein	B1	P02070	1	Animal proteinprotein	B3	G3N264	1	Animal proteinprotein	D1	B6RB46	2	High-quality protein	D2	A7MB68	2	Animal proteinprotein
A0A3Q1LY20	Animal proteinprotein	A1	A0A480IKT9	2	Animal proteinprotein	B2	A0A3L6E234	3	Plant protein	B1	P02081	1	Animal proteinprotein	B3	G3N3N5	1	Animal proteinprotein	D1	B6RB97	2	High-quality protein	D2	A7MB90	2	Animal proteinprotein
A0A3Q1LYA2	Animal proteinprotein	A1	A0A480JIC1	2	Animal proteinprotein	B2	A0A3L6E2I2	3	Plant protein	B1	P02101	1	Animal proteinprotein	B3	G3X7B2	1	Animal proteinprotein	D1	B6SKD2	2	Plant protein	D2	A7MBI0	2	Animal proteinprotein
A0A3Q1LYQ9	Animal proteinprotein	A1	A0A480JWU6	2	Animal proteinprotein	B2	A0A3L6E7H4	3	Plant protein	B1	P02459	1	Animal proteinprotein	B3	G4WDE7	1	Animal proteinprotein	D1	B6SYI2	2	Plant protein	D2	A8R0R0	2	Animal proteinprotein
A0A3Q1LYU9	Animal proteinprotein	A1	A0A480KIS0	2	Animal proteinprotein	B2	A0A3L6E818	3	Plant protein	B1	P02587	1	Animal proteinprotein	B3	G4WDG1	1	Animal proteinprotein	D1	B6SZG2	2	Plant protein	D2	A8R0R2	2	Animal proteinprotein
A0A3Q1LZ74	Animal proteinprotein	A1	A0A480KQN2	2	Animal proteinprotein	B2	A0A3L6E9P2	3	Plant protein	B1	P02662	1	Animal proteinprotein	B3	G4WDS9	1	Animal proteinprotein	D1	B6U1W5	2	Plant protein	D2	B0FYX7	2	Animal proteinprotein
A0A3Q1M165	Animal proteinprotein	A1	A0A480LAJ2	2	Animal proteinprotein	B2	A0A3L6ECL9	3	Plant protein	B1	P02663	1	Animal proteinprotein	B3	G9K383	1	High-quality protein	D1	B6U7J7	2	Plant protein	D2	B1GVY6	2	Animal proteinprotein
A0A3Q1M1V8	Animal proteinprotein	A1	A0A480LWK7	2	Animal proteinprotein	B2	A0A3L6EJ88	3	Plant protein	B1	P02666	1	Animal proteinprotein	B3	H2L4B8	1	Animal proteinprotein	D1	B6UB28	2	Plant protein	D2	B1GVZ4	2	Animal proteinprotein
A0A3Q1M2N3	Animal proteinprotein	A1	A0A480M016	2	Animal proteinprotein	B2	A0A3L6EXI4	3	Plant protein	B1	P02668	1	Animal proteinprotein	B3	H2L593	1	Animal proteinprotein	D1	B6UEB0	2	Plant protein	D2	B1GW02	2	Animal proteinprotein
A0A3Q1M3F4	Animal proteinprotein	A1	A0A480MJL1	2	Animal proteinprotein	B2	A0A3L6FC53	3	Plant protein	B1	P02752	1	Animal proteinprotein	B3	H2L9Z5	1	Animal proteinprotein	D1	B6UGJ0	2	Plant protein	D2	B2Z898	2	Animal proteinprotein
A0A3Q1M3N4	Animal proteinprotein	A1	A0A480N1Y7	2	Animal proteinprotein	B2	A0A3L6FL88	3	Plant protein	B1	P02754	1	Animal proteinprotein	B3	H2LAV5	1	Animal proteinprotein	D1	B6UGL7	2	Plant protein	D2	B2ZCV5	2	Plant protein
A0A3Q1M430	Animal proteinprotein	A1	A0A480N5F4	2	Animal proteinprotein	B2	A0A3L6FZA4	3	Plant protein	B1	P02858	1	Plant protein	B3	H2LGF4	1	Animal proteinprotein	D1	B6UGM1	2	Plant protein	D2	B2ZCV6	2	Plant protein
A0A3Q1M4N6	Animal proteinprotein	A1	A0A480P9U9	2	Animal proteinprotein	B2	A0A3L6G280	3	Plant protein	B1	P04149	1	Plant protein	B3	H2LS93	1	Animal proteinprotein	D1	B6UGP8	2	Plant protein	D2	B2ZCV7	2	Plant protein
A0A3Q1M4Q0	Animal proteinprotein	A1	A0A480SBJ7	2	Animal proteinprotein	B2	A0A3N0XCV3	3	Animal proteinprotein	B1	P04246	1	Animal proteinprotein	B3	H2LTD5	1	Animal proteinprotein	D1	B6UH16	2	Plant protein	D2	B3SN74	2	High-quality protein
A0A3Q1M4Y0	Animal proteinprotein	A1	A0A480SLY1	2	Animal proteinprotein	B2	A0A3N0XFV6	3	Animal proteinprotein	B1	P04258	1	Animal proteinprotein	B3	H2LTT3	1	Animal proteinprotein	D1	B6UH22	2	Plant protein	D2	B3SND4	2	High-quality protein
A0A3Q1M4Z6	Animal proteinprotein	A1	A0A480T5S2	2	Animal proteinprotein	B2	A0A3N0XG86	3	Animal proteinprotein	B1	P04347	1	Plant protein	B3	H2LVZ2	1	Animal proteinprotein	D1	B6V1G0	2	Animal proteinprotein	D2	B3SNT2	2	High-quality protein
A0A3Q1M5C0	Animal proteinprotein	A1	A0A480TL82	2	Animal proteinprotein	B2	A0A3N0XHW0	3	Animal proteinprotein	B1	P04706	1	Plant protein	B3	H2MB15	1	Animal proteinprotein	D1	B6VCB3	2	Animal proteinprotein	D2	B3TK29	2	High-quality protein
A0A3Q1M5L3	Animal proteinprotein	A1	A0A480TWI2	2	Animal proteinprotein	B2	A0A3N0XJ01	3	Animal proteinprotein	B1	P04985	1	Animal proteinprotein	B3	H2MC42	1	Animal proteinprotein	D1	B7U3X3	2	Animal proteinprotein	D2	B3TK44	2	High-quality protein
A0A3Q1M5U9	Animal proteinprotein	A1	A0A480TZQ2	2	Animal proteinprotein	B2	A0A3N0XN86	3	Animal proteinprotein	B1	P06642	1	Animal proteinprotein	B3	H2MCU2	1	Animal proteinprotein	D1	B7U3X4	2	Animal proteinprotein	D2	B3TK67	2	High-quality protein
A0A3Q1M652	Animal proteinprotein	A1	A0A480TZR3	2	Animal proteinprotein	B2	A0A3N0Y0C4	3	Animal proteinprotein	B1	P06643	1	Animal proteinprotein	B3	H2MD12	1	Animal proteinprotein	D1	B7U3X5	2	Animal proteinprotein	D2	B3TK69	2	High-quality protein
A0A3Q1M675	Animal proteinprotein	A1	A0A480U0E3	2	Animal proteinprotein	B2	A0A3N0Y292	3	Animal proteinprotein	B1	P06836	1	Animal proteinprotein	B3	H2MJJ6	1	Animal proteinprotein	D1	B7XC62	2	High-quality protein	D2	B3TK72	2	High-quality protein
A0A3Q1M760	Animal proteinprotein	A1	A0A480V9Q4	2	Animal proteinprotein	B2	A0A3N0Y7M3	3	Animal proteinprotein	B1	P08031	1	Plant protein	B3	H2MMN4	1	Animal proteinprotein	D1	B8YJN9	2	Animal proteinprotein	D2	B3TK83	2	High-quality protein
A0A3Q1M7F0	Animal proteinprotein	A1	A0A480V9U6	2	Animal proteinprotein	B2	A0A3N0YD35	3	Animal proteinprotein	B1	P08057	1	Animal proteinprotein	B3	H2MMQ8	1	Animal proteinprotein	D1	B8YJP1	2	Animal proteinprotein	D2	B3VCE8	2	Animal proteinprotein
A0A3Q1M982	Animal proteinprotein	A1	A0A480VCW9	2	Animal proteinprotein	B2	A0A3N0YD63	3	Animal proteinprotein	B1	P10184	1	Animal proteinprotein	B3	H2MPY7	1	Animal proteinprotein	D1	B8YJT7	2	Animal proteinprotein	D2	B3VFA9	2	Animal proteinprotein
A0A3Q1MBD4	Animal proteinprotein	A1	A0A480VXI4	2	Animal proteinprotein	B2	A0A3N0YDZ5	3	Animal proteinprotein	B1	P10593	1	Plant protein	B3	H2MS56	1	Animal proteinprotein	D1	B8YK79	2	Animal proteinprotein	D2	B3VI70	2	Animal proteinprotein
A0A3Q1MBW7	Animal proteinprotein	A1	A0A480W168	2	Animal proteinprotein	B2	A0A3N0YEB9	3	Animal proteinprotein	B1	P12959	1	Plant protein	B3	H2MS58	1	Animal proteinprotein	D1	B9ZZQ5	2	Animal proteinprotein	D2	B4FBN8	2	Plant protein
A0A3Q1MCQ3	Animal proteinprotein	A1	A0A480WB15	2	Animal proteinprotein	B2	A0A3N0YIT1	3	Animal proteinprotein	B1	P13789	1	Animal proteinprotein	B3	H2MT93	1	Animal proteinprotein	D1	C0PBS3	2	Plant protein	D2	B4FEX7	2	Plant protein
A0A3Q1MCY3	Animal proteinprotein	A1	A0A480YT77	2	Animal proteinprotein	B2	A0A3N0YW64	3	Animal proteinprotein	B1	P13917	1	Plant protein	B3	H2MTE5	1	Animal proteinprotein	D1	C0PGM3	2	Plant protein	D2	B4FHS0	2	Plant protein
A0A3Q1MDB1	Animal proteinprotein	A1	A0A480ZNF0	2	Animal proteinprotein	B2	A0A3N0YX59	3	Animal proteinprotein	B1	P19594	1	Plant protein	B3	H2N2Y4	1	Animal proteinprotein	D1	C1JC94	2	Animal proteinprotein	D2	B4FQS5	2	Plant protein
A0A3Q1MDD2	Animal proteinprotein	A1	A0A481A0J1	2	Animal proteinprotein	B2	A0A3N0Z1J0	3	Animal proteinprotein	B1	P20780	1	Plant protein	B3	H6TMC8	1	Animal proteinprotein	D1	C6TC16	2	Plant protein	D2	B4FRS4	2	Plant protein
A0A3Q1MEV3	Animal proteinprotein	A1	A0A481AEJ4	2	Animal proteinprotein	B2	A0A3N0Z1J7	3	Animal proteinprotein	B1	P23196	1	Animal proteinprotein	B3	H9CME5	1	Animal proteinprotein	D1	C7EP35	2	Animal proteinprotein	D2	B4FZZ8	2	Plant protein
A0A3Q1MFJ9	Animal proteinprotein	A1	A0A481BEI0	2	Animal proteinprotein	B2	A0A3N0Z377	3	Animal proteinprotein	B1	P23206	1	Animal proteinprotein	B3	I0J178	1	Animal proteinprotein	D1	C7EP36	2	Animal proteinprotein	D2	B4G0B0	2	Plant protein
A0A3Q1MFN5	Animal proteinprotein	A1	A0A481CQ79	2	Animal proteinprotein	B2	A0A3N0Z5J7	3	Animal proteinprotein	B1	P25508	1	Animal proteinprotein	B3	I0J179	1	Animal proteinprotein	D1	C7EP37	2	Animal proteinprotein	D2	B4G127	2	Plant protein
A0A3Q1MG42	Animal proteinprotein	A1	A0A481CRU0	2	Animal proteinprotein	B2	A0A3N0Z6B2	3	Animal proteinprotein	B1	P27042	1	Animal proteinprotein	B3	I1KW03	1	Plant protein	D1	D0G7F7	2	Animal proteinprotein	D2	B4G1L5	2	Plant protein
A0A3Q1MGV9	Animal proteinprotein	A1	A0A481CSR0	2	Animal proteinprotein	B2	A0A3N0Z6R3	3	Animal proteinprotein	B1	P29269	1	Animal proteinprotein	B3	I1M0P6	1	Plant protein	D1	D0VBL6	2	Plant protein	D2	B4G1Y6	2	Plant protein
A0A3Q1MGY4	Animal proteinprotein	A1	A0A481CSW8	2	Animal proteinprotein	B2	A0A3N0Z7F3	3	Animal proteinprotein	B1	P35509	1	Animal proteinprotein	B3	I1M4Q6	1	Plant protein	D1	D1H0L8	2	High-quality protein	D2	B4G234	2	Plant protein
A0A3Q1MHJ7	Animal proteinprotein	A1	A0A481CYG3	2	Animal proteinprotein	B2	A0A3N0Z9J6	3	Animal proteinprotein	B1	P41366	1	Animal proteinprotein	B3	I1M4Q7	1	Plant protein	D1	D2DS60	2	High-quality protein	D2	B5B3R8	2	Animal proteinprotein
A0A3Q1MHL7	Animal proteinprotein	A1	A0A4D6WI58	2	Animal proteinprotein	B2	A0A3P6RC37	3	Animal proteinprotein	B1	P42639	1	Animal proteinprotein	B3	I2E8D7	1	Plant protein	D1	D3TJT6	2	Animal proteinprotein	D2	B5TYU1	2	Plant protein
A0A3Q1MHV1	Animal proteinprotein	A1	A0A4D6WP97	2	Animal proteinprotein	B2	A0A3P6SP29	3	Animal proteinprotein	B1	P48018	1	Animal proteinprotein	B3	I2E8E1	1	Plant protein	D1	D3TJW6	2	Animal proteinprotein	D2	B6RB19	2	High-quality protein
A0A3Q1MHY3	Animal proteinprotein	A1	A0A4X1SJL5	2	Animal proteinprotein	B2	A0A3P6T6A1	3	Animal proteinprotein	B1	P60661	1	Animal proteinprotein	B3	I3LAL4	1	Animal proteinprotein	D1	D3Y1K3	2	Animal proteinprotein	D2	B6RB34	2	High-quality protein
A0A3Q1MI57	Animal proteinprotein	A1	A0A4X1SZN3	2	Animal proteinprotein	B2	A0A3P7L9J6	3	Animal proteinprotein	B1	P60662	1	Animal proteinprotein	B3	I3LLI0	1	Animal proteinprotein	D1	D4QBB3	2	Animal proteinprotein	D2	B6RB46	2	High-quality protein
A0A3Q1MJE5	Animal proteinprotein	A1	A0A4X1T4B0	2	Animal proteinprotein	B2	A0A3P7LFR4	3	Animal proteinprotein	B1	P60712	1	Animal proteinprotein	B3	I3LS72	1	Animal proteinprotein	D1	D4QBB4	2	Animal proteinprotein	D2	B6RB97	2	High-quality protein
A0A3Q1MKD2	Animal proteinprotein	A1	A0A4X1T4B4	2	Animal proteinprotein	B2	A0A3P7LIE6	3	Animal proteinprotein	B1	P62739	1	Animal proteinprotein	B3	I6SN93	1	Animal proteinprotein	D1	D5H3W8	2	Plant protein	D2	B6SKD2	2	Plant protein
A0A3Q1MKF2	Animal proteinprotein	A1	A0A4X1T5V8	2	Animal proteinprotein	B2	A0A3P7LMA2	3	Animal proteinprotein	B1	P63258	1	Animal proteinprotein	B3	I6WRW9	1	Animal proteinprotein	D1	D5JZJ4	2	Animal proteinprotein	D2	B6SYI2	2	Plant protein
A0A3Q1MLV0	Animal proteinprotein	A1	A0A4X1TFP9	2	Animal proteinprotein	B2	A0A3P7LQX7	3	Animal proteinprotein	B1	P63315	1	Animal proteinprotein	B3	I6WS35	1	Animal proteinprotein	D1	D5JZJ5	2	Animal proteinprotein	D2	B6SZG2	2	Plant protein
A0A3Q1MN36	Animal proteinprotein	A1	A0A4X1THI4	2	Animal proteinprotein	B2	A0A3P7LVD9	3	Animal proteinprotein	B1	P63317	1	Animal proteinprotein	B3	J7FEQ0	1	Animal proteinprotein	D1	D5JZJ6	2	Animal proteinprotein	D2	B6U1W5	2	Plant protein
A0A3Q1MRB4	Animal proteinprotein	A1	A0A4X1THJ3	2	Animal proteinprotein	B2	A0A3P7LYV3	3	Animal proteinprotein	B1	P67774	1	Animal proteinprotein	B3	J7FER7	1	Animal proteinprotein	D1	D5JZJ8	2	Animal proteinprotein	D2	B6U7J7	2	Plant protein
A0A3Q1MRH5	Animal proteinprotein	A1	A0A4X1THK1	2	Animal proteinprotein	B2	A0A3P7M8R5	3	Animal proteinprotein	B1	P67868	1	Animal proteinprotein	B3	J7FFA2	1	Animal proteinprotein	D1	D6BT68	2	Animal proteinprotein	D2	B6UB28	2	Plant protein
A0A3Q1MRK3	Animal proteinprotein	A1	A0A4X1TI45	2	Animal proteinprotein	B2	A0A3P7NGR8	3	Animal proteinprotein	B1	P67937	1	Animal proteinprotein	B3	J7FFC4	1	Animal proteinprotein	D1	D6R731	2	Animal proteinprotein	D2	B6UEB0	2	Plant protein
A0A3Q1MRW2	Animal proteinprotein	A1	A0A4X1TJY3	2	Animal proteinprotein	B2	A0A3P7P495	3	Animal proteinprotein	B1	P68138	1	Animal proteinprotein	B3	J7FFT3	1	Animal proteinprotein	D1	D7NLB0	2	Plant protein	D2	B6UGJ0	2	Plant protein
A0A3Q1MRY5	Animal proteinprotein	A1	A0A4X1TJZ5	2	Animal proteinprotein	B2	A0A3P7PY50	3	Animal proteinprotein	B1	P68399	1	Animal proteinprotein	B3	J7FGH2	1	Animal proteinprotein	D1	D7NLB1	2	Plant protein	D2	B6UGL7	2	Plant protein
A0A3Q1MS81	Animal proteinprotein	A1	A0A4X1TK06	2	Animal proteinprotein	B2	A0A3P7Q6V3	3	Animal proteinprotein	B1	P79136	1	Animal proteinprotein	B3	J9UHS4	1	Animal proteinprotein	D1	D7NLB5	2	Plant protein	D2	B6UGM1	2	Plant protein
A0A3Q1MSD7	Animal proteinprotein	A1	A0A4X1TKI4	2	Animal proteinprotein	B2	A0A3P7R1X7	3	Animal proteinprotein	B1	P79280	1	Animal proteinprotein	B3	J9UJ96	1	Animal proteinprotein	D1	D8L773	2	High-quality protein	D2	B6UGP8	2	Plant protein
A0A3Q1MT52	Animal proteinprotein	A1	A0A4X1TMC6	2	Animal proteinprotein	B2	A0A3P9GY45	3	Animal proteinprotein	B1	P79309	1	Animal proteinprotein	B3	K7GNR8	1	Animal proteinprotein	D1	D9I8D8	2	Animal proteinprotein	D2	B6UH16	2	Plant protein
A0A3Q1MTN4	Animal proteinprotein	A1	A0A4X1TMI6	2	Animal proteinprotein	B2	A0A3P9GYE1	3	Animal proteinprotein	B1	P79311	1	Animal proteinprotein	B3	K7LDE9	1	Plant protein	D1	E1BJ10	2	Animal proteinprotein	D2	B6UH22	2	Plant protein
A0A3Q1MU95	Animal proteinprotein	A1	A0A4X1TNZ8	2	Animal proteinprotein	B2	A0A3P9GZ70	3	Animal proteinprotein	B1	P81271	1	Animal proteinprotein	B3	K7LPS8	1	Plant protein	D1	E1BJD1	2	Animal proteinprotein	D2	B6V1G0	2	Animal proteinprotein
A0A3Q1N0N4	Animal proteinprotein	A1	A0A4X1TP65	2	Animal proteinprotein	B2	A0A3P9GZR8	3	Animal proteinprotein	B1	P83751	1	Animal proteinprotein	B3	K7M9J3	1	Plant protein	D1	E1BK71	2	Animal proteinprotein	D2	B6VCB3	2	Animal proteinprotein
A0A3Q1N0T9	Animal proteinprotein	A1	A0A4X1TRM1	2	Animal proteinprotein	B2	A0A3P9H2D3	3	Animal proteinprotein	B1	P85100	1	Animal proteinprotein	B3	K7TJ50	1	Plant protein	D1	E1BMP3	2	Animal proteinprotein	D2	B7U3X3	2	Animal proteinprotein
A0A3Q1N3T6	Animal proteinprotein	A1	A0A4X1TRV0	2	Animal proteinprotein	B2	A0A3P9H373	3	Animal proteinprotein	B1	P93198	1	Plant protein	B3	K9ZSD8	1	Animal proteinprotein	D1	E1BNW0	2	Animal proteinprotein	D2	B7U3X4	2	Animal proteinprotein
A0A3Q1N4A4	Animal proteinprotein	A1	A0A4X1TT60	2	Animal proteinprotein	B2	A0A3P9H596	3	Animal proteinprotein	B1	Q00LN8	1	Plant protein	B3	N0E456	1	Animal proteinprotein	D1	E1BQC2	2	Animal proteinprotein	D2	B7U3X5	2	Animal proteinprotein
A0A3Q1N502	Animal proteinprotein	A1	A0A4X1TTA0	2	Animal proteinprotein	B2	A0A3P9H5M5	3	Animal proteinprotein	B1	Q03352	1	Animal proteinprotein	B3	N0E4A8	1	Animal proteinprotein	D1	E1BVL8	2	Animal proteinprotein	D2	B7XC62	2	High-quality protein
A0A3Q1N6P5	Animal proteinprotein	A1	A0A4X1TV76	2	Animal proteinprotein	B2	A0A3P9H5W3	3	Animal proteinprotein	B1	Q03865	1	Plant protein	B3	N0E628	1	Animal proteinprotein	D1	E2IKR0	2	Plant protein	D2	B8YJN9	2	Animal proteinprotein
A0A3Q1NCJ5	Animal proteinprotein	A1	A0A4X1TVD0	2	Animal proteinprotein	B2	A0A3P9HIW1	3	Animal proteinprotein	B1	Q03866	1	Plant protein	B3	N0E630	1	Animal proteinprotein	D1	E5RSV6	2	High-quality protein	D2	B8YJP1	2	Animal proteinprotein
A0A3Q1NED4	Animal proteinprotein	A1	A0A4X1TVI9	2	Animal proteinprotein	B2	A0A3P9HIY9	3	Animal proteinprotein	B1	Q05K95	1	Animal proteinprotein	B3	N0E637	1	Animal proteinprotein	D1	E7BQW3	2	Animal proteinprotein	D2	B8YJT7	2	Animal proteinprotein
A0A3Q1NEH7	Animal proteinprotein	A1	A0A4X1TXZ3	2	Animal proteinprotein	B2	A0A3P9HJ98	3	Animal proteinprotein	B1	Q05K96	1	Animal proteinprotein	B3	N0E640	1	Animal proteinprotein	D1	E7BQW4	2	Animal proteinprotein	D2	B8YK79	2	Animal proteinprotein
A0A3Q1NG86	Animal proteinprotein	A1	A0A4X1TY03	2	Animal proteinprotein	B2	A0A3P9HJH2	3	Animal proteinprotein	B1	Q05K97	1	Animal proteinprotein	B3	N0E660	1	Animal proteinprotein	D1	E7BQX5	2	Animal proteinprotein	D2	B9ZZQ5	2	Animal proteinprotein
A0A3Q1NH95	Animal proteinprotein	A1	A0A4X1TY33	2	Animal proteinprotein	B2	A0A3P9HVM6	3	Animal proteinprotein	B1	Q05K98	1	Animal proteinprotein	B3	N0E667	1	Animal proteinprotein	D1	E7BQX6	2	Animal proteinprotein	D2	C0HLN2	2	Animal proteinprotein
A0A3Q1NJP0	Animal proteinprotein	A1	A0A4X1TY50	2	Animal proteinprotein	B2	A0A3P9HZS2	3	Animal proteinprotein	B1	Q05K99	1	Animal proteinprotein	B3	N0E6I3	1	Animal proteinprotein	D1	E7BQX7	2	Animal proteinprotein	D2	C0PBS3	2	Plant protein
A0A3Q1NK54	Animal proteinprotein	A1	A0A4X1TY67	2	Animal proteinprotein	B2	A0A3P9I1K8	3	Animal proteinprotein	B1	Q05KA0	1	Animal proteinprotein	B3	N0E6I4	1	Animal proteinprotein	D1	E7E1P7	2	Animal proteinprotein	D2	C0PGM3	2	Plant protein
A0A3Q2TZM3	Animal proteinprotein	A1	A0A4X1TY88	2	Animal proteinprotein	B2	A0A3P9I3I6	3	Animal proteinprotein	B1	Q05KA1	1	Animal proteinprotein	B3	N0E6J6	1	Animal proteinprotein	D1	E7E1P8	2	Animal proteinprotein	D2	C1JC94	2	Animal proteinprotein
A0A3Q2U3P2	Animal proteinprotein	A1	A0A4X1TYJ1	2	Animal proteinprotein	B2	A0A3P9I4D8	3	Animal proteinprotein	B1	Q05KA2	1	Animal proteinprotein	B3	N1NKA3	1	Plant protein	D1	E7E1Q1	2	Animal proteinprotein	D2	C6TC16	2	Plant protein
A0A3Q2UFT6	Animal proteinprotein	A1	A0A4X1U043	2	Animal proteinprotein	B2	A0A3P9I4U7	3	Animal proteinprotein	B1	Q05KA3	1	Animal proteinprotein	B3	O02717	1	Animal proteinprotein	D1	E9JFU9	2	Animal proteinprotein	D2	C7EP35	2	Animal proteinprotein
A0A3Q8AEM2	Animal proteinprotein	A1	A0A4X1U0J8	2	Animal proteinprotein	B2	A0A3P9IE74	3	Animal proteinprotein	B1	Q05KA4	1	Animal proteinprotein	B3	O02751	1	Animal proteinprotein	D1	E9JM89	2	Animal proteinprotein	D2	C7EP36	2	Animal proteinprotein
A0A3S5HYM7	Animal proteinprotein	A1	A0A4X1U0R4	2	Animal proteinprotein	B2	A0A3P9IJD9	3	Animal proteinprotein	B1	Q08DM1	1	Animal proteinprotein	B3	O17477	1	High-quality protein	D1	E9JM90	2	Animal proteinprotein	D2	C7EP37	2	Animal proteinprotein
A0A3S5ZPQ2	Animal proteinprotein	A1	A0A4X1U704	2	Animal proteinprotein	B2	A0A3P9IJT7	3	Animal proteinprotein	B1	Q0P571	1	Animal proteinprotein	B3	O22120	1	Plant protein	D1	E9JM91	2	Animal proteinprotein	D2	D0ETJ3	2	Animal proteinprotein
A0A3S5ZPW3	Animal proteinprotein	A1	A0A4X1U8P8	2	Animal proteinprotein	B2	A0A3P9IK02	3	Animal proteinprotein	B1	Q0P594	1	Animal proteinprotein	B3	O22121	1	Plant protein	D1	E9JM94	2	Animal proteinprotein	D2	D0G7F7	2	Animal proteinprotein
A0A3S6FK22	Animal proteinprotein	A1	A0A4X1U8R2	2	Animal proteinprotein	B2	A0A3P9ILA0	3	Animal proteinprotein	B1	Q0VBX6	1	Animal proteinprotein	B3	O62797	1	Animal proteinprotein	D1	E9JM95	2	Animal proteinprotein	D2	D1H0L7	2	High-quality protein
A0A3T0QHM1	Animal proteinprotein	A1	A0A4X1U8T2	2	Animal proteinprotein	B2	A0A3P9IU86	3	Animal proteinprotein	B1	Q0VBZ1	1	Animal proteinprotein	B3	O77696	1	Animal proteinprotein	D1	E9JM96	2	Animal proteinprotein	D2	D1H0L8	2	High-quality protein
A0A411G5W6	Animal proteinprotein	A1	A0A4X1UB43	2	Animal proteinprotein	B2	A0A3P9IUE8	3	Animal proteinprotein	B1	Q148C2	1	Animal proteinprotein	B3	O77748	1	Animal proteinprotein	D1	E9JM97	2	Animal proteinprotein	D2	D2DS60	2	High-quality protein
A0A444X5G8	Plant protein	A1	A0A4X1UB97	2	Animal proteinprotein	B2	A0A3P9IUQ2	3	Animal proteinprotein	B1	Q148H2	1	Animal proteinprotein	B3	O77749	1	Animal proteinprotein	D1	E9LFE7	2	Plant protein	D2	D3TJT6	2	Animal proteinprotein
A0A444Y853	Plant protein	A1	A0A4X1UBB2	2	Animal proteinprotein	B2	A0A3P9IWY3	3	Animal proteinprotein	B1	Q148J6	1	Animal proteinprotein	B3	O81249	1	Plant protein	D1	E9LFE8	2	Plant protein	D2	D3TJW6	2	Animal proteinprotein
A0A445BVN3	Plant protein	A1	A0A4X1UDR6	2	Animal proteinprotein	B2	A0A3P9J1I0	3	Animal proteinprotein	B1	Q1JP79	1	Animal proteinprotein	B3	O81250	1	Plant protein	D1	E9LFE9	2	Plant protein	D2	D3Y1K3	2	Animal proteinprotein
A0A452DHW7	Animal proteinprotein	A1	A0A4X1UED2	2	Animal proteinprotein	B2	A0A3P9J1L6	3	Animal proteinprotein	B1	Q1LZF9	1	Animal proteinprotein	B3	O81251	1	Plant protein	D1	E9LFF0	2	Plant protein	D2	D4QBB3	2	Animal proteinprotein
A0A452DI97	Animal proteinprotein	A1	A0A4X1UG53	2	Animal proteinprotein	B2	A0A3P9J3D7	3	Animal proteinprotein	B1	Q1RMM7	1	Animal proteinprotein	B3	O81252	1	Plant protein	D1	F1MCY2	2	Animal proteinprotein	D2	D4QBB4	2	Animal proteinprotein
A0A452DID9	Animal proteinprotein	A1	A0A4X1UIM4	2	Animal proteinprotein	B2	A0A3P9JFG7	3	Animal proteinprotein	B1	Q1RMR9	1	Animal proteinprotein	B3	O81253	1	Plant protein	D1	F1ME15	2	Animal proteinprotein	D2	D5H3W8	2	Plant protein
A0A452DIZ9	Animal proteinprotein	A1	A0A4X1UPQ6	2	Animal proteinprotein	B2	A0A3P9JSR3	3	Animal proteinprotein	B1	Q1T7A4	1	Animal proteinprotein	B3	O97496	1	Animal proteinprotein	D1	F1MEG5	2	Animal proteinprotein	D2	D5JZJ4	2	Animal proteinprotein
A0A452DJI6	Animal proteinprotein	A1	A0A4X1UPS3	2	Animal proteinprotein	B2	A0A3P9JVH8	3	Animal proteinprotein	B1	Q1T7A5	1	Animal proteinprotein	B3	P00698	1	Animal proteinprotein	D1	F1MG18	2	Animal proteinprotein	D2	D5JZJ5	2	Animal proteinprotein
A0A452DJW7	Animal proteinprotein	A1	A0A4X1URB9	2	Animal proteinprotein	B2	A0A3P9K0G8	3	Animal proteinprotein	B1	Q1T7A6	1	Animal proteinprotein	B3	P00794	1	Animal proteinprotein	D1	F1MJ55	2	Animal proteinprotein	D2	D5JZJ6	2	Animal proteinprotein
A0A452DJY5	Animal proteinprotein	A1	A0A4X1URF8	2	Animal proteinprotein	B2	A0A3P9K0N6	3	Animal proteinprotein	B1	Q1T7A7	1	Animal proteinprotein	B3	P01005	1	Animal proteinprotein	D1	F1MNS8	2	Animal proteinprotein	D2	D5JZJ8	2	Animal proteinprotein
A0A480F6B6	Animal proteinprotein	A1	A0A4X1UTG4	2	Animal proteinprotein	B2	A0A3P9K2G4	3	Animal proteinprotein	B1	Q1T7A8	1	Animal proteinprotein	B3	P01012	1	Animal proteinprotein	D1	F1MTS0	2	Animal proteinprotein	D2	D6BT68	2	Animal proteinprotein
A0A480HCG1	Animal proteinprotein	A1	A0A4X1UUJ2	2	Animal proteinprotein	B2	A0A3P9K2N8	3	Animal proteinprotein	B1	Q1T7A9	1	Animal proteinprotein	B3	P01013	1	Animal proteinprotein	D1	F1MVD8	2	Animal proteinprotein	D2	D6R731	2	Animal proteinprotein
A0A480HDN8	Animal proteinprotein	A1	A0A4X1UUM2	2	Animal proteinprotein	B2	A0A3P9K9Z6	3	Animal proteinprotein	B1	Q1T7B0	1	Animal proteinprotein	B3	P01014	1	Animal proteinprotein	D1	F1N2V9	2	Animal proteinprotein	D2	D7NLB0	2	Plant protein
A0A480HGP1	Animal proteinprotein	A1	A0A4X1UWS4	2	Animal proteinprotein	B2	A0A3P9KBZ5	3	Animal proteinprotein	B1	Q1XI23	1	Plant protein	B3	P01252	1	Animal proteinprotein	D1	F1N7D5	2	Animal proteinprotein	D2	D7NLB1	2	Plant protein
A0A480HHP7	Animal proteinprotein	A1	A0A4X1UX46	2	Animal proteinprotein	B2	A0A3P9KCI4	3	Animal proteinprotein	B1	Q25145	1	High-quality protein	B3	P01965	1	Animal proteinprotein	D1	F1NVN3	2	Animal proteinprotein	D2	D7NLB5	2	Plant protein
A0A480HJ75	Animal proteinprotein	A1	A0A4X1UX70	2	Animal proteinprotein	B2	A0A3P9KED2	3	Animal proteinprotein	B1	Q256S1	1	High-quality protein	B3	P01966	1	Animal proteinprotein	D1	F1P5H6	2	Animal proteinprotein	D2	D8L773	2	High-quality protein
A0A480HNU1	Animal proteinprotein	A1	A0A4X1UY99	2	Animal proteinprotein	B2	A0A3P9KF15	3	Animal proteinprotein	B1	Q27988	1	Animal proteinprotein	B3	P02009	1	Animal proteinprotein	D1	F1RGK5	2	Animal proteinprotein	D2	D9I8D8	2	Animal proteinprotein
A0A480HPV2	Animal proteinprotein	A1	A0A4X1UZ83	2	Animal proteinprotein	B2	A0A3P9KG21	3	Animal proteinprotein	B1	Q27989	1	Animal proteinprotein	B3	P02067	1	Animal proteinprotein	D1	F1RGX5	2	Animal proteinprotein	D2	E1BJ10	2	Animal proteinprotein
A0A480HS23	Animal proteinprotein	A1	A0A4X1V098	2	Animal proteinprotein	B2	A0A3P9KRF8	3	Animal proteinprotein	B1	Q27990	1	Animal proteinprotein	B3	P02070	1	Animal proteinprotein	D1	F1RGX7	2	Animal proteinprotein	D2	E1BJD1	2	Animal proteinprotein
A0A480HSJ6	Animal proteinprotein	A1	A0A4X1V0T9	2	Animal proteinprotein	B2	A0A3P9KRI4	3	Animal proteinprotein	B1	Q28083	1	Animal proteinprotein	B3	P02081	1	Animal proteinprotein	D1	F1RII6	2	Animal proteinprotein	D2	E1BK71	2	Animal proteinprotein
A0A480HSL5	Animal proteinprotein	A1	A0A4X1V7C9	2	Animal proteinprotein	B2	A0A3P9L9Y7	3	Animal proteinprotein	B1	Q28084	1	Animal proteinprotein	B3	P02101	1	Animal proteinprotein	D1	F1RII7	2	Animal proteinprotein	D2	E1BLS8	2	Animal proteinprotein
A0A480HVW1	Animal proteinprotein	A1	A0A4X1VBB3	2	Animal proteinprotein	B2	A0A3P9LER2	3	Animal proteinprotein	B1	Q28100	1	Animal proteinprotein	B3	P02587	1	Animal proteinprotein	D1	F1RIN7	2	Animal proteinprotein	D2	E1BMP3	2	Animal proteinprotein
A0A480I0M5	Animal proteinprotein	A1	A0A4X1VBI4	2	Animal proteinprotein	B2	A0A3P9LFI1	3	Animal proteinprotein	B1	Q28102	1	Animal proteinprotein	B3	P02662	1	Animal proteinprotein	D1	F1RKG4	2	Animal proteinprotein	D2	E1BNW0	2	Animal proteinprotein
A0A480I3H7	Animal proteinprotein	A1	A0A4X1VCJ5	2	Animal proteinprotein	B2	A0A3P9LJX4	3	Animal proteinprotein	B1	Q28863	1	Animal proteinprotein	B3	P02663	1	Animal proteinprotein	D1	F1RRT2	2	Animal proteinprotein	D2	E1BPX8	2	Animal proteinprotein
A0A480I6I0	Animal proteinprotein	A1	A0A4X1VCK5	2	Animal proteinprotein	B2	A0A3P9LPQ0	3	Animal proteinprotein	B1	Q29041	1	Animal proteinprotein	B3	P02666	1	Animal proteinprotein	D1	F1S1D2	2	Animal proteinprotein	D2	E1BQC2	2	Animal proteinprotein
A0A480IJJ7	Animal proteinprotein	A1	A0A4X1VN52	2	Animal proteinprotein	B2	A0A3P9LR76	3	Animal proteinprotein	B1	Q29S11	1	Animal proteinprotein	B3	P02668	1	Animal proteinprotein	D1	F1SMU0	2	Animal proteinprotein	D2	E1BVL8	2	Animal proteinprotein
A0A480IKT9	Animal proteinprotein	A1	A0A4X1VR57	2	Animal proteinprotein	B2	A0A3P9LU12	3	Animal proteinprotein	B1	Q29S16	1	Animal proteinprotein	B3	P02752	1	Animal proteinprotein	D1	F1SSE7	2	Animal proteinprotein	D2	E2IKR0	2	Plant protein
A0A480IPJ7	Animal proteinprotein	A1	A0A4X1VV29	2	Animal proteinprotein	B2	A0A3P9LUS8	3	Animal proteinprotein	B1	Q2A126	1	Animal proteinprotein	B3	P02754	1	Animal proteinprotein	D1	F1SSF9	2	Animal proteinprotein	D2	E5RSV6	2	High-quality protein
A0A480IQA9	Animal proteinprotein	A1	A0A4X1VV89	2	Animal proteinprotein	B2	A0A3P9LXS2	3	Animal proteinprotein	B1	Q2KHU4	1	Animal proteinprotein	B3	P02858	1	Plant protein	D1	F2Z5B6	2	Animal proteinprotein	D2	E7BQW3	2	Animal proteinprotein
A0A480IWV3	Animal proteinprotein	A1	A0A4X1VWM2	2	Animal proteinprotein	B2	A0A3P9LY66	3	Animal proteinprotein	B1	Q2TA43	1	Animal proteinprotein	B3	P04149	1	Plant protein	D1	F4ZQR5	2	Animal proteinprotein	D2	E7BQW4	2	Animal proteinprotein
A0A480IX23	Animal proteinprotein	A1	A0A4X1VZV4	2	Animal proteinprotein	B2	A0A3P9M4C2	3	Animal proteinprotein	B1	Q2XQY5	1	Animal proteinprotein	B3	P04246	1	Animal proteinprotein	D1	F6JXN1	2	Animal proteinprotein	D2	E7BQX5	2	Animal proteinprotein
A0A480IZH1	Animal proteinprotein	A1	A0A4X1VZV9	2	Animal proteinprotein	B2	A0A3P9M827	3	Animal proteinprotein	B1	Q32L68	1	Animal proteinprotein	B3	P04347	1	Plant protein	D1	F6QIC1	2	Animal proteinprotein	D2	E7BQX6	2	Animal proteinprotein
A0A480J1W9	Animal proteinprotein	A1	A0A4X1W0H8	2	Animal proteinprotein	B2	A0A3P9M8G5	3	Animal proteinprotein	B1	Q39837	1	Plant protein	B3	P04405	1	Plant protein	D1	F6QQ60	2	Animal proteinprotein	D2	E7BQX7	2	Animal proteinprotein
A0A480J5F2	Animal proteinprotein	A1	A0A4X1W162	2	Animal proteinprotein	B2	A0A3P9M8K5	3	Animal proteinprotein	B1	Q39853	1	Plant protein	B3	P04706	1	Plant protein	D1	F7J075	2	Plant protein	D2	E7E1P7	2	Animal proteinprotein
A0A480J7K5	Animal proteinprotein	A1	A0A4X1W2B1	2	Animal proteinprotein	B2	A0A3P9M8Q1	3	Animal proteinprotein	B1	Q39858	1	Plant protein	B3	P04776	1	Plant protein	D1	F7J077	2	Plant protein	D2	E7E1P8	2	Animal proteinprotein
A0A480J8A4	Animal proteinprotein	A1	A0A4X1W5D1	2	Animal proteinprotein	B2	A0A3P9M8S2	3	Animal proteinprotein	B1	Q39888	1	Plant protein	B3	P06642	1	Animal proteinprotein	D1	F8SWQ8	2	Animal proteinprotein	D2	E7E1Q1	2	Animal proteinprotein
A0A480JIC1	Animal proteinprotein	A1	A0A4X1W5M9	2	Animal proteinprotein	B2	A0A3P9MAG8	3	Animal proteinprotein	B1	Q3HM20	1	Animal proteinprotein	B3	P06643	1	Animal proteinprotein	D1	F8SWQ9	2	Animal proteinprotein	D2	E9JFU9	2	Animal proteinprotein
A0A480JVP2	Animal proteinprotein	A1	A0A5B9CU56	2	Animal proteinprotein	B2	A0A3P9MEU8	3	Animal proteinprotein	B1	Q3KUS6	1	Animal proteinprotein	B3	P06836	1	Animal proteinprotein	D1	F8UGC1	2	Animal proteinprotein	D2	E9JM89	2	Animal proteinprotein
A0A480JWU6	Animal proteinprotein	A1	A0A5G2Q717	2	Animal proteinprotein	B2	A0A3P9MI93	3	Animal proteinprotein	B1	Q3MHR7	1	Animal proteinprotein	B3	P08031	1	Plant protein	D1	F8UGC4	2	Animal proteinprotein	D2	E9JM90	2	Animal proteinprotein
A0A480K0C0	Animal proteinprotein	A1	A0A5G2Q9U7	2	Animal proteinprotein	B2	A0A3Q1LFZ6	3	Animal proteinprotein	B1	Q3SYX9	1	Animal proteinprotein	B3	P08057	1	Animal proteinprotein	D1	F8WQS0	2	Plant protein	D2	E9JM91	2	Animal proteinprotein
A0A480K0J8	Animal proteinprotein	A1	A0A5G2QD63	2	Animal proteinprotein	B2	A0A3Q1LL66	3	Animal proteinprotein	B1	Q3SZE5	1	Animal proteinprotein	B3	P0DO15	1	Plant protein	D1	F8WQS1	2	Plant protein	D2	E9JM94	2	Animal proteinprotein
A0A480K6E7	Animal proteinprotein	A1	A0A5G2QET1	2	Animal proteinprotein	B2	A0A3Q1LNB7	3	Animal proteinprotein	B1	Q3T035	1	Animal proteinprotein	B3	P0DO16	1	Plant protein	D1	G0W2Z2	2	Animal proteinprotein	D2	E9JM95	2	Animal proteinprotein
A0A480K9M7	Animal proteinprotein	A1	A0A5G2QG57	2	Animal proteinprotein	B2	A0A3Q1LNZ3	3	Animal proteinprotein	B1	Q3ZC07	1	Animal proteinprotein	B3	P10184	1	Animal proteinprotein	D1	G0Y6W7	2	Plant protein	D2	E9JM96	2	Animal proteinprotein
A0A480KAB9	Animal proteinprotein	A1	A0A5G2QG60	2	Animal proteinprotein	B2	A0A3Q1LQX6	3	Animal proteinprotein	B1	Q3ZC49	1	Animal proteinprotein	B3	P10593	1	Plant protein	D1	G3FGW7	2	Plant protein	D2	E9JM97	2	Animal proteinprotein
A0A480KDW5	Animal proteinprotein	A1	A0A5G2QIK0	2	Animal proteinprotein	B2	A0A3Q1LTA6	3	Animal proteinprotein	B1	Q3ZCD2	1	Animal proteinprotein	B3	P11827	1	Plant protein	D1	G3FGW8	2	Plant protein	D2	E9LFE7	2	Plant protein
A0A480KGD8	Animal proteinprotein	A1	A0A5G2QJI6	2	Animal proteinprotein	B2	A0A3Q1LXF9	3	Animal proteinprotein	B1	Q41886	1	Plant protein	B3	P11828	1	Plant protein	D1	G3LUQ2	2	Animal proteinprotein	D2	E9LFE8	2	Plant protein
A0A480KHH7	Animal proteinprotein	A1	A0A5G2QKD4	2	Animal proteinprotein	B2	A0A3Q1LXT6	3	Animal proteinprotein	B1	Q4JH15	1	Animal proteinprotein	B3	P12959	1	Plant protein	D1	G3MXQ2	2	Animal proteinprotein	D2	E9LFE9	2	Plant protein
A0A480KIS0	Animal proteinprotein	A1	A0A5G2QP95	2	Animal proteinprotein	B2	A0A3Q1M165	3	Animal proteinprotein	B1	Q4JH16	1	Animal proteinprotein	B3	P13605	1	Animal proteinprotein	D1	G3MYN5	2	Animal proteinprotein	D2	E9LFF0	2	Plant protein
A0A480KJ96	Animal proteinprotein	A1	A0A5G2QQ49	2	Animal proteinprotein	B2	A0A3Q1M1V8	3	Animal proteinprotein	B1	Q52T80	1	High-quality protein	B3	P13789	1	Animal proteinprotein	D1	G3MZI6	2	Animal proteinprotein	D2	F1ME15	2	Animal proteinprotein
A0A480KJE9	Animal proteinprotein	A1	A0A5G2QRW3	2	Animal proteinprotein	B2	A0A3Q1M4Q0	3	Animal proteinprotein	B1	Q52T81	1	High-quality protein	B3	P13917	1	Plant protein	D1	G3MZK7	2	Animal proteinprotein	D2	F1MEG5	2	Animal proteinprotein
A0A480KJV3	Animal proteinprotein	A1	A0A5G2QS57	2	Animal proteinprotein	B2	A0A3Q1M5C0	3	Animal proteinprotein	B1	Q52T82	1	High-quality protein	B3	P15590	1	Plant protein	D1	G3N264	2	Animal proteinprotein	D2	F1MG18	2	Animal proteinprotein
A0A480KLN4	Animal proteinprotein	A1	A0A5G2QT29	2	Animal proteinprotein	B2	A0A3Q1M5L3	3	Animal proteinprotein	B1	Q548E8	1	Plant protein	B3	P18946	1	Animal proteinprotein	D1	G3N3N5	2	Animal proteinprotein	D2	F1MJ55	2	Animal proteinprotein
A0A480KQN2	Animal proteinprotein	A1	A0A5G2QXG9	2	Animal proteinprotein	B2	A0A3Q1M5U9	3	Animal proteinprotein	B1	Q548E9	1	Plant protein	B3	P19594	1	Plant protein	D1	G3X7B2	2	Animal proteinprotein	D2	F1MJ56	2	Animal proteinprotein
A0A480KZL8	Animal proteinprotein	A1	A0A5G2QXH4	2	Animal proteinprotein	B2	A0A3Q1M7F0	3	Animal proteinprotein	B1	Q58CQ2	1	Animal proteinprotein	B3	P20427	1	Animal proteinprotein	D1	G4WDE7	2	Animal proteinprotein	D2	F1MNS8	2	Animal proteinprotein
A0A480L1M3	Animal proteinprotein	A1	A0A5G2QY33	2	Animal proteinprotein	B2	A0A3Q1MBD4	3	Animal proteinprotein	B1	Q58P35	1	Animal proteinprotein	B3	P20780	1	Plant protein	D1	G4WDG1	2	Animal proteinprotein	D2	F1MTS0	2	Animal proteinprotein
A0A480LAJ2	Animal proteinprotein	A1	A0A5G2QYZ9	2	Animal proteinprotein	B2	A0A3Q1MDB1	3	Animal proteinprotein	B1	Q59IP2	1	Animal proteinprotein	B3	P23196	1	Animal proteinprotein	D1	G4WDS9	2	Animal proteinprotein	D2	F1N0H9	2	Animal proteinprotein
A0A480LAM7	Animal proteinprotein	A1	A0A5G2R253	2	Animal proteinprotein	B2	A0A3Q1MEV3	3	Animal proteinprotein	B1	Q5BIN2	1	Animal proteinprotein	B3	P23206	1	Animal proteinprotein	D1	G9K383	2	High-quality protein	D2	F1N2V9	2	Animal proteinprotein
A0A480LD90	Animal proteinprotein	A1	A0A5G2R2X1	2	Animal proteinprotein	B2	A0A3Q1MFJ9	3	Animal proteinprotein	B1	Q5BQE3	1	High-quality protein	B3	P25508	1	Animal proteinprotein	D1	H2L4B8	2	Animal proteinprotein	D2	F1N7D5	2	Animal proteinprotein
A0A480LFD9	Animal proteinprotein	A1	A0A5G2R338	2	Animal proteinprotein	B2	A0A3Q1MFN5	3	Animal proteinprotein	B1	Q5BQE4	1	High-quality protein	B3	P25974	1	Plant protein	D1	H2L593	2	Animal proteinprotein	D2	F1NVN3	2	Animal proteinprotein
A0A480LRC8	Animal proteinprotein	A1	A0A5G2R3I0	2	Animal proteinprotein	B2	A0A3Q1MGY4	3	Animal proteinprotein	B1	Q5BQE5	1	High-quality protein	B3	P27042	1	Animal proteinprotein	D1	H2L9Z5	2	Animal proteinprotein	D2	F1P5H6	2	Animal proteinprotein
A0A480LWK7	Animal proteinprotein	A1	A0A5G2R687	2	Animal proteinprotein	B2	A0A3Q1MJE5	3	Animal proteinprotein	B1	Q5E963	1	Animal proteinprotein	B3	P29269	1	Animal proteinprotein	D1	H2LAV5	2	Animal proteinprotein	D2	F1RGK5	2	Animal proteinprotein
A0A480LZY3	Animal proteinprotein	A1	A0A5G2R699	2	Animal proteinprotein	B2	A0A3Q1MRK3	3	Animal proteinprotein	B1	Q5E997	1	Animal proteinprotein	B3	P30922	1	Animal proteinprotein	D1	H2LGF4	2	Animal proteinprotein	D2	F1RGX5	2	Animal proteinprotein
A0A480M016	Animal proteinprotein	A1	A0A5G2R6U5	2	Animal proteinprotein	B2	A0A3Q1N0N4	3	Animal proteinprotein	B1	Q5E9B5	1	Animal proteinprotein	B3	P35507	1	Animal proteinprotein	D1	H2LS93	2	Animal proteinprotein	D2	F1RGX7	2	Animal proteinprotein
A0A480M2V3	Animal proteinprotein	A1	A0A5G2R6Y5	2	Animal proteinprotein	B2	A0A3Q1N0T9	3	Animal proteinprotein	B1	Q5E9D5	1	Animal proteinprotein	B3	P35508	1	Animal proteinprotein	D1	H2LTD5	2	Animal proteinprotein	D2	F1RII6	2	Animal proteinprotein
A0A480M9I6	Animal proteinprotein	A1	A0A5G2R733	2	Animal proteinprotein	B2	A0A3Q1N6P5	3	Animal proteinprotein	B1	Q5E9E2	1	Animal proteinprotein	B3	P35509	1	Animal proteinprotein	D1	H2LTT3	2	Animal proteinprotein	D2	F1RII7	2	Animal proteinprotein
A0A480MEI2	Animal proteinprotein	A1	A0A5G2R7W7	2	Animal proteinprotein	B2	A0A3Q1NCJ5	3	Animal proteinprotein	B1	Q5EA53	1	Animal proteinprotein	B3	P41366	1	Animal proteinprotein	D1	H2LVZ2	2	Animal proteinprotein	D2	F1RIN7	2	Animal proteinprotein
A0A480MGB5	Animal proteinprotein	A1	A0A5G2R816	2	Animal proteinprotein	B2	A0A3Q1NG86	3	Animal proteinprotein	B1	Q5I2E5	1	Animal proteinprotein	B3	P42639	1	Animal proteinprotein	D1	H2MB15	2	Animal proteinprotein	D2	F1RKG4	2	Animal proteinprotein
A0A480MJL1	Animal proteinprotein	A1	A0A5G2RA93	2	Animal proteinprotein	B2	A0A3Q2TZM3	3	Animal proteinprotein	B1	Q5KR47	1	Animal proteinprotein	B3	P48018	1	Animal proteinprotein	D1	H2MB22	2	Animal proteinprotein	D2	F1RRT2	2	Animal proteinprotein
A0A480MJQ8	Animal proteinprotein	A1	A0A5G2RC69	2	Animal proteinprotein	B2	A0A3Q2U3P2	3	Animal proteinprotein	B1	Q5KR48	1	Animal proteinprotein	B3	P60661	1	Animal proteinprotein	D1	H2MC42	2	Animal proteinprotein	D2	F1RXW0	2	Animal proteinprotein
A0A480MKC9	Animal proteinprotein	A1	A0A5G2RD45	2	Animal proteinprotein	B2	A0A3Q2UFT6	3	Animal proteinprotein	B1	Q5KR49	1	Animal proteinprotein	B3	P60662	1	Animal proteinprotein	D1	H2MCU2	2	Animal proteinprotein	D2	F1S1D2	2	Animal proteinprotein
A0A480MMK8	Animal proteinprotein	A1	A0A5G2RDN5	2	Animal proteinprotein	B2	A0A3Q8AEM2	3	Animal proteinprotein	B1	Q5ZES4	1	Animal proteinprotein	B3	P60712	1	Animal proteinprotein	D1	H2MD12	2	Animal proteinprotein	D2	F1S3G7	2	Animal proteinprotein
A0A480MUK1	Animal proteinprotein	A1	A0A5G2RGN3	2	Animal proteinprotein	B2	A0A3S5HYM7	3	Animal proteinprotein	B1	Q5ZET1	1	Animal proteinprotein	B3	P61157	1	Animal proteinprotein	D1	H2MJJ6	2	Animal proteinprotein	D2	F1S422	2	Animal proteinprotein
A0A480MW24	Animal proteinprotein	A1	A0A5G2RHX8	2	Animal proteinprotein	B2	A0A3S6FK22	3	Animal proteinprotein	B1	Q5ZGI1	1	Animal proteinprotein	B3	P62739	1	Animal proteinprotein	D1	H2MMN4	2	Animal proteinprotein	D2	F1SFA7	2	Animal proteinprotein
A0A480MZ85	Animal proteinprotein	A1	A0A5G2RIZ8	2	Animal proteinprotein	B2	A0A3T0QHM1	3	Animal proteinprotein	B1	Q647H2	1	Plant protein	B3	P63258	1	Animal proteinprotein	D1	H2MMQ8	2	Animal proteinprotein	D2	F1SKX7	2	Animal proteinprotein
A0A480MZQ3	Animal proteinprotein	A1	A0A5G2RJ42	2	Animal proteinprotein	B2	A0A411G5W6	3	Animal proteinprotein	B1	Q647H3	1	Plant protein	B3	P63315	1	Animal proteinprotein	D1	H2MPY7	2	Animal proteinprotein	D2	F1SMU0	2	Animal proteinprotein
A0A480N1Y7	Animal proteinprotein	A1	A0A5G2RJ89	2	Animal proteinprotein	B2	A0A444X5G8	3	Plant protein	B1	Q647H4	1	Plant protein	B3	P63317	1	Animal proteinprotein	D1	H2MS56	2	Animal proteinprotein	D2	F1SNP1	2	Animal proteinprotein
A0A480N480	Animal proteinprotein	A1	A0A5G2RN24	2	Animal proteinprotein	B2	A0A444Y853	3	Plant protein	B1	Q65YZ8	1	Animal proteinprotein	B3	P67774	1	Animal proteinprotein	D1	H2MS58	2	Animal proteinprotein	D2	F1SSE7	2	Animal proteinprotein
A0A480N4N0	Animal proteinprotein	A1	A0A5G2RNE8	2	Animal proteinprotein	B2	A0A445BVN3	3	Plant protein	B1	Q65YZ9	1	Animal proteinprotein	B3	P67827	1	Animal proteinprotein	D1	H2MT93	2	Animal proteinprotein	D2	F1SSF9	2	Animal proteinprotein
A0A480N5F4	Animal proteinprotein	A1	A0A5S6GU87	2	Animal proteinprotein	B2	A0A452DHW7	3	Animal proteinprotein	B1	Q65Z00	1	Animal proteinprotein	B3	P67868	1	Animal proteinprotein	D1	H2MTE5	2	Animal proteinprotein	D2	F1SUE9	2	Animal proteinprotein
A0A480NCQ3	Animal proteinprotein	A1	A0A5S6HGR0	2	Animal proteinprotein	B2	A0A452DI97	3	Animal proteinprotein	B1	Q692Y3	1	Plant protein	B3	P67937	1	Animal proteinprotein	D1	H2N0R4	2	Animal proteinprotein	D2	F2Z5B6	2	Animal proteinprotein
A0A480NIR7	Animal proteinprotein	A1	A0A5S6I3K1	2	Animal proteinprotein	B2	A0A452DID9	3	Animal proteinprotein	B1	Q6LBP7	1	Plant protein	B3	P68138	1	Animal proteinprotein	D1	H2N2Y4	2	Animal proteinprotein	D2	F6JXN1	2	Animal proteinprotein
A0A480NML8	Animal proteinprotein	A1	A0A5S6IDN1	2	Animal proteinprotein	B2	A0A452DJW7	3	Animal proteinprotein	B1	Q6LDY9	1	Animal proteinprotein	B3	P68399	1	Animal proteinprotein	D1	H6TMC8	2	Animal proteinprotein	D2	F6QIC1	2	Animal proteinprotein
A0A480NR55	Animal proteinprotein	A1	A0JNJ5	2	Animal proteinprotein	B2	A0A480HCG1	3	Animal proteinprotein	B1	Q6LEL2	1	Animal proteinprotein	B3	P79136	1	Animal proteinprotein	D1	H9CME5	2	Animal proteinprotein	D2	F6QQ60	2	Animal proteinprotein
A0A480P9U9	Animal proteinprotein	A1	A0JNK3	2	Animal proteinprotein	B2	A0A480HDN8	3	Animal proteinprotein	B1	Q6PSU4	1	Plant protein	B3	P79280	1	Animal proteinprotein	D1	I0J178	2	Animal proteinprotein	D2	F7J075	2	Plant protein
A0A480PL26	Animal proteinprotein	A1	A1A4Q3	2	Animal proteinprotein	B2	A0A480HHP7	3	Animal proteinprotein	B1	Q6PSU5	1	Plant protein	B3	P79309	1	Animal proteinprotein	D1	I0J179	2	Animal proteinprotein	D2	F7J077	2	Plant protein
A0A480PP56	Animal proteinprotein	A1	A1A4Q7	2	Animal proteinprotein	B2	A0A480HSJ6	3	Animal proteinprotein	B1	Q6PSU6	1	Plant protein	B3	P79311	1	Animal proteinprotein	D1	I1KW03	2	Plant protein	D2	F8SWQ8	2	Animal proteinprotein
A0A480PPU3	Animal proteinprotein	A1	A1DZF1	2	Plant protein	B2	A0A480IKT9	3	Animal proteinprotein	B1	Q6PVW3	1	Animal proteinprotein	B3	P81271	1	Animal proteinprotein	D1	I1M0P6	2	Plant protein	D2	F8SWQ9	2	Animal proteinprotein
A0A480QHN4	Animal proteinprotein	A1	A1E2B0	2	Plant protein	B2	A0A480JIC1	3	Animal proteinprotein	B1	Q6QA25	1	Animal proteinprotein	B3	P83751	1	Animal proteinprotein	D1	I1M4Q6	2	Plant protein	D2	F8UGC1	2	Animal proteinprotein
A0A480QLL4	Animal proteinprotein	A1	A1L5B0	2	Animal proteinprotein	B2	A0A480JWU6	3	Animal proteinprotein	B1	Q6U1K1	1	High-quality protein	B3	P85100	1	Animal proteinprotein	D1	I1M4Q7	2	Plant protein	D2	F8UGC4	2	Animal proteinprotein
A0A480QLU3	Animal proteinprotein	A1	A1X899	2	Animal proteinprotein	B2	A0A480KIS0	3	Animal proteinprotein	B1	Q6WG35	1	Animal proteinprotein	B3	P93198	1	Plant protein	D1	I2E8D7	2	Plant protein	D2	F8WQS0	2	Plant protein
A0A480QW40	Animal proteinprotein	A1	A1XEA6	2	Animal proteinprotein	B2	A0A480KQN2	3	Animal proteinprotein	B1	Q6XKR6	1	Animal proteinprotein	B3	Q00LN8	1	Plant protein	D1	I2E8E1	2	Plant protein	D2	F8WQS1	2	Plant protein
A0A480QX91	Animal proteinprotein	A1	A1XEA7	2	Animal proteinprotein	B2	A0A480LAJ2	3	Animal proteinprotein	B1	Q705V4	1	Animal proteinprotein	B3	Q02399	1	Animal proteinprotein	D1	I3LAL4	2	Animal proteinprotein	D2	G0W2Z2	2	Animal proteinprotein
A0A480QXP1	Animal proteinprotein	A1	A1XEB1	2	Animal proteinprotein	B2	A0A480LWK7	3	Animal proteinprotein	B1	Q70LJ7	1	Animal proteinprotein	B3	Q03352	1	Animal proteinprotein	D1	I3LLI0	2	Animal proteinprotein	D2	G0Y6W7	2	Plant protein
A0A480R2Q3	Animal proteinprotein	A1	A1XQV4	2	Animal proteinprotein	B2	A0A480M016	3	Animal proteinprotein	B1	Q75NG6	1	Animal proteinprotein	B3	Q03865	1	Plant protein	D1	I3LS72	2	Animal proteinprotein	D2	G3FGW7	2	Plant protein
A0A480RME8	Animal proteinprotein	A1	A1XQV5	2	Animal proteinprotein	B2	A0A480N1Y7	3	Animal proteinprotein	B1	Q75NG7	1	Animal proteinprotein	B3	Q03866	1	Plant protein	D1	I6SN93	2	Animal proteinprotein	D2	G3FGW8	2	Plant protein
A0A480RXS2	Animal proteinprotein	A1	A1YT10	2	Animal proteinprotein	B2	A0A480PP56	3	Animal proteinprotein	B1	Q75NG8	1	Animal proteinprotein	B3	Q05K95	1	Animal proteinprotein	D1	I6WRW9	2	Animal proteinprotein	D2	G3LUQ2	2	Animal proteinprotein
A0A480S5B8	Animal proteinprotein	A1	A2TC17	2	Animal proteinprotein	B2	A0A480RXS2	3	Animal proteinprotein	B1	Q75NG9	1	Animal proteinprotein	B3	Q05K96	1	Animal proteinprotein	D1	I6WS35	2	Animal proteinprotein	D2	G3MXQ2	2	Animal proteinprotein
A0A480SBJ7	Animal proteinprotein	A1	A3FJ56	2	Animal proteinprotein	B2	A0A480SBJ7	3	Animal proteinprotein	B1	Q75NH0	1	Animal proteinprotein	B3	Q05K97	1	Animal proteinprotein	D1	J7FEQ0	2	Animal proteinprotein	D2	G3MYN5	2	Animal proteinprotein
A0A480SLY1	Animal proteinprotein	A1	A4FUA8	2	Animal proteinprotein	B2	A0A480SLY1	3	Animal proteinprotein	B1	Q75NH1	1	Animal proteinprotein	B3	Q05K98	1	Animal proteinprotein	D1	J7FER7	2	Animal proteinprotein	D2	G3MZI6	2	Animal proteinprotein
A0A480T5S2	Animal proteinprotein	A1	A4FUX8	2	Animal proteinprotein	B2	A0A480TWI2	3	Animal proteinprotein	B1	Q75NH2	1	Animal proteinprotein	B3	Q05K99	1	Animal proteinprotein	D1	J7FFA2	2	Animal proteinprotein	D2	G3MZK7	2	Animal proteinprotein
A0A480TL82	Animal proteinprotein	A1	A4IF97	2	Animal proteinprotein	B2	A0A480TZQ2	3	Animal proteinprotein	B1	Q75NH3	1	Animal proteinprotein	B3	Q05KA0	1	Animal proteinprotein	D1	J7FFC4	2	Animal proteinprotein	D2	G3MZU4	2	Animal proteinprotein
A0A480TWI2	Animal proteinprotein	A1	A4KUI3	2	Animal proteinprotein	B2	A0A480TZR3	3	Animal proteinprotein	B1	Q75ZZ6	1	Animal proteinprotein	B3	Q05KA1	1	Animal proteinprotein	D1	J7FFT3	2	Animal proteinprotein	D2	G3N264	2	Animal proteinprotein
A0A480TZ54	Animal proteinprotein	A1	A5X497	2	Animal proteinprotein	B2	A0A480U0E3	3	Animal proteinprotein	B1	Q7M1N5	1	Plant protein	B3	Q05KA2	1	Animal proteinprotein	D1	J7FGH2	2	Animal proteinprotein	D2	G3X7B2	2	Animal proteinprotein
A0A480TZQ2	Animal proteinprotein	A1	A5X5T5	2	Animal proteinprotein	B2	A0A480V9Q4	3	Animal proteinprotein	B1	Q7M212	1	Plant protein	B3	Q05KA3	1	Animal proteinprotein	D1	J9UHS4	2	Animal proteinprotein	D2	G4WDE7	2	Animal proteinprotein
A0A480TZR3	Animal proteinprotein	A1	A6NA51	2	Animal proteinprotein	B2	A0A480V9U6	3	Animal proteinprotein	B1	Q7M2V5	1	Animal proteinprotein	B3	Q05KA4	1	Animal proteinprotein	D1	J9UJ96	2	Animal proteinprotein	D2	G4WDG1	2	Animal proteinprotein
A0A480U0E3	Animal proteinprotein	A1	A6NA52	2	Animal proteinprotein	B2	A0A480VCW9	3	Animal proteinprotein	B1	Q7M2V8	1	Animal proteinprotein	B3	Q08DM1	1	Animal proteinprotein	D1	K7GNR8	2	Animal proteinprotein	D2	G4WDS9	2	Animal proteinprotein
A0A480UJP5	Animal proteinprotein	A1	A6NA53	2	Animal proteinprotein	B2	A0A480WB15	3	Animal proteinprotein	B1	Q7SIB3	1	Animal proteinprotein	B3	Q08E36	1	Animal proteinprotein	D1	K7LDE9	2	Plant protein	D2	G9K383	2	High-quality protein
A0A480V039	Animal proteinprotein	A1	A6QNQ6	2	Animal proteinprotein	B2	A0A480ZNF0	3	Animal proteinprotein	B1	Q7XZC3	1	Plant protein	B3	Q0MUU5	1	Plant protein	D1	K7LPS8	2	Plant protein	D2	H2L4B8	2	Animal proteinprotein
A0A480V0W6	Animal proteinprotein	A1	A6XKY7	2	Animal proteinprotein	B2	A0A481A0J1	3	Animal proteinprotein	B1	Q7YSF4	1	Animal proteinprotein	B3	Q0P571	1	Animal proteinprotein	D1	K7M9J3	2	Plant protein	D2	H2L9Z5	2	Animal proteinprotein
A0A480V1A7	Animal proteinprotein	A1	A6YNT0	2	Plant protein	B2	A0A481AEJ4	3	Animal proteinprotein	B1	Q7YZR0	1	High-quality protein	B3	Q0P594	1	Animal proteinprotein	D1	K7TJ50	2	Plant protein	D2	H2LAV5	2	Animal proteinprotein
A0A480V3P2	Animal proteinprotein	A1	A6YNT1	2	Plant protein	B2	A0A481BEI0	3	Animal proteinprotein	B1	Q7YZR1	1	High-quality protein	B3	Q0VBX6	1	Animal proteinprotein	D1	K9ZSD8	2	Animal proteinprotein	D2	H2LGF4	2	Animal proteinprotein
A0A480V9Q4	Animal proteinprotein	A1	A7L340	2	Animal proteinprotein	B2	A0A481CQ79	3	Animal proteinprotein	B1	Q7YZR2	1	High-quality protein	B3	Q0VBZ1	1	Animal proteinprotein	D1	N0E456	2	Animal proteinprotein	D2	H2LS93	2	Animal proteinprotein
A0A480V9U6	Animal proteinprotein	A1	A7MBI0	2	Animal proteinprotein	B2	A0A481CRU0	3	Animal proteinprotein	B1	Q7YZR3	1	High-quality protein	B3	Q0VC49	1	Animal proteinprotein	D1	N0E4A8	2	Animal proteinprotein	D2	H2LTD5	2	Animal proteinprotein
A0A480VCL3	Animal proteinprotein	A1	A8R0R0	2	Animal proteinprotein	B2	A0A481CSR0	3	Animal proteinprotein	B1	Q7YZR4	1	High-quality protein	B3	Q148C2	1	Animal proteinprotein	D1	N0E628	2	Animal proteinprotein	D2	H2LVZ2	2	Animal proteinprotein
A0A480VCW9	Animal proteinprotein	A1	A8R0R2	2	Animal proteinprotein	B2	A0A481CSW8	3	Animal proteinprotein	B1	Q84UB3	1	Plant protein	B3	Q148H2	1	Animal proteinprotein	D1	N0E630	2	Animal proteinprotein	D2	H2LYC7	2	Animal proteinprotein
A0A480VGP1	Animal proteinprotein	A1	B1GVY6	2	Animal proteinprotein	B2	A0A4D6WI58	3	Animal proteinprotein	B1	Q865F8	1	Animal proteinprotein	B3	Q148J6	1	Animal proteinprotein	D1	N0E637	2	Animal proteinprotein	D2	H2M8P0	2	Animal proteinprotein
A0A480VSY3	Animal proteinprotein	A1	B1GVZ4	2	Animal proteinprotein	B2	A0A4D6WP97	3	Animal proteinprotein	B1	Q865V6	1	Animal proteinprotein	B3	Q1JP79	1	Animal proteinprotein	D1	N0E640	2	Animal proteinprotein	D2	H2MB22	2	Animal proteinprotein
A0A480VXI4	Animal proteinprotein	A1	B1GW02	2	Animal proteinprotein	B2	A0A4X1SJL5	3	Animal proteinprotein	B1	Q8GU01	1	Plant protein	B3	Q1LZF2	1	Animal proteinprotein	D1	N0E660	2	Animal proteinprotein	D2	H2MCU2	2	Animal proteinprotein
A0A480VZ79	Animal proteinprotein	A1	B2Z898	2	Animal proteinprotein	B2	A0A4X1SZN3	3	Animal proteinprotein	B1	Q8HY21	1	Animal proteinprotein	B3	Q1LZF9	1	Animal proteinprotein	D1	N0E667	2	Animal proteinprotein	D2	H2MD12	2	Animal proteinprotein
A0A480W141	Animal proteinprotein	A1	B2ZCV5	2	Plant protein	B2	A0A4X1T4B0	3	Animal proteinprotein	B1	Q8HYS2	1	Animal proteinprotein	B3	Q1RMM7	1	Animal proteinprotein	D1	N0E6I3	2	Animal proteinprotein	D2	H2MM13	2	Animal proteinprotein
A0A480W168	Animal proteinprotein	A1	B2ZCV6	2	Plant protein	B2	A0A4X1T4B4	3	Animal proteinprotein	B1	Q8HYS3	1	Animal proteinprotein	B3	Q1RMR9	1	Animal proteinprotein	D1	N0E6I4	2	Animal proteinprotein	D2	H2MMN4	2	Animal proteinprotein
A0A480W6C8	Animal proteinprotein	A1	B2ZCV7	2	Plant protein	B2	A0A4X1TFP9	3	Animal proteinprotein	B1	Q8HZ61	1	Animal proteinprotein	B3	Q1T7A4	1	Animal proteinprotein	D1	N0E6J6	2	Animal proteinprotein	D2	H2MMQ8	2	Animal proteinprotein
A0A480WAI3	Animal proteinprotein	A1	B3SN74	2	High-quality protein	B2	A0A4X1THI4	3	Animal proteinprotein	B1	Q8JH84	1	Animal proteinprotein	B3	Q1T7A5	1	Animal proteinprotein	D1	N1NKA3	2	Plant protein	D2	H2MPY7	2	Animal proteinprotein
A0A480WB15	Animal proteinprotein	A1	B3SND4	2	High-quality protein	B2	A0A4X1THJ3	3	Animal proteinprotein	B1	Q8JH87	1	Animal proteinprotein	B3	Q1T7A6	1	Animal proteinprotein	D1	O02717	2	Animal proteinprotein	D2	H2MS58	2	Animal proteinprotein
A0A480WQJ8	Animal proteinprotein	A1	B3SNT2	2	High-quality protein	B2	A0A4X1THK1	3	Animal proteinprotein	B1	Q8MIA1	1	Animal proteinprotein	B3	Q1T7A7	1	Animal proteinprotein	D1	O02751	2	Animal proteinprotein	D2	H2MT93	2	Animal proteinprotein
A0A480WVV2	Animal proteinprotein	A1	B3TK29	2	High-quality protein	B2	A0A4X1TI45	3	Animal proteinprotein	B1	Q8MIA2	1	Animal proteinprotein	B3	Q1T7A8	1	Animal proteinprotein	D1	O11780	2	Animal proteinprotein	D2	H2MTE5	2	Animal proteinprotein
A0A480WWX3	Animal proteinprotein	A1	B3TK44	2	High-quality protein	B2	A0A4X1TJY3	3	Animal proteinprotein	B1	Q8MJU2	1	Animal proteinprotein	B3	Q1T7A9	1	Animal proteinprotein	D1	O17477	2	High-quality protein	D2	H2MVL8	2	Animal proteinprotein
A0A480X968	Animal proteinprotein	A1	B3TK67	2	High-quality protein	B2	A0A4X1TJZ5	3	Animal proteinprotein	B1	Q8MJU3	1	Animal proteinprotein	B3	Q1T7B0	1	Animal proteinprotein	D1	O22120	2	Plant protein	D2	H2MWT6	2	Animal proteinprotein
[truncated: 1,197 more rows]

## Sheet: Table S14
Table S14: Structural characterization of peptide features by Chemical Descriptors
[truncated: 92 more rows]

[truncated: 1 more sheets: Table S15]
